# Supplementary material for: CD38‐Targeting Peptide Vaccine Ameliorates Aging‐Associated Phenotypes in Mice
Source: Aging Cell. 2025 Jun 25;24(9):e70147. doi: 10.1111/acel.70147 (PMC12419845; doi:10.1111/acel.70147)
Supplement: Supplementary file 2 — Table S1. [file ACEL-24-e70147-s002.xlsx]

## Sheet: Sheet1
Table S1. List of primers used in qPCR
mouse gene name	forward primer(5'-3')	reverse primer(5'-3')
actin	CCAGACCCGCCACCAGTTCG	TAGAGCCCGGGGAGCATCGT
cd38	GGTCCAAGTGATGCTCAATGGG	AGCTCCTTCGATGTCGTGCATC
cd8α	ACTACCAAGCCAGTGCTGCGAA	ATCACAGGCGAAGTCCAATCCG
ifn-γ	CAGCAACAGCAAGGCGAAAAAGG	TTTCCGCTTCCTGAGGCTGGAT
gzmb	CAGGAGAAGACCCAGCAAGTCA	CTCACAGCTCTAGTCCTCTTGG
g6pc	AGGTCGTGGCTGGAGTCTTGTC	GTAGCAGGTAGAATCCAAGCGC
hk2	TGATCGCCTGCTTATTCACGG	ACCGCCTAGAAATCTCCAGAAGG
ldha	ACGCAGACAAGGAGCAGTGGAA	ATGCTCTCAGCCAAGTCTGCCA
pgk1	GATGCTTTCCGAGCCTCACTGT	ACCAGCCTTCTGTGGCAGATTC
idh3a	GCAGGACTGATTGGAGGTCTTG	GCCATGTCCTTGCCTGCAATGT
mdh2	TCACTCCTGCTGAAGAACAGCC	CCTTTGAGGCAATCTGGCAACTG
sod2	TAACGCGCAGATCATGCAGCTG	AGGCTGAAGAGCGACCTGAGTT
glut1	GCTTCTCCAACTGGACCTCAAAC	ACGAGGAGCACCGTGAAGATGA
col1a1	CCTCAGGGTATTGCTGGACAAC	CAGAAGGACCTTGTTTGCCAGG
p21	AACTCTTTCGGTCGTACCCC	TCCTCGCAGTTCGAATCTG
cd11b	TACTTCGGGCAGTCTCTGAGTG	ATGGTTGCCTCCAGTCTCAGCA
il6	TCCTCTCTGCAAGAGACTTCC	CTGCAAGTGCATCATCGTTGT
mmp2	CAAGGATGGACTCCTGGCACAT	TACTCGCCATCAGCGTTCCCAT
tnfα	GGTGCCTATGTCTCAGCCTCTT	GCCATAGAACTGATGAGAGGGAG
p16	CGGTCGTACCCCGATTCAG	GCACCGTAGTTGAGCAGAAGAG
il1b	GCCACCTTTTGACAGTGATGAG	AAGGTCCACGGGAAAGACAC
