# Supplementary material for: CD38‐Targeting Peptide Vaccine Ameliorates Aging‐Associated Phenotypes in Mice
Source: Aging Cell. 2025 Jun 25;24(9):e70147. doi: 10.1111/acel.70147 (PMC12419845; doi:10.1111/acel.70147)
Supplement: Supplementary file 3 — Table S2. [file ACEL-24-e70147-s003.xlsx]

## Sheet: result (8)
Table S2. Predictions of MHC-I binding affinity among mouse CD38 peptides
Allele	#	Start	End	Peptide Length	Peptide	Proteasome Score	TAP Score	MHC Score	Processing Score	Total Score	MHC IC50
H-2-Kb	1	2	9	8	ANYEFSQV	1.03	0.23	-1.06	1.26	0.2	11.4
H-2-Kb	1	42	50	9	VILLRPRSL	1.37	0.53	-2.27	1.9	-0.37	185.5
H-2-Kb	1	105	113	9	ITREDYAPL	0.94	0.5	-1.89	1.44	-0.45	77.9
H-2-Kb	1	275	288	14	MIFACVDNYRPARF	1.15	1.29	-2.9	2.44	-0.46	796.3
H-2-Kb	1	224	232	9	STFGSVEVF	1.6	1.22	-3.36	2.82	-0.54	2272.3
H-2-Kb	1	127	135	9	LFWSKSKHL	1.79	0.57	-2.99	2.36	-0.63	972.5
H-2-Kb	1	269	277	9	IVQKRNMIF	1.38	1.17	-3.27	2.55	-0.72	1881.1
H-2-Kd	1	220	232	13	FYKNSTFGSVEVF	1.6	1.11	-3.43	2.71	-0.72	2690.5
H-2-Kb	1	276	289	14	IFACVDNYRPARFL	1.47	0.52	-2.72	1.99	-0.73	526.4
H-2-Kb	1	190	200	11	TVFWKVISQKF	1.42	1.2	-3.38	2.62	-0.75	2389.3
H-2-Kd	1	145	153	9	KMFTLEDTL	1.48	0.55	-2.81	2.03	-0.77	638.6
H-2-Kb	1	105	116	12	ITREDYAPLVKL	1.63	0.5	-2.92	2.13	-0.79	827.6
H-2-Kb	1	38	45	8	VGIVVILL	1.51	0.38	-2.68	1.89	-0.79	475.2
H-2-Kb	1	126	135	10	TLFWSKSKHL	1.79	0.51	-3.09	2.3	-0.79	1239.3
H-2-Kb	1	273	280	8	RNMIFACV	1	0.25	-2.05	1.25	-0.8	112.7
H-2-Kd	1	60	73	14	KHFSDIFLGRCLIY	1.39	1.37	-3.59	2.77	-0.82	3854.3
H-2-Kb	1	145	153	9	KMFTLEDTL	1.48	0.55	-2.87	2.03	-0.84	737.1
H-2-Kb	1	137	149	13	HQYTWIQGKMFTL	1.69	0.56	-3.11	2.25	-0.86	1274.8
H-2-Kb	1	103	113	11	CNITREDYAPL	0.94	0.3	-2.1	1.24	-0.86	126.2
H-2-Kb	1	280	289	10	VDNYRPARFL	1.47	0.27	-2.61	1.73	-0.88	410.1
H-2-Kb	1	49	62	14	SLLVWTGEPTTKHF	1.74	1.2	-3.84	2.93	-0.9	6876.8
H-2-Kd	1	136	149	14	AHQYTWIQGKMFTL	1.69	0.49	-3.12	2.18	-0.94	1316.6
H-2-Kb	1	139	147	9	YTWIQGKMF	1.52	1.14	-3.61	2.66	-0.95	4037.1
H-2-Kb	1	125	135	11	KTLFWSKSKHL	1.79	0.52	-3.28	2.31	-0.96	1894.7
H-2-Kb	1	89	97	9	ILSTFKGAF	1.11	1.04	-3.13	2.16	-0.98	1358.8
H-2-Kb	1	60	73	14	KHFSDIFLGRCLIY	1.39	1.37	-3.76	2.77	-0.99	5727.2
H-2-Kb	1	215	226	12	SLREPFYKNSTF	1.29	1.14	-3.43	2.43	-1	2683.3
H-2-Kb	1	51	62	12	LVWTGEPTTKHF	1.74	1.26	-3.99	3	-1	9847.1
H-2-Db	1	145	153	9	KMFTLEDTL	1.48	0.55	-3.04	2.03	-1.01	1093.3
H-2-Kb	1	210	221	12	VMLNGSLREPFY	1.43	1.34	-3.79	2.77	-1.02	6105.8
H-2-Kb	1	142	149	8	IQGKMFTL	1.69	0.36	-3.08	2.06	-1.02	1196.4
H-2-Db	1	224	232	9	STFGSVEVF	1.6	1.22	-3.84	2.82	-1.02	6983.4
H-2-Kb	1	43	50	8	ILLRPRSL	1.37	0.46	-2.86	1.84	-1.03	731.7
H-2-Kd	1	224	232	9	STFGSVEVF	1.6	1.22	-3.86	2.82	-1.04	7207.6
H-2-Kb	1	41	50	10	VVILLRPRSL	1.37	0.54	-2.95	1.91	-1.04	887.3
H-2-Kb	1	137	147	11	HQYTWIQGKMF	1.52	1.24	-3.81	2.76	-1.05	6527.1
H-2-Kb	1	208	216	9	VQVMLNGSL	1.39	0.53	-2.99	1.92	-1.06	967.2
H-2-Kb	1	224	234	11	STFGSVEVFSL	1.39	0.54	-3.01	1.93	-1.07	1011.6
H-2-Kb	1	136	147	12	AHQYTWIQGKMF	1.52	1.17	-3.77	2.69	-1.08	5899.6
H-2-Kb	1	191	200	10	VFWKVISQKF	1.42	1.28	-3.78	2.7	-1.08	6012.3
H-2-Kb	1	139	149	11	YTWIQGKMFTL	1.69	0.45	-3.23	2.14	-1.08	1679.5
H-2-Kb	1	136	149	14	AHQYTWIQGKMFTL	1.69	0.49	-3.26	2.18	-1.08	1837.9
H-2-Kb	1	103	116	14	CNITREDYAPLVKL	1.63	0.3	-3.02	1.93	-1.09	1047.4
H-2-Kd	1	138	149	12	QYTWIQGKMFTL	1.69	0.51	-3.3	2.2	-1.1	1997.8
H-2-Kb	1	140	149	10	TWIQGKMFTL	1.69	0.52	-3.31	2.21	-1.1	2047
H-2-Kb	1	43	51	9	ILLRPRSLL	1.21	0.46	-2.8	1.68	-1.12	628.8
H-2-Dd	1	224	232	9	STFGSVEVF	1.6	1.22	-3.95	2.82	-1.13	8979.7
H-2-Kd	1	137	149	13	HQYTWIQGKMFTL	1.69	0.56	-3.39	2.25	-1.14	2466
H-2-Kb	1	189	200	12	ITVFWKVISQKF	1.42	1.07	-3.65	2.49	-1.15	4418.3
H-2-Kb	1	18	26	9	LSRKAQIGL	1.51	0.51	-3.19	2.03	-1.16	1533.2
H-2-Kb	1	104	116	13	NITREDYAPLVKL	1.63	0.47	-3.26	2.1	-1.16	1807.4
H-2-Kb	1	135	147	13	LAHQYTWIQGKMF	1.52	1.13	-3.81	2.65	-1.17	6505.2
H-2-Kb	1	209	221	13	QVMLNGSLREPFY	1.43	1.38	-4.01	2.82	-1.19	10217.2
H-2-Kb	1	91	98	8	STFKGAFV	1	0.22	-2.41	1.21	-1.19	255.5
H-2-Kb	1	24	31	8	IGLGVGLL	1.37	0.3	-2.87	1.67	-1.2	739.2
H-2-Kb	1	208	221	14	VQVMLNGSLREPFY	1.43	1.38	-4.02	2.82	-1.2	10355.7
H-2-Kd	1	133	142	10	KHLAHQYTWI	0.99	0.31	-2.5	1.3	-1.2	317.5
H-2-Kb	1	145	156	12	KMFTLEDTLLGY	1.33	1.4	-3.94	2.73	-1.21	8611.2
H-2-Kb	1	69	77	9	RCLIYTQIL	1.62	0.53	-3.35	2.14	-1.21	2239
H-2-Kd	1	219	232	14	PFYKNSTFGSVEVF	1.6	0.97	-3.78	2.57	-1.21	6033.8
H-2-Kb	1	100	113	14	KNPCNITREDYAPL	0.94	0.41	-2.57	1.36	-1.21	370.6
H-2-Kb	1	28	36	9	VGLLVLIAL	1.58	0.32	-3.12	1.9	-1.22	1327
H-2-Kb	1	279	289	11	CVDNYRPARFL	1.47	0.45	-3.14	1.92	-1.22	1379
H-2-Kb	1	50	62	13	LLVWTGEPTTKHF	1.74	1.17	-4.13	2.91	-1.22	13488.8
H-2-Kd	1	255	263	9	SNACSSSSL	1.48	0.4	-3.11	1.89	-1.22	1290.6
H-2-Kb	1	214	226	13	GSLREPFYKNSTF	1.29	1.11	-3.63	2.4	-1.23	4281.8
H-2-Kb	1	275	283	9	MIFACVDNY	1.36	1.46	-4.05	2.82	-1.23	11185
H-2-Kb	1	267	277	11	KMIVQKRNMIF	1.38	1.25	-3.87	2.63	-1.23	7353.6
H-2-Kb	1	210	220	11	VMLNGSLREPF	0.95	1.17	-3.36	2.12	-1.24	2301.6
H-2-Kb	1	189	196	8	ITVFWKVI	1.37	0.2	-2.82	1.58	-1.25	664
H-2-Kb	1	40	50	11	IVVILLRPRSL	1.37	0.51	-3.13	1.88	-1.25	1359.1
H-2-Kd	1	60	72	13	KHFSDIFLGRCLI	1.26	0.33	-2.85	1.59	-1.26	703
H-2-Kb	1	145	154	10	KMFTLEDTLL	1.43	0.55	-3.24	1.98	-1.26	1730.2
H-2-Kb	1	142	153	12	IQGKMFTLEDTL	1.48	0.36	-3.11	1.85	-1.26	1287.3
H-2-Kb	1	102	113	12	PCNITREDYAPL	0.94	0.24	-2.44	1.18	-1.27	278.4
H-2-Kb	1	278	289	12	ACVDNYRPARFL	1.47	0.48	-3.21	1.94	-1.27	1617.9
H-2-Kb	1	126	139	14	TLFWSKSKHLAHQY	1.36	1.36	-3.99	2.72	-1.27	9809
H-2-Kb	1	101	113	13	NPCNITREDYAPL	0.94	0.35	-2.56	1.29	-1.27	367
H-2-Kb	1	138	149	12	QYTWIQGKMFTL	1.69	0.51	-3.48	2.2	-1.27	2999.7
H-2-Db	1	120	128	9	TIPCNKTLF	1.08	1.12	-3.48	2.2	-1.28	3008.1
H-2-Kb	1	124	135	12	NKTLFWSKSKHL	1.79	0.44	-3.51	2.23	-1.28	3207.8
H-2-Kd	1	127	135	9	LFWSKSKHL	1.79	0.57	-3.64	2.36	-1.28	4409.2
H-2-Kb	1	42	51	10	VILLRPRSLL	1.21	0.53	-3.02	1.74	-1.28	1057.8
H-2-Kb	1	172	180	9	MNYVSCPHW	1.55	0.36	-3.2	1.91	-1.29	1567.7
H-2-Kd	1	140	149	10	TWIQGKMFTL	1.69	0.52	-3.5	2.21	-1.29	3149.2
H-2-Kb	1	134	147	14	HLAHQYTWIQGKMF	1.52	1.12	-3.93	2.64	-1.29	8479.3
H-2-Kb	1	62	73	12	FSDIFLGRCLIY	1.39	1.16	-3.85	2.55	-1.29	7044.9
H-2-Kb	1	90	97	8	LSTFKGAF	1.11	1.11	-3.52	2.22	-1.3	3295.9
H-2-Kb	1	61	73	13	HFSDIFLGRCLIY	1.39	1.34	-4.05	2.74	-1.31	11112.1
H-2-Kb	1	220	232	13	FYKNSTFGSVEVF	1.6	1.11	-4.02	2.71	-1.31	10367.7
H-2-Kb	1	268	277	10	MIVQKRNMIF	1.38	1.25	-3.95	2.64	-1.32	8929.8
H-2-Kb	1	65	77	13	IFLGRCLIYTQIL	1.62	0.45	-3.38	2.06	-1.32	2406.3
H-2-Kb	1	187	200	14	NPITVFWKVISQKF	1.42	1.08	-3.81	2.5	-1.32	6513.4
H-2-Kb	1	41	51	11	VVILLRPRSLL	1.21	0.54	-3.07	1.75	-1.32	1182.1
H-2-Kb	1	60	67	8	KHFSDIFL	1.44	0.52	-3.29	1.96	-1.33	1936.7
H-2-Kb	1	270	277	8	VQKRNMIF	1.38	1.16	-3.88	2.54	-1.33	7567.4
H-2-Kb	1	277	289	13	FACVDNYRPARFL	1.47	0.41	-3.21	1.87	-1.34	1614.1
H-2-Kd	1	136	147	12	AHQYTWIQGKMF	1.52	1.17	-4.03	2.69	-1.34	10679.8
H-2-Kd	1	60	71	12	KHFSDIFLGRCL	1.4	0.52	-3.25	1.91	-1.34	1787.1
H-2-Kb	1	222	232	11	KNSTFGSVEVF	1.6	1.06	-4	2.65	-1.34	9923.5
H-2-Kb	1	65	73	9	IFLGRCLIY	1.39	1.3	-4.04	2.69	-1.34	10909.4
H-2-Kb	1	188	200	13	PITVFWKVISQKF	1.42	0.99	-3.77	2.41	-1.35	5842.3
H-2-Kb	1	140	147	8	TWIQGKMF	1.52	1.2	-4.08	2.73	-1.35	12010.2
H-2-Kb	1	52	62	11	VWTGEPTTKHF	1.74	1.24	-4.35	2.98	-1.38	22515.3
H-2-Kb	1	276	288	13	IFACVDNYRPARF	1.15	1.21	-3.73	2.36	-1.38	5426.4
H-2-Kb	1	140	153	14	TWIQGKMFTLEDTL	1.48	0.52	-3.38	2	-1.38	2400.9
H-2-Kb	1	223	232	10	NSTFGSVEVF	1.6	1.16	-4.15	2.76	-1.39	14166
H-2-Db	1	209	221	13	QVMLNGSLREPFY	1.43	1.38	-4.21	2.82	-1.39	16227.4
H-2-Kb	1	123	135	13	CNKTLFWSKSKHL	1.79	0.27	-3.47	2.06	-1.41	2929.9
H-2-Kb	1	213	226	14	NGSLREPFYKNSTF	1.29	1.02	-3.72	2.31	-1.41	5252.5
H-2-Dd	1	120	128	9	TIPCNKTLF	1.08	1.12	-3.62	2.2	-1.42	4207.6
H-2-Kb	1	60	71	12	KHFSDIFLGRCL	1.4	0.52	-3.34	1.91	-1.42	2174.1
H-2-Dd	1	293	302	10	KNPEHPSCRL	1.74	0.41	-3.57	2.15	-1.42	3731.9
H-2-Kb	1	128	135	8	FWSKSKHL	1.79	0.5	-3.73	2.29	-1.44	5349
H-2-Kb	1	138	147	10	QYTWIQGKMF	1.52	1.19	-4.15	2.72	-1.44	14190.3
H-2-Kb	1	221	232	12	YKNSTFGSVEVF	1.6	1.03	-4.06	2.62	-1.44	11600.5
H-2-Kd	1	49	62	14	SLLVWTGEPTTKHF	1.74	1.2	-4.38	2.93	-1.44	23851.6
H-2-Kd	1	138	147	10	QYTWIQGKMF	1.52	1.19	-4.16	2.72	-1.45	14529.1
H-2-Kb	1	255	263	9	SNACSSSSL	1.48	0.4	-3.33	1.89	-1.45	2161.3
H-2-Kb	1	273	283	11	RNMIFACVDNY	1.36	1.38	-4.2	2.74	-1.46	15764.1
H-2-Kd	1	140	153	14	TWIQGKMFTLEDTL	1.48	0.52	-3.46	2	-1.46	2879.4
H-2-Kb	1	207	216	10	VVQVMLNGSL	1.39	0.48	-3.32	1.87	-1.46	2112.1
H-2-Kd	1	137	147	11	HQYTWIQGKMF	1.52	1.24	-4.22	2.76	-1.46	16672.3
H-2-Kd	1	258	266	9	CSSSSLNEL	1.51	0.48	-3.45	1.99	-1.46	2810.6
H-2-Kb	1	209	220	12	QVMLNGSLREPF	0.95	1.21	-3.63	2.17	-1.46	4274.5
H-2-Kb	1	40	51	12	IVVILLRPRSLL	1.21	0.51	-3.19	1.72	-1.47	1535.5
H-2-Kb	1	38	50	13	VGIVVILLRPRSL	1.37	0.38	-3.22	1.75	-1.47	1667.1
H-2-Kb	1	222	234	13	KNSTFGSVEVFSL	1.39	0.37	-3.24	1.76	-1.47	1728.5
H-2-Kb	1	225	232	8	TFGSVEVF	1.6	1.12	-4.19	2.71	-1.48	15475.1
H-2-Db	1	209	220	12	QVMLNGSLREPF	0.95	1.21	-3.65	2.17	-1.48	4424.8
H-2-Kb	1	37	50	14	VVGIVVILLRPRSL	1.37	0.45	-3.31	1.83	-1.48	2037.4
H-2-Kb	1	141	149	9	WIQGKMFTL	1.69	0.45	-3.62	2.14	-1.48	4215.6
H-2-Kb	1	208	220	13	VQVMLNGSLREPF	0.95	1.21	-3.65	2.17	-1.49	4514.1
H-2-Kb	1	223	234	12	NSTFGSVEVFSL	1.39	0.48	-3.36	1.87	-1.49	2284.1
H-2-Kd	1	52	62	11	VWTGEPTTKHF	1.74	1.24	-4.47	2.98	-1.49	29397.6
H-2-Kb	1	141	153	13	WIQGKMFTLEDTL	1.48	0.45	-3.42	1.93	-1.49	2650.1
H-2-Kd	1	51	62	12	LVWTGEPTTKHF	1.74	1.26	-4.5	3	-1.5	31440
H-2-Kb	1	127	139	13	LFWSKSKHLAHQY	1.36	1.42	-4.29	2.78	-1.5	19393
H-2-Kb	1	62	71	10	FSDIFLGRCL	1.4	0.31	-3.21	1.7	-1.51	1615.7
H-2-Kd	1	61	73	13	HFSDIFLGRCLIY	1.39	1.34	-4.25	2.74	-1.51	17732
H-2-Kb	1	120	128	9	TIPCNKTLF	1.08	1.12	-3.72	2.2	-1.51	5192.5
H-2-Kb	1	293	302	10	KNPEHPSCRL	1.74	0.41	-3.67	2.15	-1.52	4643.5
H-2-Kb	1	216	226	11	LREPFYKNSTF	1.29	1.15	-3.96	2.44	-1.52	9175.4
H-2-Kd	1	22	30	9	AQIGLGVGL	1.5	0.59	-3.61	2.09	-1.52	4072.2
H-2-Kb	1	219	232	14	PFYKNSTFGSVEVF	1.6	0.97	-4.09	2.57	-1.52	12421.4
H-2-Dd	1	269	277	9	IVQKRNMIF	1.38	1.17	-4.08	2.55	-1.53	11986.1
H-2-Kb	1	270	283	14	VQKRNMIFACVDNY	1.36	1.33	-4.22	2.69	-1.53	16698.5
H-2-Dd	1	223	232	10	NSTFGSVEVF	1.6	1.16	-4.29	2.76	-1.53	19430.6
H-2-Dd	1	51	62	12	LVWTGEPTTKHF	1.74	1.26	-4.53	3	-1.53	33931.7
H-2-Kd	1	50	62	13	LLVWTGEPTTKHF	1.74	1.17	-4.45	2.91	-1.54	28091
H-2-Kb	1	192	200	9	FWKVISQKF	1.42	1.18	-4.15	2.61	-1.54	14085.2
H-2-Dd	1	60	73	14	KHFSDIFLGRCLIY	1.39	1.37	-4.31	2.77	-1.54	20387.5
H-2-Kb	1	207	220	14	VVQVMLNGSLREPF	0.95	1.16	-3.66	2.11	-1.54	4554.7
H-2-Kb	1	39	50	12	GIVVILLRPRSL	1.37	0.45	-3.37	1.82	-1.55	2318.5
H-2-Kb	1	281	289	9	DNYRPARFL	1.47	0.31	-3.33	1.78	-1.55	2120.9
H-2-Kb	1	64	77	14	DIFLGRCLIYTQIL	1.62	0.41	-3.57	2.02	-1.55	3709.7
H-2-Db	1	275	283	9	MIFACVDNY	1.36	1.46	-4.36	2.82	-1.55	23035.2
H-2-Kb	1	205	212	8	CGVVQVML	1.66	0.38	-3.59	2.05	-1.55	3919.3
H-2-Dd	1	52	62	11	VWTGEPTTKHF	1.74	1.24	-4.52	2.98	-1.55	33464.7
H-2-Db	1	208	221	14	VQVMLNGSLREPFY	1.43	1.38	-4.37	2.82	-1.55	23357.5
H-2-Kb	1	70	77	8	CLIYTQIL	1.62	0.49	-3.67	2.11	-1.55	4626.6
H-2-Db	1	220	232	13	FYKNSTFGSVEVF	1.6	1.11	-4.26	2.71	-1.55	18248.7
H-2-Kb	1	142	154	13	IQGKMFTLEDTLL	1.43	0.36	-3.35	1.79	-1.56	2254.3
H-2-Kb	1	274	283	10	NMIFACVDNY	1.36	1.43	-4.35	2.79	-1.56	22346.4
H-2-Kb	1	154	161	8	LGYIADDL	1.23	0.4	-3.2	1.63	-1.56	1578.3
H-2-Kb	1	266	277	12	LKMIVQKRNMIF	1.38	1.08	-4.03	2.46	-1.57	10758.1
H-2-Kb	1	217	226	10	REPFYKNSTF	1.29	1.16	-4.03	2.45	-1.57	10617.1
H-2-Kd	1	133	141	9	KHLAHQYTW	1.47	0.46	-3.51	1.94	-1.57	3233.7
H-2-Dd	1	49	62	14	SLLVWTGEPTTKHF	1.74	1.2	-4.51	2.93	-1.57	32233.6
H-2-Dd	1	222	232	11	KNSTFGSVEVF	1.6	1.06	-4.23	2.65	-1.58	16942.9
H-2-Kd	1	208	221	14	VQVMLNGSLREPFY	1.43	1.38	-4.4	2.82	-1.58	24895
H-2-Kd	1	208	216	9	VQVMLNGSL	1.39	0.53	-3.5	1.92	-1.58	3195.8
H-2-Db	1	223	232	10	NSTFGSVEVF	1.6	1.16	-4.34	2.76	-1.58	22031.6
H-2-Kd	1	282	289	8	NYRPARFL	1.47	0.51	-3.56	1.97	-1.59	3645.4
H-2-Kb	1	103	114	12	CNITREDYAPLV	1.13	0.02	-2.73	1.15	-1.59	542.2
H-2-Kd	1	135	147	13	LAHQYTWIQGKMF	1.52	1.13	-4.24	2.65	-1.59	17359.9
H-2-Kb	1	272	283	12	KRNMIFACVDNY	1.36	1.34	-4.3	2.7	-1.59	19801.8
H-2-Kd	1	145	156	12	KMFTLEDTLLGY	1.33	1.4	-4.32	2.73	-1.59	21017.6
H-2-Kd	1	210	221	12	VMLNGSLREPFY	1.43	1.34	-4.36	2.77	-1.59	23031.7
H-2-Kb	1	144	156	13	GKMFTLEDTLLGY	1.33	1.22	-4.14	2.54	-1.59	13769.5
H-2-Kb	1	259	266	8	SSSSLNEL	1.51	0.45	-3.56	1.96	-1.6	3600.2
H-2-Kd	1	267	277	11	KMIVQKRNMIF	1.38	1.25	-4.23	2.63	-1.6	17072.3
H-2-Dd	1	117	128	12	VTQTIPCNKTLF	1.08	1.12	-3.81	2.21	-1.61	6500.1
H-2-Db	1	51	62	12	LVWTGEPTTKHF	1.74	1.26	-4.6	3	-1.61	39922.5
H-2-Kb	1	58	66	9	TTKHFSDIF	1.19	1.02	-3.81	2.2	-1.61	6467.9
H-2-Kb	1	209	216	8	QVMLNGSL	1.39	0.53	-3.53	1.92	-1.61	3377.9
H-2-Kb	1	227	234	8	GSVEVFSL	1.39	0.34	-3.35	1.73	-1.61	2213.5
H-2-Kb	1	276	283	8	IFACVDNY	1.36	1.38	-4.35	2.74	-1.61	22297.3
H-2-Db	1	60	73	14	KHFSDIFLGRCLIY	1.39	1.37	-4.38	2.77	-1.61	23912.9
H-2-Kb	1	282	289	8	NYRPARFL	1.47	0.51	-3.59	1.97	-1.61	3880.3
H-2-Kd	1	209	221	13	QVMLNGSLREPFY	1.43	1.38	-4.43	2.82	-1.61	26960.3
H-2-Db	1	50	62	13	LLVWTGEPTTKHF	1.74	1.17	-4.52	2.91	-1.61	33119.2
H-2-Db	1	49	62	14	SLLVWTGEPTTKHF	1.74	1.2	-4.55	2.93	-1.62	35654.8
H-2-Dd	1	50	62	13	LLVWTGEPTTKHF	1.74	1.17	-4.52	2.91	-1.62	33477.7
H-2-Kb	1	63	73	11	SDIFLGRCLIY	1.39	1.14	-4.16	2.54	-1.62	14325.4
H-2-Kd	1	223	232	10	NSTFGSVEVF	1.6	1.16	-4.38	2.76	-1.62	23880.3
H-2-Kb	1	279	288	10	CVDNYRPARF	1.15	1.13	-3.91	2.29	-1.62	8091.2
H-2-Kd	1	140	147	8	TWIQGKMF	1.52	1.2	-4.35	2.73	-1.63	22547.2
H-2-Kd	1	134	147	14	HLAHQYTWIQGKMF	1.52	1.12	-4.27	2.64	-1.63	18666.1
H-2-Kd	1	192	200	9	FWKVISQKF	1.42	1.18	-4.24	2.61	-1.63	17244
H-2-Kd	1	191	200	10	VFWKVISQKF	1.42	1.28	-4.33	2.7	-1.63	21456.9
H-2-Kb	1	211	221	11	MLNGSLREPFY	1.43	1.28	-4.34	2.71	-1.63	22093
H-2-Kb	1	122	135	14	PCNKTLFWSKSKHL	1.79	0.18	-3.6	1.97	-1.63	4026.9
H-2-Kb	1	67	77	11	LGRCLIYTQIL	1.62	0.28	-3.53	1.9	-1.63	3387.8
H-2-Kb	1	22	30	9	AQIGLGVGL	1.5	0.59	-3.72	2.09	-1.63	5290.6
H-2-Dd	1	217	226	10	REPFYKNSTF	1.29	1.16	-4.09	2.45	-1.64	12305.9
H-2-Dd	1	136	147	12	AHQYTWIQGKMF	1.52	1.17	-4.33	2.69	-1.64	21400.6
H-2-Kb	1	265	277	13	ELKMIVQKRNMIF	1.38	1.08	-4.1	2.46	-1.64	12647.7
H-2-Db	1	221	232	12	YKNSTFGSVEVF	1.6	1.03	-4.27	2.62	-1.64	18470
H-2-Db	1	118	128	11	TQTIPCNKTLF	1.08	1.13	-3.86	2.21	-1.64	7178
H-2-Kb	1	41	53	13	VVILLRPRSLLVW	1.59	0.5	-3.74	2.09	-1.65	5476.1
H-2-Kb	1	53	62	10	WTGEPTTKHF	1.74	1.03	-4.42	2.77	-1.65	26120.7
H-2-Dd	1	220	232	13	FYKNSTFGSVEVF	1.6	1.11	-4.36	2.71	-1.65	22825.6
H-2-Kb	1	143	156	14	QGKMFTLEDTLLGY	1.33	1.16	-4.14	2.49	-1.65	13852.1
H-2-Kd	1	72	81	10	IYTQILRPEM	1.28	0.26	-3.2	1.54	-1.65	1573.8
H-2-Kb	1	264	277	14	NELKMIVQKRNMIF	1.38	1.09	-4.12	2.47	-1.66	13281.4
H-2-Kd	1	60	67	8	KHFSDIFL	1.44	0.52	-3.61	1.96	-1.66	4085.5
H-2-Db	1	210	221	12	VMLNGSLREPFY	1.43	1.34	-4.42	2.77	-1.66	26599.3
H-2-Kb	1	271	283	13	QKRNMIFACVDNY	1.36	1.34	-4.35	2.7	-1.66	22635.5
H-2-Kb	1	38	51	14	VGIVVILLRPRSLL	1.21	0.38	-3.25	1.59	-1.66	1778.1
H-2-Kb	1	281	288	8	DNYRPARF	1.15	1	-3.81	2.15	-1.66	6466.1
H-2-Db	1	61	73	13	HFSDIFLGRCLIY	1.39	1.34	-4.4	2.74	-1.66	25205.3
H-2-Kb	1	131	139	9	KSKHLAHQY	1.36	1.36	-4.38	2.72	-1.67	24087.6
H-2-Dd	1	208	221	14	VQVMLNGSLREPFY	1.43	1.38	-4.48	2.82	-1.67	30402
H-2-Kb	1	278	288	11	ACVDNYRPARF	1.15	1.16	-3.98	2.31	-1.67	9538
H-2-Dd	1	61	73	13	HFSDIFLGRCLIY	1.39	1.34	-4.41	2.74	-1.67	25489.4
H-2-Db	1	100	113	14	KNPCNITREDYAPL	0.94	0.41	-3.03	1.36	-1.67	1064.8
H-2-Kd	1	275	283	9	MIFACVDNY	1.36	1.46	-4.49	2.82	-1.67	30793.6
H-2-Db	1	52	62	11	VWTGEPTTKHF	1.74	1.24	-4.65	2.98	-1.67	44675.4
H-2-Kd	1	221	232	12	YKNSTFGSVEVF	1.6	1.03	-4.3	2.62	-1.67	19838.3
H-2-Db	1	119	128	10	QTIPCNKTLF	1.08	1.13	-3.9	2.21	-1.69	7966.7
H-2-Kd	1	225	232	8	TFGSVEVF	1.6	1.12	-4.4	2.71	-1.69	25151.1
H-2-Kb	1	86	93	8	CQEILSTF	1.33	1.11	-4.14	2.45	-1.69	13670.6
H-2-Kb	1	64	73	10	DIFLGRCLIY	1.39	1.26	-4.35	2.65	-1.69	22206.8
H-2-Kd	1	145	154	10	KMFTLEDTLL	1.43	0.55	-3.67	1.98	-1.69	4716.9
H-2-Dd	1	139	147	9	YTWIQGKMF	1.52	1.14	-4.35	2.66	-1.69	22340.6
H-2-Kb	1	133	141	9	KHLAHQYTW	1.47	0.46	-3.63	1.94	-1.69	4274.3
H-2-Db	1	62	73	12	FSDIFLGRCLIY	1.39	1.16	-4.25	2.55	-1.69	17659.6
H-2-Kb	1	221	234	14	YKNSTFGSVEVFSL	1.39	0.34	-3.43	1.73	-1.69	2676.6
H-2-Dd	1	210	221	12	VMLNGSLREPFY	1.43	1.34	-4.46	2.77	-1.7	29123.1
H-2-Dd	1	267	277	11	KMIVQKRNMIF	1.38	1.25	-4.33	2.63	-1.7	21331
H-2-Dd	1	221	232	12	YKNSTFGSVEVF	1.6	1.03	-4.32	2.62	-1.7	20927.7
H-2-Db	1	274	283	10	NMIFACVDNY	1.36	1.43	-4.48	2.79	-1.7	30524.3
H-2-Kd	1	274	283	10	NMIFACVDNY	1.36	1.43	-4.49	2.79	-1.7	30602
H-2-Dd	1	209	221	13	QVMLNGSLREPFY	1.43	1.38	-4.52	2.82	-1.7	32821.4
H-2-Kb	1	141	154	14	WIQGKMFTLEDTLL	1.43	0.45	-3.58	1.88	-1.7	3821.6
H-2-Kb	1	59	71	13	TKHFSDIFLGRCL	1.4	0.45	-3.54	1.84	-1.7	3504.6
H-2-Dd	1	54	62	9	TGEPTTKHF	1.74	0.89	-4.33	2.63	-1.7	21346.7
H-2-Kd	1	128	135	8	FWSKSKHL	1.79	0.5	-4	2.29	-1.71	9955.9
H-2-Dd	1	53	62	10	WTGEPTTKHF	1.74	1.03	-4.47	2.77	-1.71	29822.4
H-2-Dd	1	226	234	9	FGSVEVFSL	1.39	0.26	-3.36	1.65	-1.71	2298
H-2-Dd	1	137	147	11	HQYTWIQGKMF	1.52	1.24	-4.47	2.76	-1.71	29644.5
H-2-Kd	1	222	232	11	KNSTFGSVEVF	1.6	1.06	-4.37	2.65	-1.71	23258.4
H-2-Kd	1	127	139	13	LFWSKSKHLAHQY	1.36	1.42	-4.5	2.78	-1.72	31571.3
H-2-Db	1	145	156	12	KMFTLEDTLLGY	1.33	1.4	-4.45	2.73	-1.72	28144.2
H-2-Kb	1	214	221	8	GSLREPFY	1.43	1.28	-4.43	2.71	-1.72	27166.1
H-2-Db	1	115	128	14	KLVTQTIPCNKTLF	1.08	1.21	-4.02	2.29	-1.72	10398.5
H-2-Kb	1	277	288	12	FACVDNYRPARF	1.15	1.09	-3.97	2.24	-1.73	9288.9
H-2-Kd	1	179	192	14	HWSENCPNNPITVF	1.3	1.1	-4.13	2.41	-1.73	13610.1
H-2-Kb	1	61	71	11	HFSDIFLGRCL	1.4	0.49	-3.62	1.89	-1.73	4155.1
H-2-Kb	1	39	51	13	GIVVILLRPRSLL	1.21	0.45	-3.39	1.66	-1.73	2469.6
H-2-Kd	1	270	283	14	VQKRNMIFACVDNY	1.36	1.33	-4.43	2.69	-1.73	26746.5
H-2-Kd	1	273	283	11	RNMIFACVDNY	1.36	1.38	-4.48	2.74	-1.74	30096
H-2-Dd	1	273	283	11	RNMIFACVDNY	1.36	1.38	-4.48	2.74	-1.74	30283.1
H-2-Kb	1	117	128	12	VTQTIPCNKTLF	1.08	1.12	-3.95	2.21	-1.74	8868.9
H-2-Kb	1	58	67	10	TTKHFSDIFL	1.44	0.33	-3.51	1.77	-1.74	3248.4
H-2-Dd	1	190	200	11	TVFWKVISQKF	1.42	1.2	-4.37	2.62	-1.74	23328.2
H-2-Kd	1	126	135	10	TLFWSKSKHL	1.79	0.51	-4.04	2.3	-1.75	11084.1
H-2-Kb	1	71	81	11	LIYTQILRPEM	1.28	0.27	-3.29	1.55	-1.75	1969.4
H-2-Dd	1	135	147	13	LAHQYTWIQGKMF	1.52	1.13	-4.39	2.65	-1.75	24784.3
H-2-Dd	1	62	73	12	FSDIFLGRCLIY	1.39	1.16	-4.3	2.55	-1.75	20053
H-2-Db	1	137	147	11	HQYTWIQGKMF	1.52	1.24	-4.52	2.76	-1.76	32912.1
H-2-Dd	1	214	226	13	GSLREPFYKNSTF	1.29	1.11	-4.16	2.4	-1.76	14382.6
H-2-Db	1	139	147	9	YTWIQGKMF	1.52	1.14	-4.41	2.66	-1.76	25893.6
H-2-Kd	1	162	174	13	RWCGDPSTSDMNY	1.23	1.51	-4.5	2.74	-1.76	31521.8
H-2-Kd	1	276	283	8	IFACVDNY	1.36	1.38	-4.49	2.74	-1.76	31214.3
H-2-Dd	1	225	232	8	TFGSVEVF	1.6	1.12	-4.47	2.71	-1.76	29602.8
H-2-Kd	1	139	147	9	YTWIQGKMF	1.52	1.14	-4.42	2.66	-1.76	26039.4
H-2-Dd	1	116	128	13	LVTQTIPCNKTLF	1.08	1.19	-4.04	2.27	-1.76	10840
H-2-Dd	1	115	128	14	KLVTQTIPCNKTLF	1.08	1.21	-4.06	2.29	-1.77	11413.6
H-2-Dd	1	275	283	9	MIFACVDNY	1.36	1.46	-4.58	2.82	-1.77	38136.5
H-2-Kd	1	276	289	14	IFACVDNYRPARFL	1.47	0.52	-3.75	1.99	-1.77	5684.9
H-2-Kb	1	120	127	8	TIPCNKTL	1.65	0.44	-3.85	2.08	-1.77	7029.3
H-2-Kb	1	40	53	14	IVVILLRPRSLLVW	1.59	0.47	-3.83	2.06	-1.77	6741.3
H-2-Dd	1	213	226	14	NGSLREPFYKNSTF	1.29	1.02	-4.08	2.31	-1.77	12028.4
H-2-Kd	1	53	62	10	WTGEPTTKHF	1.74	1.03	-4.53	2.77	-1.77	34245.2
H-2-Kb	1	146	156	11	MFTLEDTLLGY	1.33	1.39	-4.49	2.72	-1.77	30591
H-2-Kd	1	126	139	14	TLFWSKSKHLAHQY	1.36	1.36	-4.49	2.72	-1.77	30951.3
H-2-Kb	1	146	153	8	MFTLEDTL	1.48	0.54	-3.79	2.02	-1.77	6170.4
H-2-Kd	1	131	139	9	KSKHLAHQY	1.36	1.36	-4.49	2.72	-1.77	30646.7
H-2-Kd	1	139	149	11	YTWIQGKMFTL	1.69	0.45	-3.91	2.14	-1.77	8208
H-2-Kb	1	42	53	12	VILLRPRSLLVW	1.59	0.49	-3.85	2.08	-1.77	7135.7
H-2-Db	1	270	283	14	VQKRNMIFACVDNY	1.36	1.33	-4.47	2.69	-1.77	29176.1
H-2-Dd	1	268	277	10	MIVQKRNMIF	1.38	1.25	-4.41	2.64	-1.77	25596.4
H-2-Dd	1	191	200	10	VFWKVISQKF	1.42	1.28	-4.47	2.7	-1.77	29657.6
H-2-Kd	1	109	121	13	DYAPLVKLVTQTI	1.27	0.14	-3.18	1.41	-1.77	1524.1
H-2-Kd	1	272	283	12	KRNMIFACVDNY	1.36	1.34	-4.48	2.7	-1.78	30391.5
H-2-Kd	1	62	73	12	FSDIFLGRCLIY	1.39	1.16	-4.33	2.55	-1.78	21566.8
H-2-Kb	1	54	62	9	TGEPTTKHF	1.74	0.89	-4.41	2.63	-1.78	25522.3
H-2-Dd	1	134	147	14	HLAHQYTWIQGKMF	1.52	1.12	-4.42	2.64	-1.78	26419.4
H-2-Kd	1	86	93	8	CQEILSTF	1.33	1.11	-4.23	2.45	-1.78	16984
H-2-Db	1	273	283	11	RNMIFACVDNY	1.36	1.38	-4.53	2.74	-1.78	33533.9
H-2-Kb	1	115	128	14	KLVTQTIPCNKTLF	1.08	1.21	-4.08	2.29	-1.78	11927.2
H-2-Kb	1	132	139	8	SKHLAHQY	1.36	1.37	-4.52	2.73	-1.79	32764.6
H-2-Db	1	208	220	13	VQVMLNGSLREPF	0.95	1.21	-3.95	2.17	-1.79	8991.3
H-2-Kd	1	190	200	11	TVFWKVISQKF	1.42	1.2	-4.41	2.62	-1.79	25758.9
H-2-Kb	1	119	127	9	QTIPCNKTL	1.65	0.45	-3.88	2.09	-1.79	7578.6
H-2-Kb	1	139	146	8	YTWIQGKM	1.07	0.17	-3.03	1.24	-1.79	1070.5
H-2-Db	1	260	268	9	SSSLNELKM	0.95	0.19	-2.93	1.14	-1.79	849.7
H-2-Dd	1	216	226	11	LREPFYKNSTF	1.29	1.15	-4.24	2.44	-1.79	17220.1
H-2-Kb	1	213	221	9	NGSLREPFY	1.43	1.19	-4.41	2.62	-1.79	25926.4
H-2-Kd	1	59	72	14	TKHFSDIFLGRCLI	1.26	0.26	-3.31	1.52	-1.79	2036.8
H-2-Kb	1	128	139	12	FWSKSKHLAHQY	1.36	1.35	-4.51	2.71	-1.79	32125.7
H-2-Kb	1	144	154	11	GKMFTLEDTLL	1.43	0.37	-3.59	1.8	-1.79	3886
H-2-Dd	1	138	147	10	QYTWIQGKMF	1.52	1.19	-4.51	2.72	-1.79	32270.3
H-2-Kb	1	88	97	10	EILSTFKGAF	1.11	1.05	-3.96	2.17	-1.79	9148.7
H-2-Db	1	136	147	12	AHQYTWIQGKMF	1.52	1.17	-4.49	2.69	-1.79	30741.7
H-2-Db	1	267	277	11	KMIVQKRNMIF	1.38	1.25	-4.43	2.63	-1.8	26827.9
H-2-Dd	1	45	53	9	LRPRSLLVW	1.59	0.49	-3.88	2.08	-1.8	7510.8
H-2-Kb	1	258	266	9	CSSSSLNEL	1.51	0.48	-3.79	1.99	-1.8	6127.5
H-2-Dd	1	119	128	10	QTIPCNKTLF	1.08	1.13	-4.02	2.21	-1.8	10367.9
H-2-Kb	1	1	9	9	MANYEFSQV	1.03	0.11	-2.94	1.14	-1.8	875.5
H-2-Db	1	222	232	11	KNSTFGSVEVF	1.6	1.06	-4.46	2.65	-1.8	28537.3
H-2-Kb	1	117	127	11	VTQTIPCNKTL	1.65	0.44	-3.89	2.09	-1.8	7755.2
H-2-Kb	1	104	113	10	NITREDYAPL	0.94	0.47	-3.22	1.41	-1.8	1644.2
H-2-Kd	1	125	135	11	KTLFWSKSKHL	1.79	0.52	-4.12	2.31	-1.8	13134.6
H-2-Kb	1	162	174	13	RWCGDPSTSDMNY	1.23	1.51	-4.55	2.74	-1.81	35471.6
H-2-Kb	1	114	127	14	VKLVTQTIPCNKTL	1.65	0.49	-3.95	2.14	-1.81	8923.4
H-2-Kd	1	211	221	11	MLNGSLREPFY	1.43	1.28	-4.52	2.71	-1.81	33350.1
H-2-Dd	1	211	221	11	MLNGSLREPFY	1.43	1.28	-4.53	2.71	-1.82	33598.6
H-2-Kd	1	128	139	12	FWSKSKHLAHQY	1.36	1.35	-4.53	2.71	-1.82	33872.3
H-2-Dd	1	274	283	10	NMIFACVDNY	1.36	1.43	-4.6	2.79	-1.82	40051.4
H-2-Dd	1	213	221	9	NGSLREPFY	1.43	1.19	-4.44	2.62	-1.82	27478.9
H-2-Dd	1	215	226	12	SLREPFYKNSTF	1.29	1.14	-4.25	2.43	-1.82	17756.4
H-2-Dd	1	145	156	12	KMFTLEDTLLGY	1.33	1.4	-4.55	2.73	-1.82	35276.8
H-2-Kb	1	85	93	9	NCQEILSTF	1.33	1.09	-4.24	2.42	-1.82	17471.1
H-2-Kd	1	269	277	9	IVQKRNMIF	1.38	1.17	-4.37	2.55	-1.82	23712.7
H-2-Dd	1	127	139	13	LFWSKSKHLAHQY	1.36	1.42	-4.61	2.78	-1.82	40277.4
H-2-Kb	1	145	157	13	KMFTLEDTLLGYI	1.28	0.37	-3.47	1.64	-1.82	2927.5
H-2-Dd	1	219	232	14	PFYKNSTFGSVEVF	1.6	0.97	-4.39	2.57	-1.82	24708
H-2-Db	1	137	149	13	HQYTWIQGKMFTL	1.69	0.56	-4.07	2.25	-1.83	11864.3
H-2-Db	1	219	232	14	PFYKNSTFGSVEVF	1.6	0.97	-4.4	2.57	-1.83	24879.4
H-2-Kb	1	212	221	10	LNGSLREPFY	1.43	1.15	-4.41	2.58	-1.83	25721.3
H-2-Dd	1	65	73	9	IFLGRCLIY	1.39	1.3	-4.52	2.69	-1.83	33140.7
H-2-Dd	1	270	277	8	VQKRNMIF	1.38	1.16	-4.37	2.54	-1.83	23540.4
H-2-Kd	1	65	73	9	IFLGRCLIY	1.39	1.3	-4.52	2.69	-1.83	33196.7
H-2-Kd	1	199	212	14	KFAEDACGVVQVML	1.66	0.52	-4.01	2.19	-1.83	10308.7
H-2-Kd	1	254	263	10	SSNACSSSSL	1.48	0.48	-3.79	1.96	-1.83	6213.4
H-2-Db	1	117	128	12	VTQTIPCNKTLF	1.08	1.12	-4.04	2.21	-1.83	10882.9
H-2-Kb	1	147	156	10	FTLEDTLLGY	1.33	1.24	-4.4	2.57	-1.83	24990.5
H-2-Kb	1	224	231	8	STFGSVEV	1.11	0.26	-3.2	1.37	-1.83	1597.1
H-2-Kd	1	141	149	9	WIQGKMFTL	1.69	0.45	-3.97	2.14	-1.83	9379.6
H-2-Kb	1	66	77	12	FLGRCLIYTQIL	1.62	0.32	-3.77	1.93	-1.83	5839.5
H-2-Kd	1	271	283	13	QKRNMIFACVDNY	1.36	1.34	-4.53	2.7	-1.83	33974
H-2-Kd	1	215	226	12	SLREPFYKNSTF	1.29	1.14	-4.27	2.43	-1.83	18447.3
H-2-Dd	1	140	147	8	TWIQGKMF	1.52	1.2	-4.56	2.73	-1.84	36359.9
H-2-Dd	1	272	283	12	KRNMIFACVDNY	1.36	1.34	-4.54	2.7	-1.84	34696.5
H-2-Kd	1	276	288	13	IFACVDNYRPARF	1.15	1.21	-4.2	2.36	-1.84	15693.7
H-2-Kb	1	116	128	13	LVTQTIPCNKTLF	1.08	1.19	-4.11	2.27	-1.84	12973
H-2-Kd	1	22	33	12	AQIGLGVGLLVL	1.6	0.59	-4.03	2.19	-1.84	10693.5
H-2-Kd	1	81	93	13	MRDQNCQEILSTF	1.33	1.06	-4.24	2.39	-1.85	17426.3
H-2-Kd	1	220	229	10	FYKNSTFGSV	0.86	0.15	-2.85	1	-1.85	706
H-2-Db	1	53	62	10	WTGEPTTKHF	1.74	1.03	-4.61	2.77	-1.85	41059.7
H-2-Db	1	97	105	9	FVSKNPCNI	1.04	0.32	-3.21	1.36	-1.85	1604
H-2-Dd	1	131	139	9	KSKHLAHQY	1.36	1.36	-4.56	2.72	-1.85	36628.8
H-2-Kd	1	275	288	14	MIFACVDNYRPARF	1.15	1.29	-4.29	2.44	-1.85	19557.4
H-2-Db	1	127	139	13	LFWSKSKHLAHQY	1.36	1.42	-4.64	2.78	-1.85	43238.2
H-2-Dd	1	126	139	14	TLFWSKSKHLAHQY	1.36	1.36	-4.57	2.72	-1.85	37566
H-2-Kd	1	268	277	10	MIVQKRNMIF	1.38	1.25	-4.49	2.64	-1.85	30880.7
H-2-Dd	1	270	283	14	VQKRNMIFACVDNY	1.36	1.33	-4.55	2.69	-1.85	35256.6
H-2-Kd	1	59	71	13	TKHFSDIFLGRCL	1.4	0.45	-3.7	1.84	-1.85	4966.6
H-2-Kb	1	58	71	14	TTKHFSDIFLGRCL	1.4	0.33	-3.59	1.73	-1.86	3847.5
H-2-Db	1	116	128	13	LVTQTIPCNKTLF	1.08	1.19	-4.13	2.27	-1.86	13489.2
H-2-Kb	1	97	110	14	FVSKNPCNITREDY	1.3	1.35	-4.51	2.66	-1.86	32726.3
H-2-Db	1	225	232	8	TFGSVEVF	1.6	1.12	-4.57	2.71	-1.86	37271.7
H-2-Kb	1	66	73	8	FLGRCLIY	1.39	1.17	-4.42	2.56	-1.86	26523.7
H-2-Kb	1	143	154	12	QGKMFTLEDTLL	1.43	0.31	-3.6	1.74	-1.86	3967.3
H-2-Db	1	272	283	12	KRNMIFACVDNY	1.36	1.34	-4.56	2.7	-1.86	36644.7
H-2-Db	1	135	147	13	LAHQYTWIQGKMF	1.52	1.13	-4.51	2.65	-1.86	32375.5
H-2-Kb	1	130	139	10	SKSKHLAHQY	1.36	1.29	-4.51	2.65	-1.86	32341.2
H-2-Dd	1	55	62	8	GEPTTKHF	1.74	0.96	-4.56	2.7	-1.86	36435.1
H-2-Dd	1	271	283	13	QKRNMIFACVDNY	1.36	1.34	-4.56	2.7	-1.86	36437.9
H-2-Kd	1	132	139	8	SKHLAHQY	1.36	1.37	-4.59	2.73	-1.86	39312.9
H-2-Db	1	211	221	11	MLNGSLREPFY	1.43	1.28	-4.58	2.71	-1.87	37805
H-2-Kd	1	146	156	11	MFTLEDTLLGY	1.33	1.39	-4.59	2.72	-1.87	38461.4
H-2-Db	1	191	200	10	VFWKVISQKF	1.42	1.28	-4.57	2.7	-1.87	37079.8
H-2-Dd	1	162	174	13	RWCGDPSTSDMNY	1.23	1.51	-4.61	2.74	-1.87	40897
H-2-Kd	1	144	156	13	GKMFTLEDTLLGY	1.33	1.22	-4.42	2.54	-1.87	26068.5
H-2-Kd	1	270	277	8	VQKRNMIF	1.38	1.16	-4.42	2.54	-1.87	26123.2
H-2-Kb	1	26	33	8	LGVGLLVL	1.6	0.32	-3.8	1.92	-1.87	6272.5
H-2-Db	1	131	139	9	KSKHLAHQY	1.36	1.36	-4.59	2.72	-1.87	38767.6
H-2-Kb	1	219	226	8	PFYKNSTF	1.29	0.97	-4.14	2.27	-1.87	13777.9
H-2-Kb	1	280	288	9	VDNYRPARF	1.15	0.95	-3.98	2.1	-1.87	9457.8
H-2-Db	1	276	283	8	IFACVDNY	1.36	1.38	-4.61	2.74	-1.88	40985.6
H-2-Dd	1	214	221	8	GSLREPFY	1.43	1.28	-4.59	2.71	-1.88	38734.5
H-2-Dd	1	133	141	9	KHLAHQYTW	1.47	0.46	-3.81	1.94	-1.88	6514.6
H-2-Kd	1	54	62	9	TGEPTTKHF	1.74	0.89	-4.5	2.63	-1.88	31826.1
H-2-Kb	1	161	174	14	LRWCGDPSTSDMNY	1.23	1.38	-4.49	2.61	-1.88	30635.1
H-2-Kb	1	18	30	13	LSRKAQIGLGVGL	1.5	0.51	-3.9	2.02	-1.88	7860.3
H-2-Db	1	138	147	10	QYTWIQGKMF	1.52	1.19	-4.59	2.72	-1.88	39213.5
H-2-Db	1	270	277	8	VQKRNMIF	1.38	1.16	-4.43	2.54	-1.88	26690.1
H-2-Dd	1	276	283	8	IFACVDNY	1.36	1.38	-4.62	2.74	-1.88	41633.7
H-2-Db	1	214	221	8	GSLREPFY	1.43	1.28	-4.6	2.71	-1.88	39474.5
H-2-Kb	1	37	44	8	VVGIVVIL	1.39	0.45	-3.73	1.85	-1.89	5410.9
H-2-Db	1	126	139	14	TLFWSKSKHLAHQY	1.36	1.36	-4.61	2.72	-1.89	40445.9
H-2-Db	1	97	110	14	FVSKNPCNITREDY	1.3	1.35	-4.55	2.66	-1.89	35082.7
H-2-Kb	1	115	127	13	KLVTQTIPCNKTL	1.65	0.53	-4.06	2.17	-1.89	11427.1
H-2-Db	1	271	283	13	QKRNMIFACVDNY	1.36	1.34	-4.59	2.7	-1.89	38491.8
H-2-Kb	1	292	302	11	VKNPEHPSCRL	1.74	0.42	-4.05	2.16	-1.89	11185.5
H-2-Kb	1	86	97	12	CQEILSTFKGAF	1.11	1.11	-4.12	2.23	-1.89	13096.4
H-2-Kb	1	206	216	11	GVVQVMLNGSL	1.39	0.43	-3.71	1.82	-1.89	5146
H-2-Kb	1	55	62	8	GEPTTKHF	1.74	0.96	-4.59	2.7	-1.89	39169.4
H-2-Kd	1	145	157	13	KMFTLEDTLLGYI	1.28	0.37	-3.54	1.64	-1.89	3453.4
H-2-Kb	1	147	154	8	FTLEDTLL	1.43	0.39	-3.71	1.82	-1.89	5177.5
H-2-Dd	1	118	128	11	TQTIPCNKTLF	1.08	1.13	-4.11	2.21	-1.89	12768.2
H-2-Dd	1	128	139	12	FWSKSKHLAHQY	1.36	1.35	-4.61	2.71	-1.9	40748.1
H-2-Kb	1	135	142	8	LAHQYTWI	0.99	0.26	-3.15	1.25	-1.9	1401.4
H-2-Kd	1	55	62	8	GEPTTKHF	1.74	0.96	-4.6	2.7	-1.9	39536.9
H-2-Db	1	146	156	11	MFTLEDTLLGY	1.33	1.39	-4.61	2.72	-1.9	41176.7
H-2-Kb	1	80	93	14	EMRDQNCQEILSTF	1.33	1.02	-4.25	2.35	-1.9	17941.9
H-2-Dd	1	189	200	12	ITVFWKVISQKF	1.42	1.07	-4.39	2.49	-1.9	24658.8
H-2-Db	1	134	147	14	HLAHQYTWIQGKMF	1.52	1.12	-4.54	2.64	-1.9	34758.1
H-2-Db	1	145	154	10	KMFTLEDTLL	1.43	0.55	-3.88	1.98	-1.9	7610.9
H-2-Dd	1	136	149	14	AHQYTWIQGKMFTL	1.69	0.49	-4.08	2.18	-1.9	12050.1
H-2-Dd	1	132	139	8	SKHLAHQY	1.36	1.37	-4.63	2.73	-1.9	42803
H-2-Kb	1	22	33	12	AQIGLGVGLLVL	1.6	0.59	-4.09	2.19	-1.9	12288.4
H-2-Kd	1	97	110	14	FVSKNPCNITREDY	1.3	1.35	-4.56	2.66	-1.9	36502.2
H-2-Dd	1	41	53	13	VVILLRPRSLLVW	1.59	0.5	-4	2.09	-1.91	9918.3
H-2-Kb	1	116	127	12	LVTQTIPCNKTL	1.65	0.51	-4.06	2.15	-1.91	11431.7
H-2-Kd	1	266	277	12	LKMIVQKRNMIF	1.38	1.08	-4.37	2.46	-1.91	23279.5
H-2-Dd	1	146	156	11	MFTLEDTLLGY	1.33	1.39	-4.62	2.72	-1.91	42067.9
H-2-Kb	1	81	93	13	MRDQNCQEILSTF	1.33	1.06	-4.3	2.39	-1.91	20075.8
H-2-Kb	1	291	302	12	CVKNPEHPSCRL	1.74	0.44	-4.08	2.17	-1.91	12122.3
H-2-Kd	1	118	127	10	TQTIPCNKTL	1.65	0.44	-4	2.09	-1.91	9982.1
H-2-Kd	1	214	221	8	GSLREPFY	1.43	1.28	-4.62	2.71	-1.91	41760.4
H-2-Kd	1	141	153	13	WIQGKMFTLEDTL	1.48	0.45	-3.84	1.93	-1.91	6942.1
H-2-Kd	1	130	139	10	SKSKHLAHQY	1.36	1.29	-4.56	2.65	-1.91	36078.9
H-2-Kd	1	146	153	8	MFTLEDTL	1.48	0.54	-3.93	2.02	-1.91	8498.8
H-2-Kd	1	128	141	14	FWSKSKHLAHQYTW	1.47	0.47	-3.85	1.94	-1.91	7111.1
H-2-Kd	1	210	220	11	VMLNGSLREPF	0.95	1.17	-4.03	2.12	-1.91	10722.3
H-2-Dd	1	46	53	8	RPRSLLVW	1.59	0.4	-3.9	1.99	-1.91	7898.2
H-2-Db	1	162	174	13	RWCGDPSTSDMNY	1.23	1.51	-4.65	2.74	-1.91	44890.5
H-2-Dd	1	192	200	9	FWKVISQKF	1.42	1.18	-4.52	2.61	-1.91	32890
H-2-Db	1	258	266	9	CSSSSLNEL	1.51	0.48	-3.9	1.99	-1.91	7955.5
H-2-Db	1	128	139	12	FWSKSKHLAHQY	1.36	1.35	-4.63	2.71	-1.91	42468.1
H-2-Kb	1	17	26	10	RLSRKAQIGL	1.51	0.53	-3.96	2.04	-1.91	9017.4
H-2-Db	1	100	110	11	KNPCNITREDY	1.3	1.27	-4.49	2.57	-1.91	30583.5
H-2-Db	1	132	139	8	SKHLAHQY	1.36	1.37	-4.65	2.73	-1.92	44230.9
H-2-Kd	1	214	226	13	GSLREPFYKNSTF	1.29	1.11	-4.32	2.4	-1.92	20806
H-2-Kb	1	119	128	10	QTIPCNKTLF	1.08	1.13	-4.13	2.21	-1.92	13521
H-2-Kb	1	65	72	8	IFLGRCLI	1.26	0.26	-3.44	1.52	-1.92	2729.6
H-2-Db	1	268	277	10	MIVQKRNMIF	1.38	1.25	-4.55	2.64	-1.92	35834.6
H-2-Kb	1	261	269	9	SSLNELKMI	1.2	0.3	-3.42	1.5	-1.92	2641.8
H-2-Db	1	140	147	8	TWIQGKMF	1.52	1.2	-4.65	2.73	-1.92	44333
H-2-Dd	1	97	110	14	FVSKNPCNITREDY	1.3	1.35	-4.58	2.66	-1.92	38040.5
H-2-Kd	1	217	226	10	REPFYKNSTF	1.29	1.16	-4.38	2.45	-1.92	23793.1
H-2-Dd	1	137	149	13	HQYTWIQGKMFTL	1.69	0.56	-4.17	2.25	-1.92	14908.4
H-2-Kb	1	290	302	13	QCVKNPEHPSCRL	1.74	0.49	-4.15	2.22	-1.93	14078.3
H-2-Kb	1	37	45	9	VVGIVVILL	1.51	0.45	-3.89	1.96	-1.93	7725.3
H-2-Kb	1	129	139	11	WSKSKHLAHQY	1.36	1.23	-4.51	2.59	-1.93	32649.2
H-2-Kb	1	71	82	12	LIYTQILRPEMR	1.12	0.78	-3.83	1.9	-1.93	6737
H-2-Dd	1	100	110	11	KNPCNITREDY	1.3	1.27	-4.5	2.57	-1.93	31471
H-2-Kd	1	161	174	14	LRWCGDPSTSDMNY	1.23	1.38	-4.54	2.61	-1.93	34334.6
H-2-Kb	1	193	200	8	WKVISQKF	1.42	1.1	-4.45	2.52	-1.93	27881.7
H-2-Kb	1	100	110	11	KNPCNITREDY	1.3	1.27	-4.5	2.57	-1.93	31517.3
H-2-Kd	1	85	93	9	NCQEILSTF	1.33	1.09	-4.35	2.42	-1.93	22427.8
H-2-Kb	1	98	110	13	VSKNPCNITREDY	1.3	1.27	-4.5	2.57	-1.93	31640
H-2-Dd	1	64	73	10	DIFLGRCLIY	1.39	1.26	-4.58	2.65	-1.93	38191.8
H-2-Kd	1	115	128	14	KLVTQTIPCNKTLF	1.08	1.21	-4.22	2.29	-1.93	16653
H-2-Kd	1	173	180	8	NYVSCPHW	1.55	0.56	-4.04	2.12	-1.93	11082.5
H-2-Kb	1	44	51	8	LLRPRSLL	1.21	0.45	-3.59	1.66	-1.93	3931.4
H-2-Kd	1	63	73	11	SDIFLGRCLIY	1.39	1.14	-4.47	2.54	-1.93	29319.8
H-2-Kb	1	254	263	10	SSNACSSSSL	1.48	0.48	-3.9	1.96	-1.93	7872.7
H-2-Kd	1	64	73	10	DIFLGRCLIY	1.39	1.26	-4.59	2.65	-1.93	38472.2
H-2-Kd	1	189	200	12	ITVFWKVISQKF	1.42	1.07	-4.43	2.49	-1.93	26640.7
H-2-Dd	1	292	302	11	VKNPEHPSCRL	1.74	0.42	-4.1	2.16	-1.94	12487.4
H-2-Kd	1	264	277	14	NELKMIVQKRNMIF	1.38	1.09	-4.41	2.47	-1.94	25486.7
H-2-Kd	1	208	220	13	VQVMLNGSLREPF	0.95	1.21	-4.11	2.17	-1.94	12754.5
H-2-Kd	1	22	31	10	AQIGLGVGLL	1.37	0.59	-3.9	1.96	-1.94	7897.8
H-2-Kd	1	216	226	11	LREPFYKNSTF	1.29	1.15	-4.38	2.44	-1.94	24203.9
H-2-Dd	1	40	53	14	IVVILLRPRSLLVW	1.59	0.47	-4	2.06	-1.94	10042.1
H-2-Dd	1	187	200	14	NPITVFWKVISQKF	1.42	1.08	-4.44	2.5	-1.94	27453.4
H-2-Dd	1	63	73	11	SDIFLGRCLIY	1.39	1.14	-4.48	2.54	-1.94	30166.1
H-2-Db	1	65	73	9	IFLGRCLIY	1.39	1.3	-4.64	2.69	-1.94	43293
H-2-Kb	1	87	97	11	QEILSTFKGAF	1.11	1.07	-4.13	2.19	-1.94	13527.5
H-2-Kb	1	24	33	10	IGLGVGLLVL	1.6	0.3	-3.84	1.9	-1.94	6962
H-2-Kd	1	142	153	12	IQGKMFTLEDTL	1.48	0.36	-3.79	1.85	-1.95	6175.4
H-2-Kd	1	120	128	9	TIPCNKTLF	1.08	1.12	-4.15	2.2	-1.95	14069.2
H-2-Kb	1	105	114	10	ITREDYAPLV	1.13	0.22	-3.29	1.35	-1.95	1971.5
H-2-Db	1	147	156	10	FTLEDTLLGY	1.33	1.24	-4.52	2.57	-1.95	32861.5
H-2-Kd	1	124	135	12	NKTLFWSKSKHL	1.79	0.44	-4.18	2.23	-1.95	14984.1
H-2-Kb	1	218	226	9	EPFYKNSTF	1.29	0.98	-4.23	2.28	-1.95	16895.5
H-2-Db	1	139	149	11	YTWIQGKMFTL	1.69	0.45	-4.09	2.14	-1.95	12399.9
H-2-Dd	1	212	221	10	LNGSLREPFY	1.43	1.15	-4.53	2.58	-1.95	34207.1
H-2-Kb	1	99	110	12	SKNPCNITREDY	1.3	1.29	-4.55	2.6	-1.95	35410.7
H-2-Kb	1	168	180	13	STSDMNYVSCPHW	1.55	0.33	-3.84	1.88	-1.95	6840.8
H-2-Db	1	180	192	13	WSENCPNNPITVF	1.3	1.03	-4.29	2.34	-1.95	19516
H-2-Kd	1	142	149	8	IQGKMFTL	1.69	0.36	-4.01	2.06	-1.95	10195.5
H-2-Kb	1	231	242	12	VFSLDPNKVHKL	1.42	0.44	-3.82	1.86	-1.95	6532.4
H-2-Db	1	55	62	8	GEPTTKHF	1.74	0.96	-4.65	2.7	-1.95	45034.5
H-2-Kd	1	213	221	9	NGSLREPFY	1.43	1.19	-4.58	2.62	-1.96	37847.5
H-2-Db	1	210	220	11	VMLNGSLREPF	0.95	1.17	-4.08	2.12	-1.96	11948.7
H-2-Dd	1	266	277	12	LKMIVQKRNMIF	1.38	1.08	-4.42	2.46	-1.96	26263.5
H-2-Kd	1	220	231	12	FYKNSTFGSVEV	1.11	0.15	-3.22	1.26	-1.96	1658.3
H-2-Dd	1	130	139	10	SKSKHLAHQY	1.36	1.29	-4.61	2.65	-1.96	40583.2
H-2-Kd	1	265	277	13	ELKMIVQKRNMIF	1.38	1.08	-4.42	2.46	-1.96	26549.8
H-2-Db	1	192	200	9	FWKVISQKF	1.42	1.18	-4.57	2.61	-1.96	36926.5
H-2-Dd	1	275	288	14	MIFACVDNYRPARF	1.15	1.29	-4.4	2.44	-1.96	25180.5
H-2-Kb	1	143	153	11	QGKMFTLEDTL	1.48	0.31	-3.75	1.79	-1.96	5659.7
H-2-Dd	1	42	53	12	VILLRPRSLLVW	1.59	0.49	-4.04	2.08	-1.96	11054.6
H-2-Kb	1	230	242	13	EVFSLDPNKVHKL	1.42	0.46	-3.84	1.88	-1.96	6916.5
H-2-Db	1	207	220	14	VVQVMLNGSLREPF	0.95	1.16	-4.08	2.11	-1.96	11947
H-2-Db	1	99	110	12	SKNPCNITREDY	1.3	1.29	-4.56	2.6	-1.96	36454.8
H-2-Dd	1	264	277	14	NELKMIVQKRNMIF	1.38	1.09	-4.43	2.47	-1.96	27062
H-2-Db	1	22	33	12	AQIGLGVGLLVL	1.6	0.59	-4.15	2.19	-1.96	14155.2
H-2-Kb	1	289	302	14	LQCVKNPEHPSCRL	1.74	0.41	-4.11	2.15	-1.96	12949.9
H-2-Kd	1	187	200	14	NPITVFWKVISQKF	1.42	1.08	-4.46	2.5	-1.97	28982.3
H-2-Db	1	190	200	11	TVFWKVISQKF	1.42	1.2	-4.59	2.62	-1.97	38910.9
H-2-Dd	1	99	110	12	SKNPCNITREDY	1.3	1.29	-4.56	2.6	-1.97	36684
H-2-Kb	1	232	242	11	FSLDPNKVHKL	1.42	0.42	-3.81	1.84	-1.97	6426.9
H-2-Kd	1	118	128	11	TQTIPCNKTLF	1.08	1.13	-4.18	2.21	-1.97	15128.1
H-2-Db	1	275	288	14	MIFACVDNYRPARF	1.15	1.29	-4.41	2.44	-1.97	25583.1
H-2-Kb	1	85	97	13	NCQEILSTFKGAF	1.11	1.09	-4.17	2.2	-1.97	14866.9
H-2-Kd	1	96	107	12	AFVSKNPCNITR	1.43	0.8	-4.21	2.23	-1.97	16076.1
H-2-Kd	1	80	93	14	EMRDQNCQEILSTF	1.33	1.02	-4.33	2.35	-1.97	21350.1
H-2-Db	1	64	73	10	DIFLGRCLIY	1.39	1.26	-4.63	2.65	-1.97	42479.1
H-2-Dd	1	120	129	10	TIPCNKTLFW	1.39	0.4	-3.76	1.79	-1.97	5797.3
H-2-Kd	1	143	156	14	QGKMFTLEDTLLGY	1.33	1.16	-4.46	2.49	-1.98	29068.6
H-2-Kb	1	148	156	9	TLEDTLLGY	1.33	1.16	-4.46	2.49	-1.98	29042.5
H-2-Db	1	269	277	9	IVQKRNMIF	1.38	1.17	-4.53	2.55	-1.98	34007.8
H-2-Db	1	213	221	9	NGSLREPFY	1.43	1.19	-4.6	2.62	-1.98	39879.3
H-2-Kb	1	82	93	12	RDQNCQEILSTF	1.33	1.07	-4.39	2.41	-1.98	24329.1
H-2-Db	1	144	156	13	GKMFTLEDTLLGY	1.33	1.22	-4.52	2.54	-1.98	33459.6
H-2-Kd	1	7	18	12	SQVSGDRPGCRL	1.47	0.46	-3.91	1.93	-1.98	8058.9
H-2-Db	1	63	73	11	SDIFLGRCLIY	1.39	1.14	-4.52	2.54	-1.98	32973
H-2-Kd	1	219	226	8	PFYKNSTF	1.29	0.97	-4.25	2.27	-1.98	17677.9
H-2-Dd	1	143	156	14	QGKMFTLEDTLLGY	1.33	1.16	-4.47	2.49	-1.98	29546.5
H-2-Db	1	130	139	10	SKSKHLAHQY	1.36	1.29	-4.63	2.65	-1.98	42693.4
H-2-Kb	1	106	116	11	TREDYAPLVKL	1.63	0.44	-4.05	2.07	-1.98	11213.4
H-2-Kb	1	69	76	8	RCLIYTQI	0.92	0.34	-3.24	1.26	-1.98	1739.1
H-2-Dd	1	183	192	10	NCPNNPITVF	1.3	1.05	-4.34	2.35	-1.98	21628.7
H-2-Kb	1	179	192	14	HWSENCPNNPITVF	1.3	1.1	-4.39	2.41	-1.99	24698.6
H-2-Db	1	95	105	11	GAFVSKNPCNI	1.04	0.27	-3.3	1.31	-1.99	1978.7
H-2-Kd	1	99	110	12	SKNPCNITREDY	1.3	1.29	-4.58	2.6	-1.99	38391.5
H-2-Kd	1	209	220	12	QVMLNGSLREPF	0.95	1.21	-4.16	2.17	-1.99	14310.7
H-2-Dd	1	139	149	11	YTWIQGKMFTL	1.69	0.45	-4.13	2.14	-1.99	13525.6
H-2-Kd	1	212	221	10	LNGSLREPFY	1.43	1.15	-4.57	2.58	-1.99	37505.5
H-2-Dd	1	265	277	13	ELKMIVQKRNMIF	1.38	1.08	-4.45	2.46	-1.99	28389.2
H-2-Dd	1	290	302	13	QCVKNPEHPSCRL	1.74	0.49	-4.21	2.22	-1.99	16396.3
H-2-Kd	1	119	127	9	QTIPCNKTL	1.65	0.45	-4.08	2.09	-1.99	12140.5
H-2-Db	1	183	192	10	NCPNNPITVF	1.3	1.05	-4.34	2.35	-1.99	21991.1
H-2-Kd	1	132	141	10	SKHLAHQYTW	1.47	0.48	-3.95	1.96	-1.99	8903.1
H-2-Dd	1	86	93	8	CQEILSTF	1.33	1.11	-4.44	2.45	-1.99	27539.6
H-2-Kb	1	205	216	12	CGVVQVMLNGSL	1.39	0.38	-3.77	1.77	-1.99	5860.9
H-2-Kb	1	169	180	12	TSDMNYVSCPHW	1.55	0.34	-3.88	1.89	-1.99	7648.9
H-2-Kb	1	60	72	13	KHFSDIFLGRCLI	1.26	0.33	-3.58	1.59	-1.99	3835.3
H-2-Kd	1	132	142	11	SKHLAHQYTWI	0.99	0.33	-3.32	1.32	-2	2074
H-2-Kb	1	84	93	10	QNCQEILSTF	1.33	0.98	-4.31	2.32	-2	20510.3
H-2-Kb	1	18	31	14	LSRKAQIGLGVGLL	1.37	0.51	-3.88	1.89	-2	7635
H-2-Kb	1	118	128	11	TQTIPCNKTLF	1.08	1.13	-4.21	2.21	-2	16168.3
H-2-Kd	1	115	127	13	KLVTQTIPCNKTL	1.65	0.53	-4.17	2.17	-2	14763.2
H-2-Dd	1	161	174	14	LRWCGDPSTSDMNY	1.23	1.38	-4.61	2.61	-2	40597.2
H-2-Dd	1	98	110	13	VSKNPCNITREDY	1.3	1.27	-4.57	2.57	-2	37282.6
H-2-Db	1	98	110	13	VSKNPCNITREDY	1.3	1.27	-4.57	2.57	-2	37283.8
H-2-Db	1	136	149	14	AHQYTWIQGKMFTL	1.69	0.49	-4.18	2.18	-2	15138.8
H-2-Kb	1	32	45	14	VLIALVVGIVVILL	1.51	0.5	-4.01	2.01	-2	10283.3
H-2-Kb	1	21	30	10	KAQIGLGVGL	1.5	0.53	-4.03	2.03	-2	10780
H-2-Dd	1	232	242	11	FSLDPNKVHKL	1.42	0.42	-3.84	1.84	-2	6966.1
H-2-Dd	1	291	302	12	CVKNPEHPSCRL	1.74	0.44	-4.18	2.17	-2	15052.2
H-2-Kb	1	103	110	8	CNITREDY	1.3	1.15	-4.46	2.46	-2.01	29030.9
H-2-Kd	1	100	110	11	KNPCNITREDY	1.3	1.27	-4.58	2.57	-2.01	37800
H-2-Kd	1	129	139	11	WSKSKHLAHQY	1.36	1.23	-4.6	2.59	-2.01	39409.6
H-2-Kb	1	20	33	14	RKAQIGLGVGLLVL	1.6	0.57	-4.18	2.18	-2.01	15259.7
H-2-Kb	1	22	31	10	AQIGLGVGLL	1.37	0.59	-3.97	1.96	-2.01	9252.8
H-2-Kb	1	199	212	14	KFAEDACGVVQVML	1.66	0.52	-4.19	2.19	-2.01	15628.6
H-2-Db	1	54	62	9	TGEPTTKHF	1.74	0.89	-4.63	2.63	-2.01	43134
H-2-Db	1	217	226	10	REPFYKNSTF	1.29	1.16	-4.46	2.45	-2.01	29089.7
H-2-Kd	1	65	77	13	IFLGRCLIYTQIL	1.62	0.45	-4.07	2.06	-2.01	11869.7
H-2-Kd	1	96	105	10	AFVSKNPCNI	1.04	0.39	-3.44	1.43	-2.01	2755
H-2-Kb	1	103	115	13	CNITREDYAPLVK	0.9	0.09	-2.99	0.98	-2.01	985
H-2-Kb	1	9	18	10	VSGDRPGCRL	1.47	0.37	-3.85	1.84	-2.01	7057.8
H-2-Kb	1	118	127	10	TQTIPCNKTL	1.65	0.44	-4.1	2.09	-2.01	12683.9
H-2-Dd	1	81	93	13	MRDQNCQEILSTF	1.33	1.06	-4.41	2.39	-2.01	25647.4
H-2-Db	1	214	226	13	GSLREPFYKNSTF	1.29	1.11	-4.42	2.4	-2.02	26084.3
H-2-Db	1	179	192	14	HWSENCPNNPITVF	1.3	1.1	-4.42	2.41	-2.02	26414.3
H-2-Dd	1	129	139	11	WSKSKHLAHQY	1.36	1.23	-4.6	2.59	-2.02	40239
H-2-Kd	1	98	110	13	VSKNPCNITREDY	1.3	1.27	-4.59	2.57	-2.02	38876.8
H-2-Kb	1	21	33	13	KAQIGLGVGLLVL	1.6	0.53	-4.15	2.13	-2.02	14136.5
H-2-Db	1	212	221	10	LNGSLREPFY	1.43	1.15	-4.61	2.58	-2.02	40357.2
H-2-Db	1	81	93	13	MRDQNCQEILSTF	1.33	1.06	-4.42	2.39	-2.02	26154.4
H-2-Kb	1	64	71	8	DIFLGRCL	1.4	0.41	-3.83	1.8	-2.02	6700.4
H-2-Db	1	161	174	14	LRWCGDPSTSDMNY	1.23	1.38	-4.64	2.61	-2.03	43180.2
H-2-Kb	1	17	30	14	RLSRKAQIGLGVGL	1.5	0.53	-4.06	2.03	-2.03	11391.3
H-2-Dd	1	186	193	8	NNPITVFW	1.6	0.26	-3.89	1.86	-2.03	7783.7
H-2-Kb	1	275	287	13	MIFACVDNYRPAR	1.06	0.83	-3.92	1.89	-2.03	8239.2
H-2-Kb	1	24	36	13	IGLGVGLLVLIAL	1.58	0.3	-3.91	1.88	-2.03	8049
H-2-Kb	1	34	41	8	IALVVGIV	1.16	0.2	-3.39	1.36	-2.03	2443.9
H-2-Kd	1	146	154	9	MFTLEDTLL	1.43	0.54	-4	1.97	-2.03	9932.6
H-2-Dd	1	147	156	10	FTLEDTLLGY	1.33	1.24	-4.6	2.57	-2.03	39647.8
H-2-Kb	1	102	114	13	PCNITREDYAPLV	1.13	-0.04	-3.12	1.08	-2.03	1303.3
H-2-Dd	1	58	66	9	TTKHFSDIF	1.19	1.02	-4.24	2.2	-2.03	17229.3
H-2-Kd	1	147	156	10	FTLEDTLLGY	1.33	1.24	-4.6	2.57	-2.03	40015.9
H-2-Kd	1	19	30	12	SRKAQIGLGVGL	1.5	0.55	-4.09	2.05	-2.04	12241.3
H-2-Kb	1	16	26	11	CRLSRKAQIGL	1.51	0.48	-4.03	2	-2.04	10813.6
H-2-Kd	1	21	30	10	KAQIGLGVGL	1.5	0.53	-4.07	2.03	-2.04	11721.4
H-2-Dd	1	141	149	9	WIQGKMFTL	1.69	0.45	-4.18	2.14	-2.04	15086.9
H-2-Kd	1	193	200	8	WKVISQKF	1.42	1.1	-4.56	2.52	-2.04	35930.1
H-2-Db	1	145	157	13	KMFTLEDTLLGYI	1.28	0.37	-3.68	1.64	-2.04	4806.4
H-2-Dd	1	179	192	14	HWSENCPNNPITVF	1.3	1.1	-4.44	2.41	-2.04	27835
H-2-Kd	1	82	93	12	RDQNCQEILSTF	1.33	1.07	-4.45	2.41	-2.04	27950.6
H-2-Kd	1	72	82	11	IYTQILRPEMR	1.12	0.77	-3.94	1.9	-2.04	8619.7
H-2-Dd	1	144	156	13	GKMFTLEDTLLGY	1.33	1.22	-4.59	2.54	-2.04	38483
H-2-Kb	1	101	114	14	NPCNITREDYAPLV	1.13	0.07	-3.24	1.2	-2.04	1727.4
H-2-Kb	1	19	26	8	SRKAQIGL	1.51	0.55	-4.11	2.06	-2.04	12766
H-2-Dd	1	188	200	13	PITVFWKVISQKF	1.42	0.99	-4.46	2.41	-2.04	28603.8
H-2-Kd	1	213	226	14	NGSLREPFYKNSTF	1.29	1.02	-4.36	2.31	-2.04	22733.4
H-2-Kd	1	254	266	13	SSNACSSSSLNEL	1.51	0.48	-4.03	1.99	-2.04	10802.5
H-2-Kd	1	282	292	11	NYRPARFLQCV	1.12	0.23	-3.39	1.35	-2.04	2470.2
H-2-Dd	1	66	73	8	FLGRCLIY	1.39	1.17	-4.61	2.56	-2.04	40651.7
H-2-Dd	1	85	93	9	NCQEILSTF	1.33	1.09	-4.47	2.42	-2.05	29437.4
H-2-Db	1	22	30	9	AQIGLGVGL	1.5	0.59	-4.14	2.09	-2.05	13687.4
H-2-Db	1	129	139	11	WSKSKHLAHQY	1.36	1.23	-4.64	2.59	-2.05	43258.8
H-2-Dd	1	38	45	8	VGIVVILL	1.51	0.38	-3.93	1.89	-2.05	8599.8
H-2-Db	1	140	153	14	TWIQGKMFTLEDTL	1.48	0.52	-4.05	2	-2.05	11248.3
H-2-Dd	1	138	149	12	QYTWIQGKMFTL	1.69	0.51	-4.25	2.2	-2.05	17854
H-2-Kb	1	131	141	11	KSKHLAHQYTW	1.47	0.47	-3.99	1.94	-2.05	9824.2
H-2-Kb	1	23	36	14	QIGLGVGLLVLIAL	1.58	0.47	-4.1	2.05	-2.05	12713.7
H-2-Kb	1	74	81	8	TQILRPEM	1.28	0.16	-3.49	1.44	-2.05	3118.3
H-2-Kb	1	84	97	14	QNCQEILSTFKGAF	1.11	0.98	-4.15	2.1	-2.05	14026.2
H-2-Kb	1	226	234	9	FGSVEVFSL	1.39	0.26	-3.7	1.65	-2.05	5049.8
H-2-Db	1	143	156	14	QGKMFTLEDTLLGY	1.33	1.16	-4.54	2.49	-2.05	34718.7
H-2-Kd	1	66	73	8	FLGRCLIY	1.39	1.17	-4.62	2.56	-2.05	41492.9
H-2-Kd	1	123	135	13	CNKTLFWSKSKHL	1.79	0.27	-4.12	2.06	-2.06	13032.4
H-2-Kd	1	138	146	9	QYTWIQGKM	1.07	0.23	-3.36	1.3	-2.06	2272.1
H-2-Db	1	85	93	9	NCQEILSTF	1.33	1.09	-4.48	2.42	-2.06	30180.8
H-2-Dd	1	140	149	10	TWIQGKMFTL	1.69	0.52	-4.27	2.21	-2.06	18605.8
H-2-Kd	1	21	33	13	KAQIGLGVGLLVL	1.6	0.53	-4.19	2.13	-2.06	15385.3
H-2-Kd	1	20	33	14	RKAQIGLGVGLLVL	1.6	0.57	-4.23	2.18	-2.06	17100.9
H-2-Kb	1	43	53	11	ILLRPRSLLVW	1.59	0.43	-4.07	2.02	-2.06	11874.8
H-2-Kb	1	27	36	10	GVGLLVLIAL	1.58	0.35	-3.99	1.93	-2.06	9705
H-2-Kb	1	253	263	11	ASSNACSSSSL	1.48	0.48	-4.02	1.96	-2.06	10547.7
H-2-Dd	1	276	288	13	IFACVDNYRPARF	1.15	1.21	-4.42	2.36	-2.06	26210.5
H-2-Kd	1	255	266	12	SNACSSSSLNEL	1.51	0.4	-3.97	1.91	-2.06	9363.5
H-2-Dd	1	131	141	11	KSKHLAHQYTW	1.47	0.47	-4	1.94	-2.06	10101.1
H-2-Kb	1	59	66	8	TKHFSDIF	1.19	1.13	-4.38	2.32	-2.06	23887.8
H-2-Kb	1	23	33	11	QIGLGVGLLVL	1.6	0.47	-4.14	2.08	-2.06	13735.4
H-2-Dd	1	28	36	9	VGLLVLIAL	1.58	0.32	-3.97	1.9	-2.06	9251
H-2-Dd	1	84	93	10	QNCQEILSTF	1.33	0.98	-4.38	2.32	-2.06	23987.3
H-2-Dd	1	180	192	13	WSENCPNNPITVF	1.3	1.03	-4.4	2.34	-2.06	25177.5
H-2-Kb	1	222	229	8	KNSTFGSV	0.86	0.09	-3.01	0.95	-2.07	1031.2
H-2-Db	1	266	277	12	LKMIVQKRNMIF	1.38	1.08	-4.53	2.46	-2.07	33651.3
H-2-Kd	1	116	128	13	LVTQTIPCNKTLF	1.08	1.19	-4.34	2.27	-2.07	21877.2
H-2-Db	1	120	127	8	TIPCNKTL	1.65	0.44	-4.15	2.08	-2.07	14064.6
H-2-Kd	1	188	200	13	PITVFWKVISQKF	1.42	0.99	-4.48	2.41	-2.07	30299.5
H-2-Db	1	215	226	12	SLREPFYKNSTF	1.29	1.14	-4.5	2.43	-2.07	31633.5
H-2-Dd	1	82	93	12	RDQNCQEILSTF	1.33	1.07	-4.48	2.41	-2.07	29937.5
H-2-Db	1	66	73	8	FLGRCLIY	1.39	1.17	-4.63	2.56	-2.07	43131.2
H-2-Dd	1	44	53	10	LLRPRSLLVW	1.59	0.42	-4.08	2.01	-2.07	11934.6
H-2-Kb	1	254	266	13	SSNACSSSSLNEL	1.51	0.48	-4.06	1.99	-2.07	11488.5
H-2-Kd	1	83	93	11	DQNCQEILSTF	1.33	1.01	-4.42	2.35	-2.07	26102.1
H-2-Kd	1	119	128	10	QTIPCNKTLF	1.08	1.13	-4.29	2.21	-2.07	19357.8
H-2-Kb	1	229	242	14	VEVFSLDPNKVHKL	1.42	0.44	-3.94	1.86	-2.08	8643.5
H-2-Kd	1	114	127	14	VKLVTQTIPCNKTL	1.65	0.49	-4.21	2.14	-2.08	16401.6
H-2-Kb	1	53	66	14	WTGEPTTKHFSDIF	1.19	1.03	-4.29	2.22	-2.08	19544.3
H-2-Dd	1	193	200	8	WKVISQKF	1.42	1.1	-4.59	2.52	-2.08	39305.3
H-2-Dd	1	43	53	11	ILLRPRSLLVW	1.59	0.43	-4.09	2.02	-2.08	12415.1
H-2-Db	1	86	93	8	CQEILSTF	1.33	1.11	-4.53	2.45	-2.08	33572
H-2-Kb	1	180	192	13	WSENCPNNPITVF	1.3	1.03	-4.42	2.34	-2.08	26094.1
H-2-Kd	1	117	128	12	VTQTIPCNKTLF	1.08	1.12	-4.29	2.21	-2.08	19382.7
H-2-Db	1	277	288	12	FACVDNYRPARF	1.15	1.09	-4.32	2.24	-2.08	21084.1
H-2-Kb	1	144	153	10	GKMFTLEDTL	1.48	0.37	-3.93	1.85	-2.08	8508.8
H-2-Kb	1	146	154	9	MFTLEDTLL	1.43	0.54	-4.05	1.97	-2.08	11276.7
H-2-Kd	1	144	153	10	GKMFTLEDTL	1.48	0.37	-3.93	1.85	-2.08	8557.3
H-2-Dd	1	289	302	14	LQCVKNPEHPSCRL	1.74	0.41	-4.23	2.15	-2.08	17074.7
H-2-Db	1	264	277	14	NELKMIVQKRNMIF	1.38	1.09	-4.55	2.47	-2.09	35761
H-2-Kb	1	68	77	10	GRCLIYTQIL	1.62	0.45	-4.15	2.07	-2.09	14288.9
H-2-Db	1	138	149	12	QYTWIQGKMFTL	1.69	0.51	-4.29	2.2	-2.09	19403.9
H-2-Kb	1	204	216	13	ACGVVQVMLNGSL	1.39	0.36	-3.84	1.75	-2.09	6860.7
H-2-Kb	1	83	93	11	DQNCQEILSTF	1.33	1.01	-4.43	2.35	-2.09	27192.9
H-2-Kb	1	70	81	12	CLIYTQILRPEM	1.28	0.21	-3.58	1.49	-2.09	3807
H-2-Kb	1	128	141	14	FWSKSKHLAHQYTW	1.47	0.47	-4.03	1.94	-2.09	10748.3
H-2-Kd	1	58	71	14	TTKHFSDIFLGRCL	1.4	0.33	-3.82	1.73	-2.09	6602.2
H-2-Kb	1	132	141	10	SKHLAHQYTW	1.47	0.48	-4.05	1.96	-2.09	11162.7
H-2-Kd	1	84	93	10	QNCQEILSTF	1.33	0.98	-4.41	2.32	-2.09	25734.1
H-2-Db	1	265	277	13	ELKMIVQKRNMIF	1.38	1.08	-4.56	2.46	-2.09	36075.8
H-2-Kb	1	253	266	14	ASSNACSSSSLNEL	1.51	0.48	-4.08	1.99	-2.1	12101.6
H-2-Kb	1	163	174	12	WCGDPSTSDMNY	1.23	1.25	-4.58	2.49	-2.1	38207.1
H-2-Db	1	276	288	13	IFACVDNYRPARF	1.15	1.21	-4.46	2.36	-2.1	28532.7
H-2-Dd	1	142	149	8	IQGKMFTL	1.69	0.36	-4.15	2.06	-2.1	14197.2
H-2-Kb	1	29	36	8	GLLVLIAL	1.58	0.38	-4.05	1.96	-2.1	11293
H-2-Kb	1	173	180	8	NYVSCPHW	1.55	0.56	-4.21	2.12	-2.1	16336.4
H-2-Dd	1	10	18	9	SGDRPGCRL	1.47	0.27	-3.83	1.73	-2.1	6796.8
H-2-Db	1	189	200	12	ITVFWKVISQKF	1.42	1.07	-4.59	2.49	-2.1	39197.4
H-2-Kb	1	170	180	11	SDMNYVSCPHW	1.55	0.3	-3.96	1.86	-2.1	9102.1
H-2-Kd	1	20	30	11	RKAQIGLGVGL	1.5	0.57	-4.18	2.08	-2.1	15163.9
H-2-Dd	1	53	66	14	WTGEPTTKHFSDIF	1.19	1.03	-4.32	2.22	-2.11	20975.3
H-2-Kb	1	19	30	12	SRKAQIGLGVGL	1.5	0.55	-4.16	2.05	-2.11	14403.3
H-2-Kb	1	69	81	13	RCLIYTQILRPEM	1.28	0.24	-3.63	1.52	-2.11	4269
H-2-Db	1	141	153	13	WIQGKMFTLEDTL	1.48	0.45	-4.04	1.93	-2.11	11021.3
H-2-Kd	1	133	146	14	KHLAHQYTWIQGKM	1.07	0.21	-3.4	1.29	-2.11	2494.5
H-2-Kd	1	89	97	9	ILSTFKGAF	1.11	1.04	-4.27	2.16	-2.11	18580.5
H-2-Db	1	187	200	14	NPITVFWKVISQKF	1.42	1.08	-4.61	2.5	-2.11	40521.3
H-2-Dd	1	54	66	13	TGEPTTKHFSDIF	1.19	0.89	-4.19	2.07	-2.11	15374.2
H-2-Dd	1	80	93	14	EMRDQNCQEILSTF	1.33	1.02	-4.47	2.35	-2.11	29340.1
H-2-Kb	1	212	220	9	LNGSLREPF	0.95	0.98	-4.05	1.93	-2.11	11156.4
H-2-Kb	1	34	45	12	IALVVGIVVILL	1.51	0.48	-4.1	1.99	-2.11	12588.9
H-2-Dd	1	121	128	8	IPCNKTLF	1.08	0.99	-4.18	2.07	-2.11	15238
H-2-Kd	1	117	127	11	VTQTIPCNKTL	1.65	0.44	-4.2	2.09	-2.12	15947
H-2-Kb	1	72	81	10	IYTQILRPEM	1.28	0.26	-3.66	1.54	-2.12	4563.4
H-2-Db	1	95	107	13	GAFVSKNPCNITR	1.43	0.68	-4.23	2.11	-2.12	16976
H-2-Kb	1	152	161	10	TLLGYIADDL	1.23	0.36	-3.71	1.59	-2.12	5146.7
H-2-Dd	1	169	180	12	TSDMNYVSCPHW	1.55	0.34	-4.01	1.89	-2.12	10200.8
H-2-Kb	1	32	40	9	VLIALVVGI	1.17	0.32	-3.6	1.48	-2.12	4003.3
H-2-Dd	1	224	234	11	STFGSVEVFSL	1.39	0.54	-4.05	1.93	-2.12	11227.7
H-2-Kd	1	207	220	14	VVQVMLNGSLREPF	0.95	1.16	-4.23	2.11	-2.12	17113.7
H-2-Kb	1	211	220	10	MLNGSLREPF	0.95	1.11	-4.18	2.06	-2.12	15273.9
H-2-Db	1	216	226	11	LREPFYKNSTF	1.29	1.15	-4.57	2.44	-2.12	36894.1
H-2-Kb	1	149	156	8	LEDTLLGY	1.33	1.14	-4.59	2.47	-2.12	38728.2
H-2-Kd	1	17	30	14	RLSRKAQIGLGVGL	1.5	0.53	-4.15	2.03	-2.12	14199.3
H-2-Db	1	193	200	8	WKVISQKF	1.42	1.1	-4.64	2.52	-2.12	43769.1
H-2-Kb	1	62	72	11	FSDIFLGRCLI	1.26	0.12	-3.5	1.38	-2.12	3167.6
H-2-Dd	1	100	113	14	KNPCNITREDYAPL	0.94	0.41	-3.48	1.36	-2.12	3019.8
H-2-Kb	1	32	44	13	VLIALVVGIVVIL	1.39	0.5	-4.02	1.9	-2.12	10510.9
H-2-Db	1	126	135	10	TLFWSKSKHL	1.79	0.51	-4.42	2.3	-2.13	26579.4
H-2-Dd	1	163	174	12	WCGDPSTSDMNY	1.23	1.25	-4.61	2.49	-2.13	40908.9
H-2-Kd	1	259	266	8	SSSSLNEL	1.51	0.45	-4.08	1.96	-2.13	12119.9
H-2-Kd	1	116	127	12	LVTQTIPCNKTL	1.65	0.51	-4.28	2.15	-2.13	18996.4
H-2-Dd	1	145	153	9	KMFTLEDTL	1.48	0.55	-4.16	2.03	-2.13	14416.7
H-2-Kd	1	253	263	11	ASSNACSSSSL	1.48	0.48	-4.09	1.96	-2.13	12342.9
H-2-Dd	1	218	226	9	EPFYKNSTF	1.29	0.98	-4.41	2.28	-2.13	25481.4
H-2-Kd	1	86	97	12	CQEILSTFKGAF	1.11	1.11	-4.36	2.23	-2.13	22746.4
H-2-Kd	1	103	110	8	CNITREDY	1.3	1.15	-4.59	2.46	-2.13	38827.2
H-2-Db	1	255	263	9	SNACSSSSL	1.48	0.4	-4.02	1.89	-2.13	10425.9
H-2-Kb	1	268	276	9	MIVQKRNMI	1.16	0.38	-3.68	1.55	-2.13	4783.7
H-2-Kd	1	180	192	13	WSENCPNNPITVF	1.3	1.03	-4.47	2.34	-2.13	29607.9
H-2-Db	1	254	263	10	SSNACSSSSL	1.48	0.48	-4.1	1.96	-2.14	12592
H-2-Kb	1	238	245	8	KVHKLQAW	1.48	0.56	-4.18	2.05	-2.14	15193.6
H-2-Dd	1	83	93	11	DQNCQEILSTF	1.33	1.01	-4.48	2.35	-2.14	30303.8
H-2-Db	1	278	288	11	ACVDNYRPARF	1.15	1.16	-4.45	2.31	-2.14	28080.9
H-2-Kb	1	41	52	12	VVILLRPRSLLV	1.12	0.26	-3.52	1.38	-2.14	3282.4
H-2-Kb	1	106	113	8	TREDYAPL	0.94	0.44	-3.52	1.38	-2.14	3293.4
H-2-Kb	1	101	110	10	NPCNITREDY	1.3	1.2	-4.65	2.51	-2.14	44207.5
H-2-Kb	1	121	128	8	IPCNKTLF	1.08	0.99	-4.21	2.07	-2.14	16177.4
H-2-Dd	1	90	97	8	LSTFKGAF	1.11	1.11	-4.36	2.22	-2.14	22979
H-2-Dd	1	279	288	10	CVDNYRPARF	1.15	1.13	-4.43	2.29	-2.14	26738.3
H-2-Kd	1	163	174	12	WCGDPSTSDMNY	1.23	1.25	-4.63	2.49	-2.14	42561
H-2-Dd	1	127	135	9	LFWSKSKHL	1.79	0.57	-4.51	2.36	-2.14	31996
H-2-Db	1	140	149	10	TWIQGKMFTL	1.69	0.52	-4.36	2.21	-2.15	22854
H-2-Kd	1	101	110	10	NPCNITREDY	1.3	1.2	-4.65	2.51	-2.15	44952.2
H-2-Db	1	254	266	13	SSNACSSSSLNEL	1.51	0.48	-4.14	1.99	-2.15	13677.6
H-2-Db	1	80	93	14	EMRDQNCQEILSTF	1.33	1.02	-4.5	2.35	-2.15	31835.4
H-2-Db	1	208	216	9	VQVMLNGSL	1.39	0.53	-4.07	1.92	-2.15	11786.2
H-2-Db	1	181	192	12	SENCPNNPITVF	1.3	1	-4.45	2.3	-2.15	28424.5
H-2-Db	1	103	110	8	CNITREDY	1.3	1.15	-4.61	2.46	-2.15	40555.1
H-2-Dd	1	148	156	9	TLEDTLLGY	1.33	1.16	-4.64	2.49	-2.15	43441.7
H-2-Kb	1	54	66	13	TGEPTTKHFSDIF	1.19	0.89	-4.23	2.07	-2.15	16857.2
H-2-Db	1	142	153	12	IQGKMFTLEDTL	1.48	0.36	-4	1.85	-2.15	9939.9
H-2-Kb	1	255	266	12	SNACSSSSLNEL	1.51	0.4	-4.06	1.91	-2.15	11541.6
H-2-Kb	1	20	30	11	RKAQIGLGVGL	1.5	0.57	-4.23	2.08	-2.15	17010.2
H-2-Kd	1	148	156	9	TLEDTLLGY	1.33	1.16	-4.64	2.49	-2.15	43633.4
H-2-Dd	1	128	141	14	FWSKSKHLAHQYTW	1.47	0.47	-4.1	1.94	-2.15	12455.4
H-2-Kd	1	253	266	14	ASSNACSSSSLNEL	1.51	0.48	-4.14	1.99	-2.15	13860.4
H-2-Kd	1	109	116	8	DYAPLVKL	1.63	0.33	-4.11	1.96	-2.15	12921.1
H-2-Kb	1	267	275	9	KMIVQKRNM	0.9	0.28	-3.34	1.19	-2.16	2189.2
H-2-Kb	1	183	192	10	NCPNNPITVF	1.3	1.05	-4.51	2.35	-2.16	32114.9
H-2-Dd	1	132	141	10	SKHLAHQYTW	1.47	0.48	-4.11	1.96	-2.16	13001.8
H-2-Dd	1	103	110	8	CNITREDY	1.3	1.15	-4.61	2.46	-2.16	41104.2
H-2-Dd	1	101	110	10	NPCNITREDY	1.3	1.2	-4.66	2.51	-2.16	46185.7
H-2-Kb	1	7	18	12	SQVSGDRPGCRL	1.47	0.46	-4.09	1.93	-2.16	12214.2
H-2-Kb	1	195	207	13	VISQKFAEDACGV	0.96	0.26	-3.38	1.22	-2.16	2393.8
H-2-Dd	1	125	135	11	KTLFWSKSKHL	1.79	0.52	-4.47	2.31	-2.16	29835.9
H-2-Db	1	101	110	10	NPCNITREDY	1.3	1.2	-4.67	2.51	-2.16	46466.9
H-2-Kb	1	184	192	9	CPNNPITVF	1.3	0.97	-4.44	2.27	-2.16	27317.7
H-2-Kb	1	44	53	10	LLRPRSLLVW	1.59	0.42	-4.17	2.01	-2.16	14717.7
H-2-Db	1	34	43	10	IALVVGIVVI	1.27	0.29	-3.72	1.56	-2.16	5274.3
H-2-Kd	1	239	247	9	VHKLQAWVM	1.37	0.2	-3.74	1.58	-2.16	5532.1
H-2-Kd	1	81	90	10	MRDQNCQEIL	1.66	0.38	-4.21	2.04	-2.16	16037.5
H-2-Db	1	260	269	10	SSSLNELKMI	1.2	0.29	-3.66	1.49	-2.16	4542.5
H-2-Kd	1	97	105	9	FVSKNPCNI	1.04	0.32	-3.52	1.36	-2.17	3328.5
H-2-Db	1	21	33	13	KAQIGLGVGLLVL	1.6	0.53	-4.3	2.13	-2.17	19794.1
H-2-Kd	1	131	142	12	KSKHLAHQYTWI	0.99	0.32	-3.47	1.31	-2.17	2979.7
H-2-Kd	1	141	154	14	WIQGKMFTLEDTLL	1.43	0.45	-4.05	1.88	-2.17	11147.3
H-2-Db	1	69	77	9	RCLIYTQIL	1.62	0.53	-4.31	2.14	-2.17	20425.1
H-2-Kb	1	130	141	12	SKSKHLAHQYTW	1.47	0.4	-4.04	1.87	-2.17	11037.6
H-2-Dd	1	126	135	10	TLFWSKSKHL	1.79	0.51	-4.47	2.3	-2.17	29481
H-2-Dd	1	255	263	9	SNACSSSSL	1.48	0.4	-4.06	1.89	-2.17	11410.1
H-2-Kb	1	36	44	9	LVVGIVVIL	1.39	0.58	-4.14	1.97	-2.17	13948.9
H-2-Db	1	209	216	8	QVMLNGSL	1.39	0.53	-4.09	1.92	-2.17	12391.9
H-2-Kd	1	181	192	12	SENCPNNPITVF	1.3	1	-4.48	2.3	-2.17	29917.4
H-2-Kd	1	224	234	11	STFGSVEVFSL	1.39	0.54	-4.1	1.93	-2.17	12693.8
H-2-Kb	1	107	116	10	REDYAPLVKL	1.63	0.39	-4.19	2.02	-2.17	15614.6
H-2-Kb	1	8	18	11	QVSGDRPGCRL	1.47	0.5	-4.14	1.97	-2.17	13939
H-2-Kb	1	61	72	12	HFSDIFLGRCLI	1.26	0.31	-3.74	1.56	-2.17	5457.8
H-2-Db	1	163	174	12	WCGDPSTSDMNY	1.23	1.25	-4.66	2.49	-2.17	45792.1
H-2-Kd	1	184	192	9	CPNNPITVF	1.3	0.97	-4.45	2.27	-2.17	28140.6
H-2-Db	1	141	149	9	WIQGKMFTL	1.69	0.45	-4.32	2.14	-2.17	20707
H-2-Kb	1	250	263	14	IEGASSNACSSSSL	1.48	0.24	-3.89	1.72	-2.18	7847.1
H-2-Kb	1	59	72	14	TKHFSDIFLGRCLI	1.26	0.26	-3.69	1.52	-2.18	4929.8
H-2-Db	1	82	93	12	RDQNCQEILSTF	1.33	1.07	-4.58	2.41	-2.18	38365.4
H-2-Db	1	148	156	9	TLEDTLLGY	1.33	1.16	-4.66	2.49	-2.18	45982.8
H-2-Kd	1	43	51	9	ILLRPRSLL	1.21	0.46	-3.85	1.68	-2.18	7130.3
H-2-Db	1	133	141	9	KHLAHQYTW	1.47	0.46	-4.12	1.94	-2.18	13043.8
H-2-Kd	1	16	24	9	CRLSRKAQI	1.19	0.3	-3.67	1.49	-2.18	4688.5
H-2-Dd	1	120	127	8	TIPCNKTL	1.65	0.44	-4.26	2.08	-2.18	18241.4
H-2-Kb	1	273	286	14	RNMIFACVDNYRPA	0.99	-0.12	-3.05	0.87	-2.18	1118.8
H-2-Kd	1	71	81	11	LIYTQILRPEM	1.28	0.27	-3.73	1.55	-2.18	5365.9
H-2-Kd	1	142	154	13	IQGKMFTLEDTLL	1.43	0.36	-3.98	1.79	-2.18	9446.2
H-2-Kd	1	257	266	10	ACSSSSLNEL	1.51	0.55	-4.24	2.05	-2.18	17257.8
H-2-Dd	1	149	156	8	LEDTLLGY	1.33	1.14	-4.65	2.47	-2.18	44726.6
H-2-Db	1	127	135	9	LFWSKSKHL	1.79	0.57	-4.55	2.36	-2.19	35253.5
H-2-Db	1	277	289	13	FACVDNYRPARFL	1.47	0.41	-4.06	1.87	-2.19	11457.4
H-2-Kb	1	33	45	13	LIALVVGIVVILL	1.51	0.5	-4.2	2.01	-2.19	15786.1
H-2-Kd	1	61	71	11	HFSDIFLGRCL	1.4	0.49	-4.08	1.89	-2.19	11917
H-2-Kd	1	149	156	8	LEDTLLGY	1.33	1.14	-4.65	2.47	-2.19	45125.2
H-2-Kb	1	26	36	11	LGVGLLVLIAL	1.58	0.32	-4.09	1.9	-2.19	12387.8
H-2-Kd	1	144	154	11	GKMFTLEDTLL	1.43	0.37	-3.99	1.8	-2.19	9692
H-2-Kb	1	70	82	13	CLIYTQILRPEMR	1.12	0.72	-4.04	1.84	-2.19	10851.6
H-2-Db	1	213	226	14	NGSLREPFYKNSTF	1.29	1.02	-4.5	2.31	-2.19	31907.8
H-2-Kb	1	239	247	9	VHKLQAWVM	1.37	0.2	-3.77	1.58	-2.19	5920
H-2-Kb	1	256	263	8	NACSSSSL	1.48	0.48	-4.16	1.96	-2.19	14383.8
H-2-Kb	1	204	212	9	ACGVVQVML	1.66	0.36	-4.21	2.02	-2.19	16364.9
H-2-Dd	1	278	288	11	ACVDNYRPARF	1.15	1.16	-4.51	2.31	-2.2	32213.8
H-2-Kb	1	257	266	10	ACSSSSLNEL	1.51	0.55	-4.25	2.05	-2.2	17860
H-2-Db	1	149	156	8	LEDTLLGY	1.33	1.14	-4.67	2.47	-2.2	46303.8
H-2-Dd	1	277	288	12	FACVDNYRPARF	1.15	1.09	-4.44	2.24	-2.2	27688.1
H-2-Dd	1	181	192	12	SENCPNNPITVF	1.3	1	-4.5	2.3	-2.2	31865.4
H-2-Kb	1	23	30	8	QIGLGVGL	1.5	0.47	-4.18	1.98	-2.2	15055.2
H-2-Kd	1	207	216	10	VVQVMLNGSL	1.39	0.48	-4.07	1.87	-2.2	11711.2
H-2-Kd	1	108	121	14	EDYAPLVKLVTQTI	1.27	0.15	-3.61	1.41	-2.2	4111.6
H-2-Kb	1	69	82	14	RCLIYTQILRPEMR	1.12	0.75	-4.08	1.88	-2.2	11950
H-2-Dd	1	225	234	10	TFGSVEVFSL	1.39	0.43	-4.03	1.82	-2.2	10632.8
H-2-Dd	1	258	266	9	CSSSSLNEL	1.51	0.48	-4.19	1.99	-2.2	15510
H-2-Dd	1	182	192	11	ENCPNNPITVF	1.3	0.97	-4.48	2.28	-2.2	30247.8
H-2-Kd	1	155	163	9	GYIADDLRW	1.43	0.47	-4.11	1.9	-2.2	12844.5
H-2-Dd	1	208	220	13	VQVMLNGSLREPF	0.95	1.21	-4.37	2.17	-2.2	23519
H-2-Kd	1	107	117	11	REDYAPLVKLV	1.05	0.11	-3.37	1.16	-2.21	2319.2
H-2-Db	1	188	200	13	PITVFWKVISQKF	1.42	0.99	-4.62	2.41	-2.21	41800.7
H-2-Dd	1	130	141	12	SKSKHLAHQYTW	1.47	0.4	-4.08	1.87	-2.21	12095
H-2-Kd	1	183	192	10	NCPNNPITVF	1.3	1.05	-4.56	2.35	-2.21	36236.2
H-2-Kb	1	109	116	8	DYAPLVKL	1.63	0.33	-4.17	1.96	-2.21	14667.8
H-2-Kb	1	65	76	12	IFLGRCLIYTQI	0.92	0.26	-3.39	1.18	-2.21	2439.7
H-2-Dd	1	89	97	9	ILSTFKGAF	1.11	1.04	-4.37	2.16	-2.21	23321.1
H-2-Kd	1	77	90	14	LRPEMRDQNCQEIL	1.66	0.51	-4.38	2.17	-2.21	23998.1
H-2-Dd	1	59	66	8	TKHFSDIF	1.19	1.13	-4.53	2.32	-2.21	33761.4
H-2-Kb	1	72	82	11	IYTQILRPEMR	1.12	0.77	-4.11	1.9	-2.21	12900.2
H-2-Kb	1	181	192	12	SENCPNNPITVF	1.3	1	-4.52	2.3	-2.21	32925.6
H-2-Db	1	20	33	14	RKAQIGLGVGLLVL	1.6	0.57	-4.39	2.18	-2.22	24616.2
H-2-Kd	1	68	77	10	GRCLIYTQIL	1.62	0.45	-4.29	2.07	-2.22	19321.2
H-2-Dd	1	231	242	12	VFSLDPNKVHKL	1.42	0.44	-4.08	1.86	-2.22	12025.3
H-2-Dd	1	210	220	11	VMLNGSLREPF	0.95	1.17	-4.34	2.12	-2.22	21869.4
H-2-Dd	1	117	129	13	VTQTIPCNKTLFW	1.39	0.41	-4.01	1.79	-2.22	10344
H-2-Kd	1	69	77	9	RCLIYTQIL	1.62	0.53	-4.36	2.14	-2.22	23159.2
H-2-Kd	1	239	250	12	VHKLQAWVMHDI	0.93	0.3	-3.46	1.23	-2.22	2856.7
H-2-Kd	1	130	141	12	SKSKHLAHQYTW	1.47	0.4	-4.1	1.87	-2.22	12535.3
H-2-Kd	1	131	141	11	KSKHLAHQYTW	1.47	0.47	-4.17	1.94	-2.22	14671
H-2-Kb	1	58	65	8	TTKHFSDI	0.84	0.15	-3.21	0.99	-2.23	1629.8
H-2-Kd	1	218	226	9	EPFYKNSTF	1.29	0.98	-4.5	2.28	-2.23	31842.6
H-2-Kb	1	195	208	14	VISQKFAEDACGVV	1.05	0.26	-3.54	1.31	-2.23	3440.7
H-2-Kd	1	278	288	11	ACVDNYRPARF	1.15	1.16	-4.54	2.31	-2.23	34510.4
H-2-Kb	1	105	117	13	ITREDYAPLVKLV	1.05	0.22	-3.49	1.27	-2.23	3121.7
H-2-Db	1	22	31	10	AQIGLGVGLL	1.37	0.59	-4.19	1.96	-2.23	15311.6
H-2-Kd	1	211	220	10	MLNGSLREPF	0.95	1.11	-4.29	2.06	-2.23	19493.6
H-2-Db	1	125	135	11	KTLFWSKSKHL	1.79	0.52	-4.54	2.31	-2.23	34955
H-2-Kb	1	225	234	10	TFGSVEVFSL	1.39	0.43	-4.05	1.82	-2.23	11325.2
H-2-Db	1	226	234	9	FGSVEVFSL	1.39	0.26	-3.88	1.65	-2.23	7662.4
H-2-Dd	1	168	180	13	STSDMNYVSCPHW	1.55	0.33	-4.12	1.88	-2.23	13035.4
H-2-Dd	1	24	33	10	IGLGVGLLVL	1.6	0.3	-4.13	1.9	-2.23	13498.7
H-2-Kd	1	277	288	12	FACVDNYRPARF	1.15	1.09	-4.47	2.24	-2.23	29844.7
H-2-Kb	1	36	45	10	LVVGIVVILL	1.51	0.58	-4.32	2.09	-2.23	20960.1
H-2-Kd	1	109	117	9	DYAPLVKLV	1.05	0.05	-3.33	1.1	-2.23	2143.5
H-2-Kb	1	269	276	8	IVQKRNMI	1.16	0.3	-3.7	1.47	-2.23	5015.1
H-2-Dd	1	213	220	8	NGSLREPF	0.95	1.02	-4.21	1.97	-2.24	16194.4
H-2-Kb	1	203	216	14	DACGVVQVMLNGSL	1.39	0.23	-3.86	1.62	-2.24	7271.6
H-2-Kd	1	18	26	9	LSRKAQIGL	1.51	0.51	-4.27	2.03	-2.24	18484.6
H-2-Dd	1	172	180	9	MNYVSCPHW	1.55	0.36	-4.15	1.91	-2.24	14066.9
H-2-Kd	1	18	30	13	LSRKAQIGLGVGL	1.5	0.51	-4.26	2.02	-2.24	18062.3
H-2-Dd	1	219	226	8	PFYKNSTF	1.29	0.97	-4.51	2.27	-2.24	32002.6
H-2-Db	1	144	153	10	GKMFTLEDTL	1.48	0.37	-4.09	1.85	-2.24	12236.9
H-2-Kd	1	95	107	13	GAFVSKNPCNITR	1.43	0.68	-4.35	2.11	-2.24	22530.6
H-2-Kd	1	64	77	14	DIFLGRCLIYTQIL	1.62	0.41	-4.26	2.02	-2.24	18370.4
H-2-Kb	1	21	31	11	KAQIGLGVGLL	1.37	0.53	-4.14	1.9	-2.24	13875.7
H-2-Kb	1	274	287	14	NMIFACVDNYRPAR	1.06	0.8	-4.1	1.86	-2.24	12559.8
H-2-Kd	1	293	302	10	KNPEHPSCRL	1.74	0.41	-4.39	2.15	-2.24	24618.6
H-2-Db	1	290	302	13	QCVKNPEHPSCRL	1.74	0.49	-4.47	2.22	-2.24	29244.3
H-2-Kd	1	85	97	13	NCQEILSTFKGAF	1.11	1.09	-4.45	2.2	-2.24	27986
H-2-Db	1	83	93	11	DQNCQEILSTF	1.33	1.01	-4.59	2.35	-2.24	38828.9
H-2-Kd	1	120	127	8	TIPCNKTL	1.65	0.44	-4.33	2.08	-2.25	21200.5
H-2-Kb	1	171	180	10	DMNYVSCPHW	1.55	0.28	-4.08	1.83	-2.25	11976.9
H-2-Kb	1	200	212	13	FAEDACGVVQVML	1.66	0.38	-4.29	2.04	-2.25	19455.7
H-2-Dd	1	184	192	9	CPNNPITVF	1.3	0.97	-4.52	2.27	-2.25	33174.1
H-2-Dd	1	209	220	12	QVMLNGSLREPF	0.95	1.21	-4.41	2.17	-2.25	25926.1
H-2-Dd	1	69	77	9	RCLIYTQIL	1.62	0.53	-4.39	2.14	-2.25	24656.4
H-2-Kb	1	68	81	14	GRCLIYTQILRPEM	1.28	0.17	-3.7	1.45	-2.25	4996.1
H-2-Kb	1	55	66	12	GEPTTKHFSDIF	1.19	0.96	-4.4	2.15	-2.25	24993
H-2-Dd	1	222	234	13	KNSTFGSVEVFSL	1.39	0.37	-4.01	1.76	-2.25	10314
H-2-Kb	1	34	44	11	IALVVGIVVIL	1.39	0.48	-4.12	1.87	-2.25	13270.3
H-2-Kb	1	96	107	12	AFVSKNPCNITR	1.43	0.8	-4.48	2.23	-2.25	30420.7
H-2-Db	1	28	36	9	VGLLVLIAL	1.58	0.32	-4.15	1.9	-2.25	14268.6
H-2-Kb	1	129	141	13	WSKSKHLAHQYTW	1.47	0.34	-4.07	1.82	-2.25	11717.5
H-2-Db	1	293	302	10	KNPEHPSCRL	1.74	0.41	-4.4	2.15	-2.25	25255.6
H-2-Dd	1	129	141	13	WSKSKHLAHQYTW	1.47	0.34	-4.07	1.82	-2.25	11728.6
H-2-Kb	1	73	81	9	YTQILRPEM	1.28	0.1	-3.64	1.38	-2.25	4353.8
H-2-Db	1	252	263	12	GASSNACSSSSL	1.48	0.29	-4.02	1.77	-2.25	10550.6
H-2-Db	1	114	127	14	VKLVTQTIPCNKTL	1.65	0.49	-4.39	2.14	-2.25	24761.5
H-2-Kb	1	42	52	11	VILLRPRSLLV	1.12	0.25	-3.62	1.37	-2.26	4214.1
H-2-Kb	1	65	78	14	IFLGRCLIYTQILR	0.89	0.67	-3.82	1.57	-2.26	6627.4
H-2-Dd	1	207	220	14	VVQVMLNGSLREPF	0.95	1.16	-4.37	2.11	-2.26	23388.1
H-2-Kd	1	22	34	13	AQIGLGVGLLVLI	1.39	0.4	-4.04	1.79	-2.26	11040.8
H-2-Kd	1	146	157	12	MFTLEDTLLGYI	1.28	0.35	-3.89	1.63	-2.26	7724.9
H-2-Kd	1	129	141	13	WSKSKHLAHQYTW	1.47	0.34	-4.07	1.82	-2.26	11822
H-2-Dd	1	205	212	8	CGVVQVML	1.66	0.38	-4.3	2.05	-2.26	20161.1
H-2-Kb	1	196	207	12	ISQKFAEDACGV	0.96	0.17	-3.39	1.13	-2.26	2427.6
H-2-Db	1	257	266	10	ACSSSSLNEL	1.51	0.55	-4.31	2.05	-2.26	20481
H-2-Kb	1	182	192	11	ENCPNNPITVF	1.3	0.97	-4.54	2.28	-2.26	34335
H-2-Db	1	182	192	11	ENCPNNPITVF	1.3	0.97	-4.54	2.28	-2.26	34380
H-2-Kd	1	61	72	12	HFSDIFLGRCLI	1.26	0.31	-3.82	1.56	-2.26	6653.6
H-2-Kb	1	102	110	9	PCNITREDY	1.3	1.09	-4.66	2.39	-2.26	45232.2
H-2-Kd	1	279	288	10	CVDNYRPARF	1.15	1.13	-4.55	2.29	-2.26	35314.2
H-2-Kd	1	102	110	9	PCNITREDY	1.3	1.09	-4.66	2.39	-2.26	45590.4
H-2-Kb	1	144	157	14	GKMFTLEDTLLGYI	1.28	0.18	-3.72	1.46	-2.26	5298.4
H-2-Kd	1	16	26	11	CRLSRKAQIGL	1.51	0.48	-4.26	2	-2.26	18277.8
H-2-Dd	1	77	90	14	LRPEMRDQNCQEIL	1.66	0.51	-4.43	2.17	-2.26	27155.9
H-2-Dd	1	86	97	12	CQEILSTFKGAF	1.11	1.11	-4.49	2.23	-2.27	31035.8
H-2-Db	1	84	93	10	QNCQEILSTF	1.33	0.98	-4.58	2.32	-2.27	38144.3
H-2-Kb	1	10	18	9	SGDRPGCRL	1.47	0.27	-4	1.73	-2.27	9988.1
H-2-Kb	1	108	116	9	EDYAPLVKL	1.63	0.33	-4.23	1.96	-2.27	16866.1
H-2-Dd	1	124	135	12	NKTLFWSKSKHL	1.79	0.44	-4.49	2.23	-2.27	31127.9
H-2-Kd	1	20	31	12	RKAQIGLGVGLL	1.37	0.57	-4.21	1.95	-2.27	16363
H-2-Kd	1	21	31	11	KAQIGLGVGLL	1.37	0.53	-4.17	1.9	-2.27	14753
H-2-Kb	1	6	18	13	FSQVSGDRPGCRL	1.47	0.31	-4.04	1.77	-2.27	10986.3
H-2-Dd	1	22	33	12	AQIGLGVGLLVL	1.6	0.59	-4.46	2.19	-2.27	28549
H-2-Db	1	115	127	13	KLVTQTIPCNKTL	1.65	0.53	-4.44	2.17	-2.27	27602.9
H-2-Dd	1	116	129	14	LVTQTIPCNKTLFW	1.39	0.47	-4.13	1.86	-2.27	13475.3
H-2-Dd	1	119	129	11	QTIPCNKTLFW	1.39	0.41	-4.07	1.8	-2.27	11751.6
H-2-Kb	1	31	44	14	LVLIALVVGIVVIL	1.39	0.51	-4.17	1.9	-2.27	14863.4
H-2-Kb	1	20	31	12	RKAQIGLGVGLL	1.37	0.57	-4.22	1.95	-2.27	16558
H-2-Kd	1	106	117	12	TREDYAPLVKLV	1.05	0.16	-3.48	1.21	-2.27	3010.5
H-2-Kd	1	70	77	8	CLIYTQIL	1.62	0.49	-4.38	2.11	-2.27	24265
H-2-Dd	1	128	135	8	FWSKSKHL	1.79	0.5	-4.57	2.29	-2.27	36864.2
H-2-Kd	1	58	66	9	TTKHFSDIF	1.19	1.02	-4.48	2.2	-2.27	30087.8
H-2-Kd	1	256	263	8	NACSSSSL	1.48	0.48	-4.24	1.96	-2.27	17360.1
H-2-Kb	1	40	52	13	IVVILLRPRSLLV	1.12	0.23	-3.62	1.35	-2.27	4207.3
H-2-Db	1	102	110	9	PCNITREDY	1.3	1.09	-4.67	2.39	-2.28	46967.8
H-2-Kd	1	17	26	10	RLSRKAQIGL	1.51	0.53	-4.32	2.04	-2.28	20911.4
H-2-Kb	1	23	31	9	QIGLGVGLL	1.37	0.47	-4.13	1.85	-2.28	13411.5
H-2-Kb	1	164	174	11	CGDPSTSDMNY	1.23	1.04	-4.55	2.27	-2.28	35439.8
H-2-Dd	1	140	153	14	TWIQGKMFTLEDTL	1.48	0.52	-4.28	2	-2.28	19227.3
H-2-Kb	1	77	90	14	LRPEMRDQNCQEIL	1.66	0.51	-4.45	2.17	-2.28	28279.7
H-2-Kd	1	59	66	8	TKHFSDIF	1.19	1.13	-4.6	2.32	-2.28	39717
H-2-Dd	1	280	288	9	VDNYRPARF	1.15	0.95	-4.39	2.1	-2.28	24279.2
H-2-Kd	1	289	302	14	LQCVKNPEHPSCRL	1.74	0.41	-4.43	2.15	-2.28	26986.6
H-2-Kb	1	59	67	9	TKHFSDIFL	1.44	0.45	-4.17	1.88	-2.28	14654
H-2-Dd	1	55	66	12	GEPTTKHFSDIF	1.19	0.96	-4.43	2.15	-2.29	27101.8
H-2-Dd	1	102	110	9	PCNITREDY	1.3	1.09	-4.68	2.39	-2.29	47909.2
H-2-Kd	1	256	266	11	NACSSSSLNEL	1.51	0.48	-4.27	1.99	-2.29	18820
H-2-Kd	1	90	97	8	LSTFKGAF	1.11	1.11	-4.51	2.22	-2.29	32200.2
H-2-Kd	1	105	116	12	ITREDYAPLVKL	1.63	0.5	-4.42	2.13	-2.29	26003.1
H-2-Db	1	218	226	9	EPFYKNSTF	1.29	0.98	-4.57	2.28	-2.29	36914.9
H-2-Kd	1	277	289	13	FACVDNYRPARFL	1.47	0.41	-4.16	1.87	-2.29	14539.7
H-2-Db	1	81	90	10	MRDQNCQEIL	1.66	0.38	-4.33	2.04	-2.29	21472.7
H-2-Db	1	276	289	14	IFACVDNYRPARFL	1.47	0.52	-4.28	1.99	-2.29	19048.9
H-2-Dd	1	281	288	8	DNYRPARF	1.15	1	-4.44	2.15	-2.29	27720.8
H-2-Dd	1	230	242	13	EVFSLDPNKVHKL	1.42	0.46	-4.17	1.88	-2.29	14748.8
H-2-Db	1	147	157	11	FTLEDTLLGYI	1.28	0.2	-3.78	1.48	-2.29	5963.2
H-2-Kd	1	122	135	14	PCNKTLFWSKSKHL	1.79	0.18	-4.26	1.97	-2.29	18373.5
H-2-Kb	1	95	107	13	GAFVSKNPCNITR	1.43	0.68	-4.41	2.11	-2.29	25496.9
H-2-Dd	1	142	153	12	IQGKMFTLEDTL	1.48	0.36	-4.14	1.85	-2.29	13765.6
H-2-Dd	1	20	33	14	RKAQIGLGVGLLVL	1.6	0.57	-4.47	2.18	-2.3	29572.7
H-2-Db	1	121	128	8	IPCNKTLF	1.08	0.99	-4.36	2.07	-2.3	23156.9
H-2-Db	1	119	127	9	QTIPCNKTL	1.65	0.45	-4.39	2.09	-2.3	24536.1
H-2-Db	1	184	192	9	CPNNPITVF	1.3	0.97	-4.57	2.27	-2.3	37353.6
H-2-Kd	1	182	192	11	ENCPNNPITVF	1.3	0.97	-4.58	2.28	-2.3	37595.3
H-2-Dd	1	276	289	14	IFACVDNYRPARFL	1.47	0.52	-4.29	1.99	-2.3	19445.6
H-2-Db	1	224	234	11	STFGSVEVFSL	1.39	0.54	-4.23	1.93	-2.3	17010.2
H-2-Kb	1	13	26	14	RPGCRLSRKAQIGL	1.51	0.26	-4.07	1.77	-2.3	11863.1
H-2-Kb	1	45	53	9	LRPRSLLVW	1.59	0.49	-4.38	2.08	-2.3	23807.3
H-2-Dd	1	254	263	10	SSNACSSSSL	1.48	0.48	-4.27	1.96	-2.3	18504
H-2-Kd	1	290	302	13	QCVKNPEHPSCRL	1.74	0.49	-4.53	2.22	-2.3	33592
H-2-Kd	1	71	82	12	LIYTQILRPEMR	1.12	0.78	-4.21	1.9	-2.3	16070.7
H-2-Kb	1	5	18	14	EFSQVSGDRPGCRL	1.47	0.38	-4.15	1.84	-2.3	14038.9
H-2-Dd	1	154	163	10	LGYIADDLRW	1.43	0.37	-4.11	1.8	-2.31	12932.9
H-2-Kd	1	87	97	11	QEILSTFKGAF	1.11	1.07	-4.49	2.19	-2.31	31181.2
H-2-Kd	1	143	153	11	QGKMFTLEDTL	1.48	0.31	-4.1	1.79	-2.31	12509.5
H-2-Kb	1	19	31	13	SRKAQIGLGVGLL	1.37	0.55	-4.23	1.92	-2.31	16925.9
H-2-Kd	1	28	36	9	VGLLVLIAL	1.58	0.32	-4.21	1.9	-2.31	16225.6
H-2-Kd	1	24	33	10	IGLGVGLLVL	1.6	0.3	-4.21	1.9	-2.31	16120.3
H-2-Kd	1	209	216	8	QVMLNGSL	1.39	0.53	-4.23	1.92	-2.31	17076.2
H-2-Kd	1	19	31	13	SRKAQIGLGVGLL	1.37	0.55	-4.23	1.92	-2.31	17074.3
H-2-Kd	1	130	142	13	SKSKHLAHQYTWI	0.99	0.25	-3.55	1.24	-2.31	3549.6
H-2-Kb	1	233	242	10	SLDPNKVHKL	1.42	0.33	-4.06	1.75	-2.31	11409.9
H-2-Db	1	199	212	14	KFAEDACGVVQVML	1.66	0.52	-4.5	2.19	-2.31	31408.1
H-2-Db	1	59	66	8	TKHFSDIF	1.19	1.13	-4.63	2.32	-2.31	42452.9
H-2-Dd	1	118	129	12	TQTIPCNKTLFW	1.39	0.41	-4.11	1.8	-2.31	12869.4
H-2-Kd	1	88	97	10	EILSTFKGAF	1.11	1.05	-4.48	2.17	-2.31	30170.3
H-2-Kb	1	104	114	11	NITREDYAPLV	1.13	0.19	-3.63	1.32	-2.31	4262.7
H-2-Db	1	21	30	10	KAQIGLGVGL	1.5	0.53	-4.34	2.03	-2.31	22127.4
H-2-Dd	1	60	71	12	KHFSDIFLGRCL	1.4	0.52	-4.23	1.91	-2.31	16898.1
H-2-Dd	1	229	242	14	VEVFSLDPNKVHKL	1.42	0.44	-4.18	1.86	-2.31	14985.1
H-2-Kd	1	42	50	9	VILLRPRSL	1.37	0.53	-4.21	1.9	-2.31	16372.9
H-2-Kd	1	238	247	10	KVHKLQAWVM	1.37	0.31	-4	1.69	-2.32	10077.3
H-2-Kb	1	57	66	10	PTTKHFSDIF	1.19	0.79	-4.3	1.98	-2.32	19798.2
H-2-Kd	1	6	18	13	FSQVSGDRPGCRL	1.47	0.31	-4.09	1.77	-2.32	12288.7
H-2-Dd	1	105	116	12	ITREDYAPLVKL	1.63	0.5	-4.45	2.13	-2.32	27949.7
H-2-Db	1	211	220	10	MLNGSLREPF	0.95	1.11	-4.38	2.06	-2.32	24041
H-2-Db	1	128	135	8	FWSKSKHL	1.79	0.5	-4.61	2.29	-2.32	40901.9
H-2-Db	1	142	149	8	IQGKMFTL	1.69	0.36	-4.38	2.06	-2.32	23722.7
H-2-Dd	1	223	234	12	NSTFGSVEVFSL	1.39	0.48	-4.19	1.87	-2.32	15455.7
H-2-Db	1	278	289	12	ACVDNYRPARFL	1.47	0.48	-4.26	1.94	-2.32	18305.3
H-2-Dd	1	199	212	14	KFAEDACGVVQVML	1.66	0.52	-4.51	2.19	-2.32	32106.2
H-2-Dd	1	164	174	11	CGDPSTSDMNY	1.23	1.04	-4.59	2.27	-2.32	38897
H-2-Dd	1	165	174	10	GDPSTSDMNY	1.23	1.05	-4.6	2.28	-2.32	40154.2
H-2-Kb	1	55	67	13	GEPTTKHFSDIFL	1.44	0.28	-4.04	1.71	-2.32	10861.5
H-2-Db	1	131	141	11	KSKHLAHQYTW	1.47	0.47	-4.27	1.94	-2.32	18432.3
H-2-Db	1	105	116	12	ITREDYAPLVKL	1.63	0.5	-4.45	2.13	-2.33	28375.7
H-2-Kd	1	53	66	14	WTGEPTTKHFSDIF	1.19	1.03	-4.54	2.22	-2.33	34727.7
H-2-Db	1	24	33	10	IGLGVGLLVL	1.6	0.3	-4.22	1.9	-2.33	16749.7
H-2-Dd	1	221	234	14	YKNSTFGSVEVFSL	1.39	0.34	-4.06	1.73	-2.33	11494.8
H-2-Db	1	118	127	10	TQTIPCNKTL	1.65	0.44	-4.42	2.09	-2.33	26119
H-2-Dd	1	141	153	13	WIQGKMFTLEDTL	1.48	0.45	-4.26	1.93	-2.33	18155.4
H-2-Kd	1	172	180	9	MNYVSCPHW	1.55	0.36	-4.24	1.91	-2.33	17292
H-2-Db	1	128	141	14	FWSKSKHLAHQYTW	1.47	0.47	-4.27	1.94	-2.33	18657.4
H-2-Kb	1	25	36	12	GLGVGLLVLIAL	1.58	0.28	-4.19	1.86	-2.33	15501.4
H-2-Kb	1	90	98	9	LSTFKGAFV	1	0.14	-3.47	1.14	-2.33	2939
H-2-Kb	1	196	208	13	ISQKFAEDACGVV	1.05	0.17	-3.55	1.22	-2.33	3553
H-2-Dd	1	85	97	13	NCQEILSTFKGAF	1.11	1.09	-4.53	2.2	-2.33	34170.8
H-2-Kd	1	5	18	14	EFSQVSGDRPGCRL	1.47	0.38	-4.17	1.84	-2.33	14936.7
H-2-Kd	1	225	234	10	TFGSVEVFSL	1.39	0.43	-4.16	1.82	-2.33	14305.4
H-2-Kb	1	57	67	11	PTTKHFSDIFL	1.44	0.11	-3.88	1.55	-2.33	7571.4
H-2-Kd	1	291	302	12	CVKNPEHPSCRL	1.74	0.44	-4.51	2.17	-2.33	32160.1
H-2-Kb	1	137	146	10	HQYTWIQGKM	1.07	0.27	-3.68	1.35	-2.33	4776.5
H-2-Kd	1	144	157	14	GKMFTLEDTLLGYI	1.28	0.18	-3.79	1.46	-2.33	6208.7
H-2-Dd	1	21	33	13	KAQIGLGVGLLVL	1.6	0.53	-4.46	2.13	-2.33	29067.7
H-2-Dd	1	115	127	13	KLVTQTIPCNKTL	1.65	0.53	-4.51	2.17	-2.33	31993.2
H-2-Kd	1	103	116	14	CNITREDYAPLVKL	1.63	0.3	-4.26	1.93	-2.33	18294.8
H-2-Db	1	279	288	10	CVDNYRPARF	1.15	1.13	-4.62	2.29	-2.34	41781.2
H-2-Kd	1	164	174	11	CGDPSTSDMNY	1.23	1.04	-4.6	2.27	-2.34	40226.8
H-2-Db	1	86	97	12	CQEILSTFKGAF	1.11	1.11	-4.56	2.23	-2.34	36570.2
H-2-Kb	1	15	26	12	GCRLSRKAQIGL	1.51	0.3	-4.16	1.82	-2.34	14367.3
H-2-Dd	1	212	220	9	LNGSLREPF	0.95	0.98	-4.28	1.93	-2.34	18864.5
H-2-Kb	1	213	220	8	NGSLREPF	0.95	1.02	-4.31	1.97	-2.34	20650.8
H-2-Kd	1	279	289	11	CVDNYRPARFL	1.47	0.45	-4.26	1.92	-2.34	18095.2
H-2-Kb	1	165	174	10	GDPSTSDMNY	1.23	1.05	-4.63	2.28	-2.34	42216.1
H-2-Db	1	132	141	10	SKHLAHQYTW	1.47	0.48	-4.3	1.96	-2.34	19984.1
H-2-Db	1	58	66	9	TTKHFSDIF	1.19	1.02	-4.55	2.2	-2.34	35331.4
H-2-Dd	1	211	220	10	MLNGSLREPF	0.95	1.11	-4.41	2.06	-2.35	25586.4
H-2-Db	1	124	135	12	NKTLFWSKSKHL	1.79	0.44	-4.57	2.23	-2.35	37403.8
H-2-Db	1	96	107	12	AFVSKNPCNITR	1.43	0.8	-4.58	2.23	-2.35	37904.5
H-2-Kb	1	238	247	10	KVHKLQAWVM	1.37	0.31	-4.04	1.69	-2.35	10847.5
H-2-Db	1	253	266	14	ASSNACSSSSLNEL	1.51	0.48	-4.34	1.99	-2.35	21650.2
H-2-Dd	1	259	266	8	SSSSLNEL	1.51	0.45	-4.31	1.96	-2.35	20226.7
H-2-Kd	1	222	234	13	KNSTFGSVEVFSL	1.39	0.37	-4.11	1.76	-2.35	12943
H-2-Db	1	34	45	12	IALVVGIVVILL	1.51	0.48	-4.34	1.99	-2.35	21777.8
H-2-Kd	1	165	174	10	GDPSTSDMNY	1.23	1.05	-4.63	2.28	-2.35	43079.9
H-2-Kb	1	117	129	13	VTQTIPCNKTLFW	1.39	0.41	-4.15	1.79	-2.35	14019.7
H-2-Db	1	146	153	8	MFTLEDTL	1.48	0.54	-4.37	2.02	-2.35	23592.7
H-2-Kd	1	278	289	12	ACVDNYRPARFL	1.47	0.48	-4.3	1.94	-2.35	19778.5
H-2-Kd	1	45	53	9	LRPRSLLVW	1.59	0.49	-4.43	2.08	-2.35	26982.2
H-2-Kd	1	205	216	12	CGVVQVMLNGSL	1.39	0.38	-4.13	1.77	-2.36	13475.6
H-2-Kd	1	41	50	10	VVILLRPRSL	1.37	0.54	-4.26	1.91	-2.36	18396.4
H-2-Db	1	7	18	12	SQVSGDRPGCRL	1.47	0.46	-4.28	1.93	-2.36	19139.3
H-2-Db	1	219	226	8	PFYKNSTF	1.29	0.97	-4.62	2.27	-2.36	41793
H-2-Dd	1	143	153	11	QGKMFTLEDTL	1.48	0.31	-4.15	1.79	-2.36	14003.1
H-2-Kb	1	167	180	14	PSTSDMNYVSCPHW	1.55	0.12	-4.02	1.67	-2.36	10552.7
H-2-Kb	1	33	44	12	LIALVVGIVVIL	1.39	0.5	-4.25	1.9	-2.36	17846.9
H-2-Kd	1	59	67	9	TKHFSDIFL	1.44	0.45	-4.24	1.88	-2.36	17319.2
H-2-Dd	1	9	18	10	VSGDRPGCRL	1.47	0.37	-4.19	1.84	-2.36	15581.3
H-2-Kd	1	104	116	13	NITREDYAPLVKL	1.63	0.47	-4.46	2.1	-2.36	28585.8
H-2-Kb	1	98	105	8	VSKNPCNI	1.04	0.23	-3.63	1.27	-2.36	4263
H-2-Dd	1	116	127	12	LVTQTIPCNKTL	1.65	0.51	-4.51	2.15	-2.36	32490.6
H-2-Dd	1	117	127	11	VTQTIPCNKTL	1.65	0.44	-4.45	2.09	-2.36	27959.4
H-2-Kd	1	205	212	8	CGVVQVML	1.66	0.38	-4.41	2.05	-2.36	25531.4
H-2-Kd	1	221	234	14	YKNSTFGSVEVFSL	1.39	0.34	-4.09	1.73	-2.36	12410.5
H-2-Dd	1	123	135	13	CNKTLFWSKSKHL	1.79	0.27	-4.42	2.06	-2.36	26301.3
H-2-Kd	1	70	81	12	CLIYTQILRPEM	1.28	0.21	-3.85	1.49	-2.36	7113
H-2-Dd	1	23	33	11	QIGLGVGLLVL	1.6	0.47	-4.44	2.08	-2.36	27383.9
H-2-Kd	1	105	117	13	ITREDYAPLVKLV	1.05	0.22	-3.63	1.27	-2.36	4279.3
H-2-Kd	1	200	212	13	FAEDACGVVQVML	1.66	0.38	-4.41	2.04	-2.36	25545.8
H-2-Kd	1	143	154	12	QGKMFTLEDTLL	1.43	0.31	-4.1	1.74	-2.36	12682.7
H-2-Kb	1	152	163	12	TLLGYIADDLRW	1.43	0.33	-4.13	1.76	-2.36	13433.8
H-2-Db	1	53	66	14	WTGEPTTKHFSDIF	1.19	1.03	-4.58	2.22	-2.37	38050.4
H-2-Kb	1	63	71	9	SDIFLGRCL	1.4	0.29	-4.05	1.69	-2.37	11262.8
H-2-Kb	1	63	72	10	SDIFLGRCLI	1.26	0.11	-3.73	1.36	-2.37	5332.7
H-2-Dd	1	65	77	13	IFLGRCLIYTQIL	1.62	0.45	-4.43	2.06	-2.37	26926.2
H-2-Kd	1	21	34	14	KAQIGLGVGLLVLI	1.39	0.34	-4.1	1.73	-2.37	12478.4
H-2-Db	1	200	212	13	FAEDACGVVQVML	1.66	0.38	-4.41	2.04	-2.37	25719.7
H-2-Kd	1	41	53	13	VVILLRPRSLLVW	1.59	0.5	-4.46	2.09	-2.37	28751.8
H-2-Db	1	103	116	14	CNITREDYAPLVKL	1.63	0.3	-4.3	1.93	-2.37	19817
H-2-Dd	1	87	97	11	QEILSTFKGAF	1.11	1.07	-4.56	2.19	-2.37	36015.8
H-2-Kd	1	292	302	11	VKNPEHPSCRL	1.74	0.42	-4.53	2.16	-2.37	33804.2
H-2-Kd	1	212	220	9	LNGSLREPF	0.95	0.98	-4.3	1.93	-2.37	20166.6
H-2-Kd	1	267	276	10	KMIVQKRNMI	1.16	0.38	-3.91	1.54	-2.37	8204.5
H-2-Db	1	165	174	10	GDPSTSDMNY	1.23	1.05	-4.65	2.28	-2.37	44978.5
H-2-Kd	1	104	117	14	NITREDYAPLVKLV	1.05	0.19	-3.61	1.24	-2.37	4072.8
H-2-Kd	1	84	97	14	QNCQEILSTFKGAF	1.11	0.98	-4.47	2.1	-2.37	29437.7
H-2-Dd	1	118	127	10	TQTIPCNKTL	1.65	0.44	-4.46	2.09	-2.37	29027.2
H-2-Kb	1	147	157	11	FTLEDTLLGYI	1.28	0.2	-3.86	1.48	-2.37	7183.4
H-2-Dd	1	145	154	10	KMFTLEDTLL	1.43	0.55	-4.35	1.98	-2.37	22597.5
H-2-Db	1	77	90	14	LRPEMRDQNCQEIL	1.66	0.51	-4.54	2.17	-2.37	34885.1
H-2-Dd	1	114	127	14	VKLVTQTIPCNKTL	1.65	0.49	-4.51	2.14	-2.37	32577.2
H-2-Kd	1	19	26	8	SRKAQIGL	1.51	0.55	-4.44	2.06	-2.37	27395.8
H-2-Kd	1	97	107	11	FVSKNPCNITR	1.43	0.73	-4.54	2.16	-2.38	34318.7
H-2-Kb	1	62	69	8	FSDIFLGR	1.14	0.53	-4.05	1.67	-2.38	11108.2
H-2-Kd	1	69	81	13	RCLIYTQILRPEM	1.28	0.24	-3.9	1.52	-2.38	7932.2
H-2-Kd	1	106	116	11	TREDYAPLVKL	1.63	0.44	-4.44	2.07	-2.38	27762.2
H-2-Dd	1	17	26	10	RLSRKAQIGL	1.51	0.53	-4.42	2.04	-2.38	26226.3
H-2-Dd	1	84	97	14	QNCQEILSTFKGAF	1.11	0.98	-4.47	2.1	-2.38	29829.2
H-2-Db	1	87	97	11	QEILSTFKGAF	1.11	1.07	-4.57	2.19	-2.38	36780.1
H-2-Dd	1	253	266	14	ASSNACSSSSLNEL	1.51	0.48	-4.37	1.99	-2.38	23234.2
H-2-Dd	1	88	97	10	EILSTFKGAF	1.11	1.05	-4.55	2.17	-2.38	35134.7
H-2-Kd	1	80	90	11	EMRDQNCQEIL	1.66	0.34	-4.38	2	-2.38	24034
H-2-Dd	1	104	116	13	NITREDYAPLVKL	1.63	0.47	-4.48	2.1	-2.38	30138
H-2-Db	1	116	127	12	LVTQTIPCNKTL	1.65	0.51	-4.53	2.15	-2.38	34170.1
H-2-Db	1	164	174	11	CGDPSTSDMNY	1.23	1.04	-4.65	2.27	-2.38	44675.4
H-2-Dd	1	18	26	9	LSRKAQIGL	1.51	0.51	-4.41	2.03	-2.38	25742.2
H-2-Dd	1	234	242	9	LDPNKVHKL	1.42	0.3	-4.1	1.72	-2.38	12705.9
H-2-Kd	1	94	107	14	KGAFVSKNPCNITR	1.43	0.54	-4.35	1.97	-2.38	22410.5
H-2-Kd	1	223	234	12	NSTFGSVEVFSL	1.39	0.48	-4.25	1.87	-2.38	17878.2
H-2-Kb	1	100	107	8	KNPCNITR	1.43	0.64	-4.46	2.07	-2.38	28668.5
H-2-Db	1	89	97	9	ILSTFKGAF	1.11	1.04	-4.54	2.16	-2.38	34857.9
H-2-Kd	1	242	250	9	LQAWVMHDI	0.93	0.32	-3.63	1.25	-2.38	4279.3
H-2-Db	1	60	71	12	KHFSDIFLGRCL	1.4	0.52	-4.3	1.91	-2.39	19925.2
H-2-Kb	1	64	72	9	DIFLGRCLI	1.26	0.22	-3.86	1.48	-2.39	7311.6
H-2-Dd	1	103	116	14	CNITREDYAPLVKL	1.63	0.3	-4.31	1.93	-2.39	20609.1
H-2-Dd	1	23	36	14	QIGLGVGLLVLIAL	1.58	0.47	-4.44	2.05	-2.39	27673.1
H-2-Db	1	85	97	13	NCQEILSTFKGAF	1.11	1.09	-4.59	2.2	-2.39	39064
H-2-Kb	1	56	67	12	EPTTKHFSDIFL	1.44	0.17	-3.99	1.6	-2.39	9830
H-2-Kb	1	35	45	11	ALVVGIVVILL	1.51	0.53	-4.42	2.03	-2.39	26505.9
H-2-Dd	1	254	266	13	SSNACSSSSLNEL	1.51	0.48	-4.38	1.99	-2.39	23887.3
H-2-Kd	1	55	66	12	GEPTTKHFSDIF	1.19	0.96	-4.54	2.15	-2.39	34442.2
H-2-Kd	1	18	31	14	LSRKAQIGLGVGLL	1.37	0.51	-4.28	1.89	-2.39	18896.9
H-2-Kd	1	252	263	12	GASSNACSSSSL	1.48	0.29	-4.16	1.77	-2.39	14408.9
H-2-Kd	1	23	33	11	QIGLGVGLLVL	1.6	0.47	-4.47	2.08	-2.39	29193.5
H-2-Kb	1	232	245	14	FSLDPNKVHKLQAW	1.48	0.39	-4.26	1.87	-2.39	18217.2
H-2-Kb	1	97	107	11	FVSKNPCNITR	1.43	0.73	-4.55	2.16	-2.39	35563.9
H-2-Kb	1	134	141	8	HLAHQYTW	1.47	0.4	-4.27	1.88	-2.39	18529.5
H-2-Kb	1	207	217	11	VVQVMLNGSLR	0.84	0.7	-3.94	1.55	-2.39	8673.3
H-2-Kb	1	56	66	11	EPTTKHFSDIF	1.19	0.85	-4.43	2.04	-2.39	26865.9
H-2-Db	1	97	107	11	FVSKNPCNITR	1.43	0.73	-4.55	2.16	-2.39	35816.4
H-2-Db	1	255	266	12	SNACSSSSLNEL	1.51	0.4	-4.3	1.91	-2.39	20148.5
H-2-Db	1	233	242	10	SLDPNKVHKL	1.42	0.33	-4.14	1.75	-2.4	13835.5
H-2-Dd	1	60	67	8	KHFSDIFL	1.44	0.52	-4.35	1.96	-2.4	22445.7
H-2-Kb	1	26	34	9	LGVGLLVLI	1.39	0.14	-3.92	1.52	-2.4	8339.5
H-2-Db	1	289	302	14	LQCVKNPEHPSCRL	1.74	0.41	-4.55	2.15	-2.4	35086.1
H-2-Kb	1	167	174	8	PSTSDMNY	1.23	1	-4.63	2.24	-2.4	43023
H-2-Kd	1	40	53	14	IVVILLRPRSLLVW	1.59	0.47	-4.46	2.06	-2.4	28832.2
H-2-Kb	1	44	52	9	LLRPRSLLV	1.12	0.17	-3.69	1.29	-2.4	4944.7
H-2-Kb	1	116	129	14	LVTQTIPCNKTLFW	1.39	0.47	-4.26	1.86	-2.4	18186.2
H-2-Kd	1	121	128	8	IPCNKTLF	1.08	0.99	-4.47	2.07	-2.4	29466.7
H-2-Kd	1	204	216	13	ACGVVQVMLNGSL	1.39	0.36	-4.15	1.75	-2.4	14097.1
H-2-Kb	1	256	266	11	NACSSSSLNEL	1.51	0.48	-4.39	1.99	-2.4	24593.8
H-2-Kb	1	146	157	12	MFTLEDTLLGYI	1.28	0.35	-4.03	1.63	-2.4	10795.9
H-2-Dd	1	253	263	11	ASSNACSSSSL	1.48	0.48	-4.37	1.96	-2.4	23227.9
H-2-Dd	1	257	266	10	ACSSSSLNEL	1.51	0.55	-4.46	2.05	-2.4	28568.2
H-2-Kb	1	54	67	14	TGEPTTKHFSDIFL	1.44	0.2	-4.04	1.64	-2.4	11054.9
H-2-Kd	1	23	36	14	QIGLGVGLLVLIAL	1.58	0.47	-4.46	2.05	-2.4	28649.3
H-2-Db	1	90	97	8	LSTFKGAF	1.11	1.11	-4.62	2.22	-2.4	42105.7
H-2-Dd	1	67	77	11	LGRCLIYTQIL	1.62	0.28	-4.3	1.9	-2.4	19876.7
H-2-Dd	1	119	127	9	QTIPCNKTL	1.65	0.45	-4.5	2.09	-2.4	31339.2
H-2-Kd	1	42	53	12	VILLRPRSLLVW	1.59	0.49	-4.48	2.08	-2.4	30544.8
H-2-Db	1	34	42	9	IALVVGIVV	1.21	0.2	-3.81	1.41	-2.4	6460
H-2-Dd	1	96	107	12	AFVSKNPCNITR	1.43	0.8	-4.64	2.23	-2.4	43319.2
H-2-Kb	1	46	53	8	RPRSLLVW	1.59	0.4	-4.39	1.99	-2.4	24612.7
H-2-Dd	1	232	245	14	FSLDPNKVHKLQAW	1.48	0.39	-4.28	1.87	-2.41	18857.7
H-2-Kd	1	66	77	12	FLGRCLIYTQIL	1.62	0.32	-4.34	1.93	-2.41	21952.1
H-2-Kd	1	206	216	11	GVVQVMLNGSL	1.39	0.43	-4.23	1.82	-2.41	16920.9
H-2-Dd	1	38	50	13	VGIVVILLRPRSL	1.37	0.38	-4.16	1.75	-2.41	14392.8
H-2-Dd	1	142	154	13	IQGKMFTLEDTLL	1.43	0.36	-4.2	1.79	-2.41	15924.2
H-2-Dd	1	173	180	8	NYVSCPHW	1.55	0.56	-4.52	2.12	-2.41	33421.6
H-2-Kb	1	252	263	12	GASSNACSSSSL	1.48	0.29	-4.18	1.77	-2.41	15049.1
H-2-Kb	1	22	34	13	AQIGLGVGLLVLI	1.39	0.4	-4.2	1.79	-2.41	15679.9
H-2-Kd	1	129	142	14	WSKSKHLAHQYTWI	0.99	0.19	-3.59	1.18	-2.41	3881.8
H-2-Db	1	253	263	11	ASSNACSSSSL	1.48	0.48	-4.37	1.96	-2.41	23596
H-2-Kd	1	226	234	9	FGSVEVFSL	1.39	0.26	-4.06	1.65	-2.41	11568.2
H-2-Kd	1	82	90	9	RDQNCQEIL	1.66	0.39	-4.47	2.05	-2.41	29247.5
H-2-Kb	1	133	146	14	KHLAHQYTWIQGKM	1.07	0.21	-3.7	1.29	-2.41	4988.4
H-2-Db	1	20	30	11	RKAQIGLGVGL	1.5	0.57	-4.49	2.08	-2.41	30906.1
H-2-Kb	1	133	142	10	KHLAHQYTWI	0.99	0.31	-3.71	1.3	-2.41	5176.2
H-2-Kd	1	281	289	9	DNYRPARFL	1.47	0.31	-4.19	1.78	-2.41	15651.8
H-2-Kd	1	238	246	9	KVHKLQAWV	1	0.32	-3.73	1.32	-2.41	5365.9
H-2-Db	1	62	72	11	FSDIFLGRCLI	1.26	0.12	-3.79	1.38	-2.41	6195.9
H-2-Db	1	117	127	11	VTQTIPCNKTL	1.65	0.44	-4.5	2.09	-2.42	31746.6
H-2-Kd	1	167	174	8	PSTSDMNY	1.23	1	-4.65	2.24	-2.42	44840.5
H-2-Kb	1	194	207	14	KVISQKFAEDACGV	0.96	0.25	-3.62	1.21	-2.42	4188.1
H-2-Dd	1	42	50	9	VILLRPRSL	1.37	0.53	-4.32	1.9	-2.42	20684.8
H-2-Dd	1	26	33	8	LGVGLLVL	1.6	0.32	-4.34	1.92	-2.42	21924.1
H-2-Dd	1	81	90	10	MRDQNCQEIL	1.66	0.38	-4.46	2.04	-2.42	28772.6
H-2-Kd	1	36	44	9	LVVGIVVIL	1.39	0.58	-4.39	1.97	-2.42	24630.6
H-2-Dd	1	82	90	9	RDQNCQEIL	1.66	0.39	-4.47	2.05	-2.42	29704.9
H-2-Kd	1	65	72	8	IFLGRCLI	1.26	0.26	-3.94	1.52	-2.42	8647.9
H-2-Kb	1	269	280	12	IVQKRNMIFACV	1	0.21	-3.63	1.21	-2.42	4260
H-2-Dd	1	64	77	14	DIFLGRCLIYTQIL	1.62	0.41	-4.44	2.02	-2.42	27747.8
H-2-Dd	1	7	18	12	SQVSGDRPGCRL	1.47	0.46	-4.35	1.93	-2.42	22179.9
H-2-Kb	1	71	78	8	LIYTQILR	0.89	0.78	-4.09	1.67	-2.42	12355.8
H-2-Dd	1	100	107	8	KNPCNITR	1.43	0.64	-4.49	2.07	-2.42	31213.6
H-2-Kd	1	78	90	13	RPEMRDQNCQEIL	1.66	0.35	-4.43	2.01	-2.42	27188.5
H-2-Db	1	55	66	12	GEPTTKHFSDIF	1.19	0.96	-4.57	2.15	-2.42	37192.3
H-2-Dd	1	278	289	12	ACVDNYRPARFL	1.47	0.48	-4.37	1.94	-2.42	23176.7
H-2-Dd	1	180	193	14	WSENCPNNPITVFW	1.6	0.32	-4.34	1.92	-2.42	21791.7
H-2-Kb	1	52	65	14	VWTGEPTTKHFSDI	0.84	0.37	-3.63	1.21	-2.42	4282.5
H-2-Kb	1	80	90	11	EMRDQNCQEIL	1.66	0.34	-4.43	2	-2.42	26611.4
H-2-Db	1	60	67	8	KHFSDIFL	1.44	0.52	-4.38	1.96	-2.42	23953.8
H-2-Dd	1	141	154	14	WIQGKMFTLEDTLL	1.43	0.45	-4.3	1.88	-2.42	20171.2
H-2-Dd	1	183	193	11	NCPNNPITVFW	1.6	0.33	-4.35	1.93	-2.43	22607.3
H-2-Kd	1	107	116	10	REDYAPLVKL	1.63	0.39	-4.45	2.02	-2.43	27900.4
H-2-Kb	1	81	90	10	MRDQNCQEIL	1.66	0.38	-4.47	2.04	-2.43	29344.5
H-2-Kd	1	238	250	13	KVHKLQAWVMHDI	0.93	0.41	-3.77	1.34	-2.43	5869.3
H-2-Dd	1	167	174	8	PSTSDMNY	1.23	1	-4.66	2.24	-2.43	46128.3
H-2-Kd	1	60	69	10	KHFSDIFLGR	1.14	0.75	-4.31	1.88	-2.43	20393.7
H-2-Dd	1	238	245	8	KVHKLQAW	1.48	0.56	-4.47	2.05	-2.43	29786.3
H-2-Db	1	19	30	12	SRKAQIGLGVGL	1.5	0.55	-4.48	2.05	-2.43	30224.2
H-2-Kd	1	250	263	14	IEGASSNACSSSSL	1.48	0.24	-4.15	1.72	-2.43	14091.7
H-2-Kb	1	154	163	10	LGYIADDLRW	1.43	0.37	-4.24	1.8	-2.43	17201.7
H-2-Dd	1	255	266	12	SNACSSSSLNEL	1.51	0.4	-4.34	1.91	-2.43	21908.2
H-2-Kd	1	231	242	12	VFSLDPNKVHKL	1.42	0.44	-4.29	1.86	-2.43	19608
H-2-Kd	1	69	82	14	RCLIYTQILRPEMR	1.12	0.75	-4.31	1.88	-2.43	20278.6
H-2-Dd	1	166	174	9	DPSTSDMNY	1.23	0.99	-4.65	2.22	-2.43	44694.2
H-2-Kd	1	70	82	13	CLIYTQILRPEMR	1.12	0.72	-4.28	1.84	-2.43	18918.8
H-2-Kb	1	166	174	9	DPSTSDMNY	1.23	0.99	-4.65	2.22	-2.43	44834.2
H-2-Kb	1	120	129	10	TIPCNKTLFW	1.39	0.4	-4.22	1.79	-2.43	16645.5
H-2-Kd	1	268	276	9	MIVQKRNMI	1.16	0.38	-3.98	1.55	-2.43	9564.1
H-2-Kb	1	35	44	10	ALVVGIVVIL	1.39	0.53	-4.35	1.92	-2.43	22522.8
H-2-Db	1	291	302	12	CVKNPEHPSCRL	1.74	0.44	-4.61	2.17	-2.43	40554.2
H-2-Dd	1	70	77	8	CLIYTQIL	1.62	0.49	-4.55	2.11	-2.43	35097.9
H-2-Kd	1	43	53	11	ILLRPRSLLVW	1.59	0.43	-4.45	2.02	-2.43	28282.8
H-2-Dd	1	279	289	11	CVDNYRPARFL	1.47	0.45	-4.35	1.92	-2.43	22407.1
H-2-Dd	1	186	196	11	NNPITVFWKVI	1.37	0.11	-3.92	1.49	-2.44	8339.6
H-2-Db	1	23	33	11	QIGLGVGLLVL	1.6	0.47	-4.51	2.08	-2.44	32393.4
H-2-Db	1	105	113	9	ITREDYAPL	0.94	0.5	-3.88	1.44	-2.44	7536
H-2-Db	1	229	242	14	VEVFSLDPNKVHKL	1.42	0.44	-4.3	1.86	-2.44	19811.3
H-2-Db	1	143	153	11	QGKMFTLEDTL	1.48	0.31	-4.23	1.79	-2.44	16880.4
H-2-Kb	1	41	48	8	VVILLRPR	0.85	0.77	-4.06	1.62	-2.44	11362.6
H-2-Db	1	292	302	11	VKNPEHPSCRL	1.74	0.42	-4.6	2.16	-2.44	39513.8
H-2-Db	1	104	116	13	NITREDYAPLVKL	1.63	0.47	-4.54	2.1	-2.44	34342.4
H-2-Db	1	88	97	10	EILSTFKGAF	1.11	1.05	-4.61	2.17	-2.44	40291.3
H-2-Db	1	259	266	8	SSSSLNEL	1.51	0.45	-4.4	1.96	-2.44	24886.9
H-2-Db	1	167	174	8	PSTSDMNY	1.23	1	-4.67	2.24	-2.44	47220.6
H-2-Kd	1	136	146	11	AHQYTWIQGKM	1.07	0.2	-3.72	1.28	-2.44	5204.6
H-2-Dd	1	200	212	13	FAEDACGVVQVML	1.66	0.38	-4.48	2.04	-2.44	30394.4
H-2-Db	1	41	53	13	VVILLRPRSLLVW	1.59	0.5	-4.53	2.09	-2.44	33967
H-2-Kd	1	232	242	11	FSLDPNKVHKL	1.42	0.42	-4.28	1.84	-2.44	19101.1
H-2-Dd	1	277	289	13	FACVDNYRPARFL	1.47	0.41	-4.31	1.87	-2.44	20568.8
H-2-Kd	1	166	174	9	DPSTSDMNY	1.23	0.99	-4.66	2.22	-2.44	45656.6
H-2-Db	1	256	266	11	NACSSSSLNEL	1.51	0.48	-4.43	1.99	-2.44	26903.5
H-2-Kb	1	60	69	10	KHFSDIFLGR	1.14	0.75	-4.32	1.88	-2.44	21007.1
H-2-Db	1	34	44	11	IALVVGIVVIL	1.39	0.48	-4.31	1.87	-2.44	20575.2
H-2-Kb	1	102	115	14	PCNITREDYAPLVK	0.9	0.02	-3.36	0.92	-2.44	2300.8
H-2-Dd	1	22	30	9	AQIGLGVGL	1.5	0.59	-4.53	2.09	-2.44	34112.8
H-2-Db	1	205	212	8	CGVVQVML	1.66	0.38	-4.49	2.05	-2.44	31006.6
H-2-Db	1	65	77	13	IFLGRCLIYTQIL	1.62	0.45	-4.51	2.06	-2.45	32319.2
H-2-Dd	1	106	116	11	TREDYAPLVKL	1.63	0.44	-4.51	2.07	-2.45	32637.2
H-2-Db	1	70	77	8	CLIYTQIL	1.62	0.49	-4.56	2.11	-2.45	36291.5
H-2-Kd	1	92	105	14	TFKGAFVSKNPCNI	1.04	0.32	-3.81	1.36	-2.45	6416.3
H-2-Kb	1	98	107	10	VSKNPCNITR	1.43	0.64	-4.52	2.07	-2.45	33345.4
H-2-Kb	1	268	275	8	MIVQKRNM	0.9	0.29	-3.64	1.19	-2.45	4350.5
H-2-Db	1	147	154	8	FTLEDTLL	1.43	0.39	-4.27	1.82	-2.45	18587.9
H-2-Dd	1	38	51	14	VGIVVILLRPRSLL	1.21	0.38	-4.04	1.59	-2.45	10986.5
H-2-Dd	1	107	116	10	REDYAPLVKL	1.63	0.39	-4.47	2.02	-2.45	29534.4
H-2-Dd	1	143	154	12	QGKMFTLEDTLL	1.43	0.31	-4.19	1.74	-2.45	15502
H-2-Kb	1	267	280	14	KMIVQKRNMIFACV	1	0.29	-3.74	1.29	-2.45	5501.3
H-2-Kd	1	67	77	11	LGRCLIYTQIL	1.62	0.28	-4.35	1.9	-2.45	22243.4
H-2-Db	1	212	220	9	LNGSLREPF	0.95	0.98	-4.39	1.93	-2.45	24442.6
H-2-Kb	1	261	268	8	SSLNELKM	0.95	0.2	-3.6	1.15	-2.45	4011.5
H-2-Db	1	146	157	12	MFTLEDTLLGYI	1.28	0.35	-4.09	1.63	-2.46	12194.2
H-2-Kb	1	267	276	10	KMIVQKRNMI	1.16	0.38	-4	1.54	-2.46	9972.4
H-2-Dd	1	57	66	10	PTTKHFSDIF	1.19	0.79	-4.44	1.98	-2.46	27288.4
H-2-Db	1	17	30	14	RLSRKAQIGLGVGL	1.5	0.53	-4.49	2.03	-2.46	30603.6
H-2-Db	1	94	107	14	KGAFVSKNPCNITR	1.43	0.54	-4.42	1.97	-2.46	26579.7
H-2-Dd	1	134	141	8	HLAHQYTW	1.47	0.4	-4.33	1.88	-2.46	21541.3
H-2-Dd	1	24	36	13	IGLGVGLLVLIAL	1.58	0.3	-4.33	1.88	-2.46	21583.1
H-2-Db	1	129	141	13	WSKSKHLAHQYTW	1.47	0.34	-4.27	1.82	-2.46	18736.9
H-2-Kb	1	21	34	14	KAQIGLGVGLLVLI	1.39	0.34	-4.19	1.73	-2.46	15423.7
H-2-Db	1	33	45	13	LIALVVGIVVILL	1.51	0.5	-4.47	2.01	-2.46	29441.8
H-2-Kd	1	54	66	13	TGEPTTKHFSDIF	1.19	0.89	-4.53	2.07	-2.46	34173
H-2-Kb	1	114	121	8	VKLVTQTI	1.27	0.31	-4.03	1.57	-2.46	10784.1
H-2-Dd	1	281	289	9	DNYRPARFL	1.47	0.31	-4.24	1.78	-2.46	17394.3
H-2-Kd	1	99	107	9	SKNPCNITR	1.43	0.67	-4.56	2.1	-2.46	36319.4
H-2-Db	1	166	174	9	DPSTSDMNY	1.23	0.99	-4.68	2.22	-2.46	47867.7
H-2-Dd	1	8	18	11	QVSGDRPGCRL	1.47	0.5	-4.43	1.97	-2.46	27026.3
H-2-Db	1	130	141	12	SKSKHLAHQYTW	1.47	0.4	-4.34	1.87	-2.46	21686.3
H-2-Db	1	141	154	14	WIQGKMFTLEDTLL	1.43	0.45	-4.34	1.88	-2.46	21980.2
H-2-Kd	1	219	229	11	PFYKNSTFGSV	0.86	0.01	-3.33	0.86	-2.46	2123
H-2-Dd	1	233	242	10	SLDPNKVHKL	1.42	0.33	-4.21	1.75	-2.46	16149.1
H-2-Kd	1	281	288	8	DNYRPARF	1.15	1	-4.61	2.15	-2.46	41098.8
H-2-Db	1	232	242	11	FSLDPNKVHKL	1.42	0.42	-4.3	1.84	-2.46	20138
H-2-Kb	1	94	107	14	KGAFVSKNPCNITR	1.43	0.54	-4.43	1.97	-2.46	27032.4
H-2-Kd	1	199	210	12	KFAEDACGVVQV	1.36	0.24	-4.07	1.6	-2.46	11665.5
H-2-Kd	1	36	45	10	LVVGIVVILL	1.51	0.58	-4.55	2.09	-2.46	35698
H-2-Dd	1	17	30	14	RLSRKAQIGLGVGL	1.5	0.53	-4.49	2.03	-2.47	31237.3
H-2-Db	1	60	72	13	KHFSDIFLGRCLI	1.26	0.33	-4.06	1.59	-2.47	11390.3
H-2-Kd	1	43	50	8	ILLRPRSL	1.37	0.46	-4.3	1.84	-2.47	20115.8
H-2-Kb	1	82	90	9	RDQNCQEIL	1.66	0.39	-4.52	2.05	-2.47	33359.5
H-2-Kb	1	33	40	8	LIALVVGI	1.17	0.32	-3.95	1.48	-2.47	8931.3
H-2-Kb	1	185	192	8	PNNPITVF	1.3	0.78	-4.56	2.09	-2.47	35920.8
H-2-Db	1	32	45	14	VLIALVVGIVVILL	1.51	0.5	-4.48	2.01	-2.47	30280.5
H-2-Db	1	146	154	9	MFTLEDTLL	1.43	0.54	-4.44	1.97	-2.47	27371.8
H-2-Db	1	68	77	10	GRCLIYTQIL	1.62	0.45	-4.54	2.07	-2.47	34642.9
H-2-Db	1	110	121	12	YAPLVKLVTQTI	1.27	0.18	-3.91	1.44	-2.47	8206.5
H-2-Kb	1	243	250	8	QAWVMHDI	0.93	0.36	-3.76	1.28	-2.47	5692.7
H-2-Dd	1	21	30	10	KAQIGLGVGL	1.5	0.53	-4.5	2.03	-2.47	31813.7
H-2-Kd	1	95	105	11	GAFVSKNPCNI	1.04	0.27	-3.78	1.31	-2.47	6042.9
H-2-Db	1	169	180	12	TSDMNYVSCPHW	1.55	0.34	-4.36	1.89	-2.47	22981.9
H-2-Kd	1	199	208	10	KFAEDACGVV	1.05	0.24	-3.76	1.29	-2.47	5812
H-2-Kd	1	230	242	13	EVFSLDPNKVHKL	1.42	0.46	-4.35	1.88	-2.47	22329.7
H-2-Kd	1	280	288	9	VDNYRPARF	1.15	0.95	-4.58	2.1	-2.47	37608.3
H-2-Kb	1	78	90	13	RPEMRDQNCQEIL	1.66	0.35	-4.49	2.01	-2.47	30588.1
H-2-Db	1	22	34	13	AQIGLGVGLLVLI	1.39	0.4	-4.26	1.79	-2.47	18205.6
H-2-Dd	1	66	77	12	FLGRCLIYTQIL	1.62	0.32	-4.41	1.93	-2.47	25617.5
H-2-Dd	1	185	192	8	PNNPITVF	1.3	0.78	-4.56	2.09	-2.47	36387.1
H-2-Dd	1	56	66	11	EPTTKHFSDIF	1.19	0.85	-4.51	2.04	-2.48	32545.2
H-2-Dd	1	68	77	10	GRCLIYTQIL	1.62	0.45	-4.54	2.07	-2.48	35058
H-2-Db	1	45	53	9	LRPRSLLVW	1.59	0.49	-4.55	2.08	-2.48	35680.6
H-2-Db	1	82	90	9	RDQNCQEIL	1.66	0.39	-4.53	2.05	-2.48	33983.5
H-2-Dd	1	97	107	11	FVSKNPCNITR	1.43	0.73	-4.64	2.16	-2.48	43375.5
H-2-Db	1	38	45	8	VGIVVILL	1.51	0.38	-4.36	1.89	-2.48	23121.4
H-2-Db	1	180	193	14	WSENCPNNPITVFW	1.6	0.32	-4.39	1.92	-2.48	24739
H-2-Kb	1	31	38	8	LVLIALVV	1.4	0.23	-4.11	1.63	-2.48	12749.1
H-2-Db	1	42	50	9	VILLRPRSL	1.37	0.53	-4.38	1.9	-2.48	23873.3
H-2-Kd	1	137	146	10	HQYTWIQGKM	1.07	0.27	-3.83	1.35	-2.48	6703.1
H-2-Kd	1	261	269	9	SSLNELKMI	1.2	0.3	-3.99	1.5	-2.48	9661.4
H-2-Kd	1	32	45	14	VLIALVVGIVVILL	1.51	0.5	-4.49	2.01	-2.48	31217.7
H-2-Kd	1	229	242	14	VEVFSLDPNKVHKL	1.42	0.44	-4.34	1.86	-2.48	22096.1
H-2-Dd	1	146	153	8	MFTLEDTL	1.48	0.54	-4.5	2.02	-2.48	31801.3
H-2-Db	1	144	154	11	GKMFTLEDTLL	1.43	0.37	-4.28	1.8	-2.48	19047
H-2-Kd	1	44	53	10	LLRPRSLLVW	1.59	0.42	-4.49	2.01	-2.48	30877.4
H-2-Kd	1	26	33	8	LGVGLLVL	1.6	0.32	-4.41	1.92	-2.48	25585.3
H-2-Db	1	40	53	14	IVVILLRPRSLLVW	1.59	0.47	-4.55	2.06	-2.48	35093.7
H-2-Dd	1	146	154	9	MFTLEDTLL	1.43	0.54	-4.45	1.97	-2.48	28321.4
H-2-Db	1	42	53	12	VILLRPRSLLVW	1.59	0.49	-4.57	2.08	-2.48	36802.8
H-2-Kd	1	23	30	8	QIGLGVGL	1.5	0.47	-4.46	1.98	-2.48	28965.7
H-2-Db	1	204	212	9	ACGVVQVML	1.66	0.36	-4.51	2.02	-2.49	32055.2
H-2-Dd	1	37	45	9	VVGIVVILL	1.51	0.45	-4.45	1.96	-2.49	28036.9
H-2-Kd	1	238	245	8	KVHKLQAW	1.48	0.56	-4.53	2.05	-2.49	33961.8
H-2-Db	1	59	67	9	TKHFSDIFL	1.44	0.45	-4.37	1.88	-2.49	23338
H-2-Kb	1	151	161	11	DTLLGYIADDL	1.23	0.21	-3.92	1.43	-2.49	8346.9
H-2-Dd	1	280	289	10	VDNYRPARFL	1.47	0.27	-4.22	1.73	-2.49	16573.2
H-2-Kb	1	64	76	13	DIFLGRCLIYTQI	0.92	0.22	-3.63	1.14	-2.49	4220.6
H-2-Kd	1	227	234	8	GSVEVFSL	1.39	0.34	-4.22	1.73	-2.49	16680.8
H-2-Kb	1	43	52	10	ILLRPRSLLV	1.12	0.18	-3.79	1.31	-2.49	6207.3
H-2-Kd	1	68	81	14	GRCLIYTQILRPEM	1.28	0.17	-3.94	1.45	-2.49	8660.1
H-2-Db	1	100	107	8	KNPCNITR	1.43	0.64	-4.56	2.07	-2.49	36428.8
H-2-Dd	1	62	71	10	FSDIFLGRCL	1.4	0.31	-4.19	1.7	-2.49	15540.4
H-2-Kb	1	268	280	13	MIVQKRNMIFACV	1	0.29	-3.78	1.29	-2.49	6047.1
H-2-Db	1	36	44	9	LVVGIVVIL	1.39	0.58	-4.46	1.97	-2.49	29041
H-2-Dd	1	20	30	11	RKAQIGLGVGL	1.5	0.57	-4.57	2.08	-2.49	36971.6
H-2-Kd	1	62	71	10	FSDIFLGRCL	1.4	0.31	-4.19	1.7	-2.49	15580.8
H-2-Db	1	123	135	13	CNKTLFWSKSKHL	1.79	0.27	-4.55	2.06	-2.49	35499.6
H-2-Dd	1	95	107	13	GAFVSKNPCNITR	1.43	0.68	-4.6	2.11	-2.49	40232.1
H-2-Db	1	23	36	14	QIGLGVGLLVLIAL	1.58	0.47	-4.55	2.05	-2.49	35210.1
H-2-Kd	1	134	141	8	HLAHQYTW	1.47	0.4	-4.37	1.88	-2.49	23396.4
H-2-Db	1	172	180	9	MNYVSCPHW	1.55	0.36	-4.4	1.91	-2.49	25327.5
H-2-Db	1	41	50	10	VVILLRPRSL	1.37	0.54	-4.4	1.91	-2.49	25298.8
H-2-Db	1	142	154	13	IQGKMFTLEDTLL	1.43	0.36	-4.29	1.79	-2.49	19375.6
H-2-Kd	1	24	36	13	IGLGVGLLVLIAL	1.58	0.3	-4.37	1.88	-2.49	23504.8
H-2-Kd	1	113	121	9	LVKLVTQTI	1.27	0.23	-3.99	1.49	-2.49	9752
H-2-Kb	1	119	129	11	QTIPCNKTLFW	1.39	0.41	-4.29	1.8	-2.49	19705.4
H-2-Kb	1	105	115	11	ITREDYAPLVK	0.9	0.29	-3.68	1.18	-2.49	4750.8
H-2-Kd	1	213	220	8	NGSLREPF	0.95	1.02	-4.47	1.97	-2.5	29436.4
H-2-Kb	1	190	201	12	TVFWKVISQKFA	1.43	-0.13	-3.8	1.3	-2.5	6250.3
H-2-Dd	1	78	90	13	RPEMRDQNCQEIL	1.66	0.35	-4.51	2.01	-2.5	32273.8
H-2-Kb	1	238	246	9	KVHKLQAWV	1	0.32	-3.81	1.32	-2.5	6486.7
H-2-Db	1	36	45	10	LVVGIVVILL	1.51	0.58	-4.58	2.09	-2.5	38448.5
H-2-Kd	1	219	231	13	PFYKNSTFGSVEV	1.11	0.01	-3.62	1.12	-2.5	4169.6
H-2-Dd	1	27	36	10	GVGLLVLIAL	1.58	0.35	-4.43	1.93	-2.5	26714.9
H-2-Kd	1	217	229	13	REPFYKNSTFGSV	0.86	0.2	-3.55	1.05	-2.5	3561.1
H-2-Db	1	66	77	12	FLGRCLIYTQIL	1.62	0.32	-4.43	1.93	-2.5	27091.6
H-2-Db	1	275	287	13	MIFACVDNYRPAR	1.06	0.83	-4.39	1.89	-2.5	24382.6
H-2-Db	1	64	77	14	DIFLGRCLIYTQIL	1.62	0.41	-4.52	2.02	-2.5	33446.6
H-2-Db	1	281	288	8	DNYRPARF	1.15	1	-4.65	2.15	-2.5	44871.1
H-2-Db	1	120	129	10	TIPCNKTLFW	1.39	0.4	-4.29	1.79	-2.5	19557.6
H-2-Kb	1	99	107	9	SKNPCNITR	1.43	0.67	-4.6	2.1	-2.5	40065.3
H-2-Db	1	84	97	14	QNCQEILSTFKGAF	1.11	0.98	-4.6	2.1	-2.5	39898.3
H-2-Dd	1	24	31	8	IGLGVGLL	1.37	0.3	-4.17	1.67	-2.5	14946.2
H-2-Db	1	62	71	10	FSDIFLGRCL	1.4	0.31	-4.21	1.7	-2.5	16105.3
H-2-Db	1	207	216	10	VVQVMLNGSL	1.39	0.48	-4.37	1.87	-2.5	23568.7
H-2-Db	1	35	43	9	ALVVGIVVI	1.27	0.34	-4.11	1.61	-2.5	12925.1
H-2-Db	1	61	72	12	HFSDIFLGRCLI	1.26	0.31	-4.07	1.56	-2.51	11715.9
H-2-Dd	1	59	71	13	TKHFSDIFLGRCL	1.4	0.45	-4.35	1.84	-2.51	22323.2
H-2-Db	1	274	287	14	NMIFACVDNYRPAR	1.06	0.8	-4.37	1.86	-2.51	23300.7
H-2-Kb	1	113	121	9	LVKLVTQTI	1.27	0.23	-4.01	1.49	-2.51	10119.5
H-2-Kd	1	26	34	9	LGVGLLVLI	1.39	0.14	-4.03	1.52	-2.51	10836.1
H-2-Dd	1	37	50	14	VVGIVVILLRPRSL	1.37	0.45	-4.34	1.83	-2.51	21712.6
H-2-Kb	1	251	263	13	EGASSNACSSSSL	1.48	0.22	-4.22	1.71	-2.51	16455.7
H-2-Db	1	6	18	13	FSQVSGDRPGCRL	1.47	0.31	-4.28	1.77	-2.51	19233.2
H-2-Dd	1	19	30	12	SRKAQIGLGVGL	1.5	0.55	-4.56	2.05	-2.51	36574.2
H-2-Kd	1	100	107	8	KNPCNITR	1.43	0.64	-4.58	2.07	-2.51	38426.4
H-2-Db	1	18	30	13	LSRKAQIGLGVGL	1.5	0.51	-4.53	2.02	-2.51	33827.3
H-2-Kb	1	180	193	14	WSENCPNNPITVFW	1.6	0.32	-4.43	1.92	-2.51	26782.7
H-2-Dd	1	36	45	10	LVVGIVVILL	1.51	0.58	-4.6	2.09	-2.51	39833.2
H-2-Db	1	223	234	12	NSTFGSVEVFSL	1.39	0.48	-4.38	1.87	-2.51	24159.7
H-2-Db	1	173	180	8	NYVSCPHW	1.55	0.56	-4.63	2.12	-2.51	42628.7
H-2-Db	1	277	286	10	FACVDNYRPA	0.99	-0.24	-3.26	0.75	-2.52	1826.2
H-2-Db	1	80	90	11	EMRDQNCQEIL	1.66	0.34	-4.52	2	-2.52	32909.2
H-2-Kb	1	135	146	12	LAHQYTWIQGKM	1.07	0.16	-3.75	1.23	-2.52	5602.6
H-2-Db	1	17	26	10	RLSRKAQIGL	1.51	0.53	-4.56	2.04	-2.52	36055.9
H-2-Kd	1	65	76	12	IFLGRCLIYTQI	0.92	0.26	-3.69	1.18	-2.52	4942.9
H-2-Kb	1	136	146	11	AHQYTWIQGKM	1.07	0.2	-3.79	1.28	-2.52	6220.5
H-2-Kb	1	39	52	14	GIVVILLRPRSLLV	1.12	0.17	-3.81	1.29	-2.52	6412.8
H-2-Kb	1	275	286	12	MIFACVDNYRPA	0.99	-0.05	-3.46	0.94	-2.52	2884.1
H-2-Kb	1	155	163	9	GYIADDLRW	1.43	0.47	-4.42	1.9	-2.52	26429.2
H-2-Dd	1	6	18	13	FSQVSGDRPGCRL	1.47	0.31	-4.29	1.77	-2.52	19545.1
H-2-Kd	1	27	36	10	GVGLLVLIAL	1.58	0.35	-4.45	1.93	-2.52	28009
H-2-Kb	1	83	90	8	DQNCQEIL	1.66	0.33	-4.51	1.99	-2.52	32423.9
H-2-Dd	1	122	135	14	PCNKTLFWSKSKHL	1.79	0.18	-4.49	1.97	-2.52	30906.1
H-2-Kb	1	294	302	9	NPEHPSCRL	1.74	0.28	-4.54	2.02	-2.52	34616.3
H-2-Kb	1	118	129	12	TQTIPCNKTLFW	1.39	0.41	-4.32	1.8	-2.52	20732.3
H-2-Db	1	118	129	12	TQTIPCNKTLFW	1.39	0.41	-4.32	1.8	-2.52	20747.8
H-2-Kd	1	98	107	10	VSKNPCNITR	1.43	0.64	-4.59	2.07	-2.52	39226.3
H-2-Db	1	99	107	9	SKNPCNITR	1.43	0.67	-4.62	2.1	-2.52	41708.5
H-2-Db	1	35	45	11	ALVVGIVVILL	1.51	0.53	-4.56	2.03	-2.52	35919.6
H-2-Dd	1	61	71	11	HFSDIFLGRCL	1.4	0.49	-4.41	1.89	-2.52	25626.3
H-2-Dd	1	256	266	11	NACSSSSLNEL	1.51	0.48	-4.51	1.99	-2.52	32439.7
H-2-Dd	1	18	30	13	LSRKAQIGLGVGL	1.5	0.51	-4.54	2.02	-2.52	34695.4
H-2-Kd	1	38	51	14	VGIVVILLRPRSLL	1.21	0.38	-4.11	1.59	-2.52	13007.2
H-2-Kd	1	204	212	9	ACGVVQVML	1.66	0.36	-4.54	2.02	-2.52	35006.1
H-2-Dd	1	282	289	8	NYRPARFL	1.47	0.51	-4.5	1.97	-2.52	31520.8
H-2-Db	1	21	31	11	KAQIGLGVGLL	1.37	0.53	-4.43	1.9	-2.52	26664.1
H-2-Db	1	18	26	9	LSRKAQIGL	1.51	0.51	-4.55	2.03	-2.52	35737.8
H-2-Dd	1	110	121	12	YAPLVKLVTQTI	1.27	0.18	-3.97	1.44	-2.52	9305.6
H-2-Dd	1	16	26	11	CRLSRKAQIGL	1.51	0.48	-4.52	2	-2.52	33278.7
H-2-Kd	1	40	50	11	IVVILLRPRSL	1.37	0.51	-4.4	1.88	-2.52	25340.1
H-2-Kd	1	233	242	10	SLDPNKVHKL	1.42	0.33	-4.27	1.75	-2.53	18655.6
H-2-Kd	1	63	71	9	SDIFLGRCL	1.4	0.29	-4.21	1.69	-2.53	16280.2
H-2-Kb	1	14	26	13	PGCRLSRKAQIGL	1.51	0.15	-4.19	1.67	-2.53	15611.9
H-2-Dd	1	22	31	10	AQIGLGVGLL	1.37	0.59	-4.48	1.96	-2.53	30490.6
H-2-Db	1	280	288	9	VDNYRPARF	1.15	0.95	-4.63	2.1	-2.53	42662.9
H-2-Kb	1	276	287	12	IFACVDNYRPAR	1.06	0.75	-4.34	1.81	-2.53	21684.2
H-2-Db	1	144	157	14	GKMFTLEDTLLGYI	1.28	0.18	-3.99	1.46	-2.53	9753.7
H-2-Kd	1	185	192	8	PNNPITVF	1.3	0.78	-4.62	2.09	-2.53	41276.6
H-2-Kb	1	58	69	12	TTKHFSDIFLGR	1.14	0.56	-4.23	1.7	-2.53	16835.5
H-2-Db	1	78	90	13	RPEMRDQNCQEIL	1.66	0.35	-4.54	2.01	-2.53	34851.1
H-2-Kd	1	34	45	12	IALVVGIVVILL	1.51	0.48	-4.52	1.99	-2.53	32863.3
H-2-Dd	1	34	45	12	IALVVGIVVILL	1.51	0.48	-4.52	1.99	-2.53	32871.8
H-2-Kb	1	25	33	9	GLGVGLLVL	1.6	0.28	-4.41	1.88	-2.53	25835.1
H-2-Kd	1	251	263	13	EGASSNACSSSSL	1.48	0.22	-4.24	1.71	-2.53	17217.5
H-2-Dd	1	19	26	8	SRKAQIGL	1.51	0.55	-4.59	2.06	-2.53	39324.4
H-2-Db	1	277	287	11	FACVDNYRPAR	1.06	0.63	-4.22	1.69	-2.53	16703.2
H-2-Db	1	54	66	13	TGEPTTKHFSDIF	1.19	0.89	-4.61	2.07	-2.53	40457.3
H-2-Db	1	107	116	10	REDYAPLVKL	1.63	0.39	-4.55	2.02	-2.53	35642.1
H-2-Kd	1	147	154	8	FTLEDTLL	1.43	0.39	-4.35	1.82	-2.53	22478.3
H-2-Kd	1	33	45	13	LIALVVGIVVILL	1.51	0.5	-4.54	2.01	-2.53	34883.6
H-2-Kd	1	147	157	11	FTLEDTLLGYI	1.28	0.2	-4.02	1.48	-2.53	10399.6
H-2-Kb	1	208	217	10	VQVMLNGSLR	0.84	0.76	-4.13	1.6	-2.53	13631.1
H-2-Db	1	180	191	12	WSENCPNNPITV	1.13	0.07	-3.73	1.2	-2.53	5403.7
H-2-Db	1	25	33	9	GLGVGLLVL	1.6	0.28	-4.42	1.88	-2.54	26115.1
H-2-Kb	1	201	212	12	AEDACGVVQVML	1.66	0.3	-4.5	1.96	-2.54	31571.3
H-2-Kd	1	38	50	13	VGIVVILLRPRSL	1.37	0.38	-4.29	1.75	-2.54	19377.3
H-2-Db	1	20	31	12	RKAQIGLGVGLL	1.37	0.57	-4.48	1.95	-2.54	30540.4
H-2-Dd	1	98	107	10	VSKNPCNITR	1.43	0.64	-4.61	2.07	-2.54	40866.5
H-2-Dd	1	181	193	13	SENCPNNPITVFW	1.6	0.28	-4.42	1.88	-2.54	26299.1
H-2-Dd	1	26	36	11	LGVGLLVLIAL	1.58	0.32	-4.44	1.9	-2.54	27657.9
H-2-Kd	1	35	45	11	ALVVGIVVILL	1.51	0.53	-4.57	2.03	-2.54	37415.9
H-2-Db	1	43	53	11	ILLRPRSLLVW	1.59	0.43	-4.56	2.02	-2.54	36038.8
H-2-Kb	1	104	117	14	NITREDYAPLVKLV	1.05	0.19	-3.78	1.24	-2.54	6001.1
H-2-Dd	1	94	107	14	KGAFVSKNPCNITR	1.43	0.54	-4.51	1.97	-2.54	32214.1
H-2-Dd	1	208	216	9	VQVMLNGSL	1.39	0.53	-4.46	1.92	-2.54	28928.7
H-2-Kd	1	199	211	13	KFAEDACGVVQVM	1.14	0.24	-3.91	1.37	-2.54	8196.4
H-2-Dd	1	256	263	8	NACSSSSL	1.48	0.48	-4.51	1.96	-2.54	32008.8
H-2-Dd	1	227	234	8	GSVEVFSL	1.39	0.34	-4.28	1.73	-2.54	18884.5
H-2-Dd	1	32	45	14	VLIALVVGIVVILL	1.51	0.5	-4.55	2.01	-2.54	35751.4
H-2-Kd	1	168	180	13	STSDMNYVSCPHW	1.55	0.33	-4.43	1.88	-2.54	26617.1
H-2-Kd	1	38	45	8	VGIVVILL	1.51	0.38	-4.43	1.89	-2.54	26843.9
H-2-Kd	1	41	51	11	VVILLRPRSLL	1.21	0.54	-4.29	1.75	-2.54	19679.7
H-2-Dd	1	167	180	14	PSTSDMNYVSCPHW	1.55	0.12	-4.21	1.67	-2.54	16297.8
H-2-Db	1	106	116	11	TREDYAPLVKL	1.63	0.44	-4.61	2.07	-2.54	40850.1
H-2-Dd	1	205	216	12	CGVVQVMLNGSL	1.39	0.38	-4.32	1.77	-2.55	20898.3
H-2-Dd	1	80	90	11	EMRDQNCQEIL	1.66	0.34	-4.55	2	-2.55	35292.9
H-2-Dd	1	41	50	10	VVILLRPRSL	1.37	0.54	-4.46	1.91	-2.55	28567.9
H-2-Dd	1	155	163	9	GYIADDLRW	1.43	0.47	-4.45	1.9	-2.55	28289.8
H-2-Kd	1	7	20	14	SQVSGDRPGCRLSR	1.11	0.69	-4.34	1.8	-2.55	22037.3
H-2-Db	1	44	53	10	LLRPRSLLVW	1.59	0.42	-4.55	2.01	-2.55	35793.2
H-2-Kd	1	79	90	12	PEMRDQNCQEIL	1.66	0.23	-4.45	1.9	-2.55	27917.6
H-2-Kd	1	26	36	11	LGVGLLVLIAL	1.58	0.32	-4.45	1.9	-2.55	28303
H-2-Kd	1	29	36	8	GLLVLIAL	1.58	0.38	-4.5	1.96	-2.55	31969
H-2-Db	1	98	107	10	VSKNPCNITR	1.43	0.64	-4.62	2.07	-2.55	42067.9
H-2-Kd	1	42	51	10	VILLRPRSLL	1.21	0.53	-4.29	1.74	-2.55	19539
H-2-Db	1	35	44	10	ALVVGIVVIL	1.39	0.53	-4.47	1.92	-2.55	29539.8
H-2-Db	1	27	36	10	GVGLLVLIAL	1.58	0.35	-4.48	1.93	-2.55	30267.7
H-2-Kd	1	46	53	8	RPRSLLVW	1.59	0.4	-4.54	1.99	-2.55	34545.9
H-2-Dd	1	99	107	9	SKNPCNITR	1.43	0.67	-4.65	2.1	-2.55	44833.2
H-2-Dd	1	58	67	10	TTKHFSDIFL	1.44	0.33	-4.32	1.77	-2.55	21070.9
H-2-Kd	1	83	90	8	DQNCQEIL	1.66	0.33	-4.55	1.99	-2.55	35191.4
H-2-Db	1	256	263	8	NACSSSSL	1.48	0.48	-4.52	1.96	-2.55	33053.4
H-2-Kd	1	216	229	14	LREPFYKNSTFGSV	0.86	0.19	-3.6	1.04	-2.55	3970.9
H-2-Kd	1	37	45	9	VVGIVVILL	1.51	0.45	-4.52	1.96	-2.56	32917
H-2-Dd	1	33	45	13	LIALVVGIVVILL	1.51	0.5	-4.57	2.01	-2.56	36877.8
H-2-Kb	1	89	98	10	ILSTFKGAFV	1	0.08	-3.63	1.07	-2.56	4279.9
H-2-Dd	1	108	116	9	EDYAPLVKL	1.63	0.33	-4.52	1.96	-2.56	32984.8
H-2-Dd	1	5	18	14	EFSQVSGDRPGCRL	1.47	0.38	-4.4	1.84	-2.56	25177.3
H-2-Db	1	183	191	9	NCPNNPITV	1.13	0.08	-3.77	1.21	-2.56	5886.7
H-2-Db	1	73	81	9	YTQILRPEM	1.28	0.1	-3.94	1.38	-2.56	8780.9
H-2-Kb	1	23	34	12	QIGLGVGLLVLI	1.39	0.29	-4.23	1.67	-2.56	17134.1
H-2-Kb	1	148	161	14	TLEDTLLGYIADDL	1.23	0.31	-4.1	1.54	-2.56	12504.3
H-2-Db	1	231	242	12	VFSLDPNKVHKL	1.42	0.44	-4.42	1.86	-2.56	26453.5
H-2-Kd	1	37	50	14	VVGIVVILLRPRSL	1.37	0.45	-4.39	1.83	-2.56	24362.6
H-2-Kb	1	149	161	13	LEDTLLGYIADDL	1.23	0.29	-4.08	1.52	-2.56	11988.7
H-2-Kb	1	203	212	10	DACGVVQVML	1.66	0.23	-4.46	1.9	-2.56	28769.8
H-2-Db	1	33	44	12	LIALVVGIVVIL	1.39	0.5	-4.46	1.9	-2.56	28692.1
H-2-Kb	1	17	24	8	RLSRKAQI	1.19	0.34	-4.1	1.54	-2.56	12524.6
H-2-Kd	1	274	287	14	NMIFACVDNYRPAR	1.06	0.8	-4.42	1.86	-2.56	26322.1
H-2-Kd	1	169	180	12	TSDMNYVSCPHW	1.55	0.34	-4.45	1.89	-2.56	28349
H-2-Db	1	37	45	9	VVGIVVILL	1.51	0.45	-4.53	1.96	-2.56	33511
H-2-Dd	1	204	212	9	ACGVVQVML	1.66	0.36	-4.58	2.02	-2.56	38368.3
H-2-Kb	1	60	70	11	KHFSDIFLGRC	1.01	0.11	-3.68	1.12	-2.56	4798
H-2-Kd	1	275	287	13	MIFACVDNYRPAR	1.06	0.83	-4.45	1.89	-2.56	28304.8
H-2-Kb	1	24	34	11	IGLGVGLLVLI	1.39	0.11	-4.06	1.5	-2.56	11551.8
H-2-Kb	1	186	193	8	NNPITVFW	1.6	0.26	-4.43	1.86	-2.57	26911.9
H-2-Kd	1	280	289	10	VDNYRPARFL	1.47	0.27	-4.3	1.73	-2.57	19916.8
H-2-Db	1	21	34	14	KAQIGLGVGLLVLI	1.39	0.34	-4.3	1.73	-2.57	19866.4
H-2-Dd	1	18	31	14	LSRKAQIGLGVGLL	1.37	0.51	-4.46	1.89	-2.57	28530.2
H-2-Db	1	168	180	13	STSDMNYVSCPHW	1.55	0.33	-4.45	1.88	-2.57	28344.1
H-2-Db	1	5	18	14	EFSQVSGDRPGCRL	1.47	0.38	-4.41	1.84	-2.57	25889.1
H-2-Dd	1	294	302	9	NPEHPSCRL	1.74	0.28	-4.59	2.02	-2.57	38953.9
H-2-Db	1	267	276	10	KMIVQKRNMI	1.16	0.38	-4.11	1.54	-2.57	13011.7
H-2-Dd	1	54	67	14	TGEPTTKHFSDIFL	1.44	0.2	-4.21	1.64	-2.57	16353.4
H-2-Kd	1	40	51	12	IVVILLRPRSLL	1.21	0.51	-4.29	1.72	-2.57	19612.5
H-2-Kd	1	294	302	9	NPEHPSCRL	1.74	0.28	-4.59	2.02	-2.57	39242.8
H-2-Kd	1	276	287	12	IFACVDNYRPAR	1.06	0.75	-4.38	1.81	-2.57	24068.4
H-2-Dd	1	170	180	11	SDMNYVSCPHW	1.55	0.3	-4.43	1.86	-2.57	26972.5
H-2-Kd	1	15	26	12	GCRLSRKAQIGL	1.51	0.3	-4.39	1.82	-2.57	24803.8
H-2-Dd	1	20	31	12	RKAQIGLGVGLL	1.37	0.57	-4.52	1.95	-2.58	33328.1
H-2-Dd	1	83	90	8	DQNCQEIL	1.66	0.33	-4.57	1.99	-2.58	36956.8
H-2-Dd	1	182	193	12	ENCPNNPITVFW	1.6	0.26	-4.43	1.86	-2.58	26986
H-2-Kd	1	108	116	9	EDYAPLVKL	1.63	0.33	-4.54	1.96	-2.58	34451.5
H-2-Db	1	230	242	13	EVFSLDPNKVHKL	1.42	0.46	-4.45	1.88	-2.58	28391
H-2-Kd	1	232	245	14	FSLDPNKVHKLQAW	1.48	0.39	-4.45	1.87	-2.58	27943.6
H-2-Dd	1	35	45	11	ALVVGIVVILL	1.51	0.53	-4.61	2.03	-2.58	40844.4
H-2-Db	1	185	192	8	PNNPITVF	1.3	0.78	-4.66	2.09	-2.58	46034.5
H-2-Kd	1	201	212	12	AEDACGVVQVML	1.66	0.3	-4.54	1.96	-2.58	34666.5
H-2-Kd	1	56	66	11	EPTTKHFSDIF	1.19	0.85	-4.62	2.04	-2.58	41248.5
H-2-Kd	1	180	193	14	WSENCPNNPITVFW	1.6	0.32	-4.5	1.92	-2.58	31323.9
H-2-Db	1	238	245	8	KVHKLQAW	1.48	0.56	-4.63	2.05	-2.58	42315.8
H-2-Db	1	61	71	11	HFSDIFLGRCL	1.4	0.49	-4.47	1.89	-2.58	29452.7
H-2-Db	1	94	105	12	KGAFVSKNPCNI	1.04	0.12	-3.75	1.16	-2.58	5580.9
H-2-Db	1	43	51	9	ILLRPRSLL	1.21	0.46	-4.26	1.68	-2.58	18132.6
H-2-Kd	1	10	18	9	SGDRPGCRL	1.47	0.27	-4.32	1.73	-2.58	20724.2
H-2-Kb	1	181	193	13	SENCPNNPITVFW	1.6	0.28	-4.46	1.88	-2.58	29130
H-2-Kd	1	25	33	9	GLGVGLLVL	1.6	0.28	-4.47	1.88	-2.58	29200.1
H-2-Kb	1	131	142	12	KSKHLAHQYTWI	0.99	0.32	-3.89	1.31	-2.58	7780.6
H-2-Kb	1	36	43	8	LVVGIVVI	1.27	0.39	-4.24	1.66	-2.58	17557.9
H-2-Db	1	32	44	13	VLIALVVGIVVIL	1.39	0.5	-4.48	1.9	-2.58	30306.1
H-2-Db	1	59	71	13	TKHFSDIFLGRCL	1.4	0.45	-4.43	1.84	-2.58	26670.4
H-2-Kd	1	118	129	12	TQTIPCNKTLFW	1.39	0.41	-4.38	1.8	-2.59	24158.6
H-2-Kb	1	145	158	14	KMFTLEDTLLGYIA	1.39	-0.1	-3.87	1.29	-2.59	7497
H-2-Db	1	19	31	13	SRKAQIGLGVGLL	1.37	0.55	-4.51	1.92	-2.59	32239.9
H-2-Db	1	29	36	8	GLLVLIAL	1.58	0.38	-4.54	1.96	-2.59	34871.1
H-2-Kb	1	261	273	13	SSLNELKMIVQKR	1.15	0.72	-4.46	1.87	-2.59	28531.1
H-2-Kd	1	35	44	10	ALVVGIVVIL	1.39	0.53	-4.51	1.92	-2.59	32166.1
H-2-Db	1	116	129	14	LVTQTIPCNKTLFW	1.39	0.47	-4.45	1.86	-2.59	28039.3
H-2-Kd	1	171	180	10	DMNYVSCPHW	1.55	0.28	-4.42	1.83	-2.59	26386.3
H-2-Dd	1	29	36	8	GLLVLIAL	1.58	0.38	-4.54	1.96	-2.59	35031.9
H-2-Db	1	40	50	11	IVVILLRPRSL	1.37	0.51	-4.47	1.88	-2.59	29373.1
H-2-Db	1	251	263	13	EGASSNACSSSSL	1.48	0.22	-4.29	1.71	-2.59	19699.3
H-2-Kb	1	79	90	12	PEMRDQNCQEIL	1.66	0.23	-4.49	1.9	-2.59	30848
H-2-Dd	1	153	163	11	LLGYIADDLRW	1.43	0.33	-4.35	1.76	-2.59	22551.4
H-2-Kb	1	183	193	11	NCPNNPITVFW	1.6	0.33	-4.52	1.93	-2.59	33215.4
H-2-Db	1	19	26	8	SRKAQIGL	1.51	0.55	-4.66	2.06	-2.59	45312.6
H-2-Kb	1	16	24	9	CRLSRKAQI	1.19	0.3	-4.08	1.49	-2.59	12157.6
H-2-Kb	1	233	245	13	SLDPNKVHKLQAW	1.48	0.29	-4.37	1.77	-2.59	23381
H-2-Kd	1	81	89	9	MRDQNCQEI	0.91	0.19	-3.7	1.1	-2.59	4977.6
H-2-Kb	1	184	193	10	CPNNPITVFW	1.6	0.25	-4.45	1.85	-2.6	28195.1
H-2-Kd	1	57	66	10	PTTKHFSDIF	1.19	0.79	-4.58	1.98	-2.6	37916.8
H-2-Db	1	201	212	12	AEDACGVVQVML	1.66	0.3	-4.56	1.96	-2.6	36342.2
H-2-Kd	1	32	44	13	VLIALVVGIVVIL	1.39	0.5	-4.5	1.9	-2.6	31314.1
H-2-Db	1	92	105	14	TFKGAFVSKNPCNI	1.04	0.32	-3.96	1.36	-2.6	9077.8
H-2-Kd	1	8	18	11	QVSGDRPGCRL	1.47	0.5	-4.57	1.97	-2.6	37166.2
H-2-Dd	1	201	212	12	AEDACGVVQVML	1.66	0.3	-4.56	1.96	-2.6	36489.6
H-2-Db	1	213	220	8	NGSLREPF	0.95	1.02	-4.57	1.97	-2.6	37436.2
H-2-Kb	1	280	292	13	VDNYRPARFLQCV	1.12	-0.02	-3.71	1.11	-2.6	5084.3
H-2-Dd	1	109	116	8	DYAPLVKL	1.63	0.33	-4.56	1.96	-2.6	36189.6
H-2-Db	1	16	26	11	CRLSRKAQIGL	1.51	0.48	-4.6	2	-2.6	39734.1
H-2-Db	1	31	44	14	LVLIALVVGIVVIL	1.39	0.51	-4.5	1.9	-2.6	31873.3
H-2-Kb	1	186	196	11	NNPITVFWKVI	1.37	0.11	-4.09	1.49	-2.6	12250.4
H-2-Db	1	155	163	9	GYIADDLRW	1.43	0.47	-4.51	1.9	-2.6	32146.9
H-2-Kd	1	154	163	10	LGYIADDLRW	1.43	0.37	-4.41	1.8	-2.6	25574.3
H-2-Db	1	270	278	9	VQKRNMIFA	1.21	-0.17	-3.64	1.04	-2.6	4379.2
H-2-Db	1	143	154	12	QGKMFTLEDTLL	1.43	0.31	-4.34	1.74	-2.6	22018.5
H-2-Dd	1	207	216	10	VVQVMLNGSL	1.39	0.48	-4.47	1.87	-2.6	29612.8
H-2-Kb	1	67	78	12	LGRCLIYTQILR	0.89	0.51	-4	1.4	-2.6	10038.4
H-2-Db	1	83	90	8	DQNCQEIL	1.66	0.33	-4.6	1.99	-2.61	39550.1
H-2-Kd	1	170	180	11	SDMNYVSCPHW	1.55	0.3	-4.46	1.86	-2.61	28918.7
H-2-Dd	1	21	31	11	KAQIGLGVGLL	1.37	0.53	-4.51	1.9	-2.61	32150
H-2-Db	1	117	129	13	VTQTIPCNKTLFW	1.39	0.41	-4.4	1.79	-2.61	25134.5
H-2-Kd	1	23	31	9	QIGLGVGLL	1.37	0.47	-4.45	1.85	-2.61	28407.6
H-2-Kd	1	218	229	12	EPFYKNSTFGSV	0.86	0.02	-3.48	0.88	-2.61	3050.9
H-2-Kb	1	150	161	12	EDTLLGYIADDL	1.23	0.2	-4.04	1.43	-2.61	10893.1
H-2-Kb	1	34	43	10	IALVVGIVVI	1.27	0.29	-4.17	1.56	-2.61	14699.6
H-2-Db	1	46	53	8	RPRSLLVW	1.59	0.4	-4.59	1.99	-2.61	39325.3
H-2-Kd	1	110	121	12	YAPLVKLVTQTI	1.27	0.18	-4.05	1.44	-2.61	11291.8
H-2-Kb	1	295	302	8	PEHPSCRL	1.74	0.22	-4.57	1.96	-2.61	37230.2
H-2-Db	1	122	135	14	PCNKTLFWSKSKHL	1.79	0.18	-4.58	1.97	-2.61	38060.6
H-2-Db	1	38	51	14	VGIVVILLRPRSLL	1.21	0.38	-4.2	1.59	-2.61	15871.1
H-2-Dd	1	60	72	13	KHFSDIFLGRCLI	1.26	0.33	-4.2	1.59	-2.61	15871.4
H-2-Db	1	67	77	11	LGRCLIYTQIL	1.62	0.28	-4.51	1.9	-2.61	32144.1
H-2-Dd	1	26	34	9	LGVGLLVLI	1.39	0.14	-4.14	1.52	-2.61	13692.7
H-2-Dd	1	19	31	13	SRKAQIGLGVGLL	1.37	0.55	-4.53	1.92	-2.61	34196.7
H-2-Kb	1	153	163	11	LLGYIADDLRW	1.43	0.33	-4.37	1.76	-2.61	23666.8
H-2-Db	1	276	287	12	IFACVDNYRPAR	1.06	0.75	-4.42	1.81	-2.61	26333.8
H-2-Db	1	261	269	9	SSLNELKMI	1.2	0.3	-4.12	1.5	-2.61	13063.2
H-2-Kd	1	100	113	14	KNPCNITREDYAPL	0.94	0.41	-3.97	1.36	-2.61	9320.6
H-2-Kb	1	279	292	14	CVDNYRPARFLQCV	1.12	0.17	-3.9	1.29	-2.61	7996.1
H-2-Db	1	232	245	14	FSLDPNKVHKLQAW	1.48	0.39	-4.48	1.87	-2.61	30481
H-2-Dd	1	233	245	13	SLDPNKVHKLQAW	1.48	0.29	-4.39	1.77	-2.62	24528.2
H-2-Kd	1	62	72	11	FSDIFLGRCLI	1.26	0.12	-3.99	1.38	-2.62	9840.8
H-2-Db	1	26	33	8	LGVGLLVL	1.6	0.32	-4.54	1.92	-2.62	34668.7
H-2-Dd	1	152	163	12	TLLGYIADDLRW	1.43	0.33	-4.38	1.76	-2.62	23969.3
H-2-Kd	1	197	210	14	SQKFAEDACGVVQV	1.36	0.19	-4.17	1.56	-2.62	14869.1
H-2-Kb	1	202	212	11	EDACGVVQVML	1.66	0.27	-4.55	1.93	-2.62	35395.3
H-2-Kd	1	116	129	14	LVTQTIPCNKTLFW	1.39	0.47	-4.48	1.86	-2.62	29990
H-2-Dd	1	147	154	8	FTLEDTLL	1.43	0.39	-4.44	1.82	-2.62	27350.2
H-2-Kd	1	13	26	14	RPGCRLSRKAQIGL	1.51	0.26	-4.39	1.77	-2.62	24645.7
H-2-Db	1	56	66	11	EPTTKHFSDIF	1.19	0.85	-4.66	2.04	-2.62	45282.7
H-2-Kb	1	7	20	14	SQVSGDRPGCRLSR	1.11	0.69	-4.41	1.8	-2.62	25952
H-2-Db	1	181	193	13	SENCPNNPITVFW	1.6	0.28	-4.5	1.88	-2.62	31717.5
H-2-Kb	1	156	163	8	YIADDLRW	1.43	0.42	-4.48	1.86	-2.62	30042.3
H-2-Kb	1	8	20	13	QVSGDRPGCRLSR	1.11	0.73	-4.46	1.84	-2.62	28765.2
H-2-Kd	1	34	44	11	IALVVGIVVIL	1.39	0.48	-4.49	1.87	-2.62	31071.4
H-2-Kb	1	28	40	13	VGLLVLIALVVGI	1.17	0.14	-3.92	1.3	-2.62	8378.1
H-2-Db	1	119	129	11	QTIPCNKTLFW	1.39	0.41	-4.42	1.8	-2.62	26374.3
H-2-Kd	1	181	193	13	SENCPNNPITVFW	1.6	0.28	-4.5	1.88	-2.62	31841.3
H-2-Kb	1	210	217	8	VMLNGSLR	0.84	0.71	-4.17	1.55	-2.62	14930.9
H-2-Dd	1	209	216	8	QVMLNGSL	1.39	0.53	-4.54	1.92	-2.62	34947.1
H-2-Db	1	24	36	13	IGLGVGLLVLIAL	1.58	0.3	-4.5	1.88	-2.62	31587.3
H-2-Db	1	183	193	11	NCPNNPITVFW	1.6	0.33	-4.55	1.93	-2.62	35571.9
H-2-Kb	1	188	196	9	PITVFWKVI	1.37	0.12	-4.12	1.5	-2.62	13207.7
H-2-Db	1	26	36	11	LGVGLLVLIAL	1.58	0.32	-4.53	1.9	-2.62	33633.5
H-2-Db	1	18	31	14	LSRKAQIGLGVGLL	1.37	0.51	-4.51	1.89	-2.62	32403.2
H-2-Dd	1	58	71	14	TTKHFSDIFLGRCL	1.4	0.33	-4.35	1.73	-2.62	22588.7
H-2-Dd	1	59	67	9	TKHFSDIFL	1.44	0.45	-4.51	1.88	-2.62	32102.8
H-2-Db	1	58	67	10	TTKHFSDIFL	1.44	0.33	-4.4	1.77	-2.63	24899.8
H-2-Db	1	260	273	14	SSSLNELKMIVQKR	1.15	0.71	-4.48	1.86	-2.63	30461.6
H-2-Kb	1	234	242	9	LDPNKVHKL	1.42	0.3	-4.35	1.72	-2.63	22286
H-2-Kd	1	282	293	12	NYRPARFLQCVK	1.08	0.29	-4	1.37	-2.63	10026.4
H-2-Dd	1	21	34	14	KAQIGLGVGLLVLI	1.39	0.34	-4.36	1.73	-2.63	22803.1
H-2-Kb	1	260	273	14	SSSLNELKMIVQKR	1.15	0.71	-4.49	1.86	-2.63	30689.5
H-2-Kb	1	172	184	13	MNYVSCPHWSENC	1.1	-0.02	-3.71	1.08	-2.63	5092.4
H-2-Dd	1	184	193	10	CPNNPITVFW	1.6	0.25	-4.48	1.85	-2.63	30434.6
H-2-Dd	1	36	44	9	LVVGIVVIL	1.39	0.58	-4.6	1.97	-2.63	40252.1
H-2-Kb	1	73	82	10	YTQILRPEMR	1.12	0.62	-4.37	1.74	-2.63	23483.7
H-2-Dd	1	23	30	8	QIGLGVGL	1.5	0.47	-4.61	1.98	-2.63	40728.3
H-2-Kb	1	34	42	9	IALVVGIVV	1.21	0.2	-4.04	1.41	-2.63	10935.5
H-2-Dd	1	43	51	9	ILLRPRSLL	1.21	0.46	-4.31	1.68	-2.63	20409.1
H-2-Db	1	221	234	14	YKNSTFGSVEVFSL	1.39	0.34	-4.37	1.73	-2.63	23321.1
H-2-Db	1	250	263	14	IEGASSNACSSSSL	1.48	0.24	-4.35	1.72	-2.63	22519.2
H-2-Kb	1	237	245	9	NKVHKLQAW	1.48	0.39	-4.51	1.87	-2.63	32202.3
H-2-Dd	1	171	180	10	DMNYVSCPHW	1.55	0.28	-4.47	1.83	-2.63	29325.8
H-2-Kb	1	260	269	10	SSSLNELKMI	1.2	0.29	-4.13	1.49	-2.64	13428.2
H-2-Db	1	279	289	11	CVDNYRPARFL	1.47	0.45	-4.55	1.92	-2.64	35743.6
H-2-Db	1	59	72	14	TKHFSDIFLGRCLI	1.26	0.26	-4.15	1.52	-2.64	14265.9
H-2-Kd	1	24	31	8	IGLGVGLL	1.37	0.3	-4.31	1.67	-2.64	20320.1
H-2-Db	1	282	289	8	NYRPARFL	1.47	0.51	-4.61	1.97	-2.64	41060.6
H-2-Kb	1	59	69	11	TKHFSDIFLGR	1.14	0.67	-4.45	1.81	-2.64	27994.8
H-2-Db	1	134	141	8	HLAHQYTW	1.47	0.4	-4.52	1.88	-2.64	32816.7
H-2-Kd	1	218	231	14	EPFYKNSTFGSVEV	1.11	0.02	-3.77	1.13	-2.64	5946.7
H-2-Kd	1	25	36	12	GLGVGLLVLIAL	1.58	0.28	-4.5	1.86	-2.64	31661.2
H-2-Kb	1	151	163	13	DTLLGYIADDLRW	1.43	0.17	-4.25	1.61	-2.64	17625
H-2-Kd	1	39	50	12	GIVVILLRPRSL	1.37	0.45	-4.46	1.82	-2.64	28902.4
H-2-Kd	1	31	44	14	LVLIALVVGIVVIL	1.39	0.51	-4.54	1.9	-2.64	34867
H-2-Dd	1	144	153	10	GKMFTLEDTL	1.48	0.37	-4.49	1.85	-2.64	30836.6
H-2-Db	1	225	234	10	TFGSVEVFSL	1.39	0.43	-4.46	1.82	-2.64	29165.4
H-2-Dd	1	154	161	8	LGYIADDL	1.23	0.4	-4.28	1.63	-2.64	18928.3
H-2-Db	1	294	302	9	NPEHPSCRL	1.74	0.28	-4.66	2.02	-2.64	46011.7
H-2-Kd	1	33	44	12	LIALVVGIVVIL	1.39	0.5	-4.54	1.9	-2.64	34545.5
H-2-Dd	1	25	36	12	GLGVGLLVLIAL	1.58	0.28	-4.51	1.86	-2.64	32023.3
H-2-Kd	1	117	129	13	VTQTIPCNKTLFW	1.39	0.41	-4.44	1.79	-2.64	27474.2
H-2-Dd	1	42	51	10	VILLRPRSLL	1.21	0.53	-4.39	1.74	-2.65	24316.8
H-2-Kd	1	183	193	11	NCPNNPITVFW	1.6	0.33	-4.58	1.93	-2.65	37623.4
H-2-Kb	1	206	217	12	GVVQVMLNGSLR	0.84	0.66	-4.15	1.5	-2.65	14000.6
H-2-Kd	1	203	216	14	DACGVVQVMLNGSL	1.39	0.23	-4.27	1.62	-2.65	18669.7
H-2-Db	1	108	116	9	EDYAPLVKL	1.63	0.33	-4.61	1.96	-2.65	40574.4
H-2-Dd	1	43	50	8	ILLRPRSL	1.37	0.46	-4.48	1.84	-2.65	30374.4
H-2-Kd	1	68	76	9	GRCLIYTQI	0.92	0.27	-3.83	1.18	-2.65	6777.8
H-2-Dd	1	22	34	13	AQIGLGVGLLVLI	1.39	0.4	-4.43	1.79	-2.65	27195.9
H-2-Db	1	79	90	12	PEMRDQNCQEIL	1.66	0.23	-4.55	1.9	-2.65	35221.9
H-2-Db	1	57	66	10	PTTKHFSDIF	1.19	0.79	-4.63	1.98	-2.65	42617.2
H-2-Kd	1	61	69	9	HFSDIFLGR	1.14	0.72	-4.5	1.85	-2.65	31904.7
H-2-Dd	1	40	50	11	IVVILLRPRSL	1.37	0.51	-4.53	1.88	-2.65	33785.2
H-2-Db	1	23	30	8	QIGLGVGL	1.5	0.47	-4.63	1.98	-2.65	42407.5
H-2-Kd	1	199	207	9	KFAEDACGV	0.96	0.24	-3.85	1.2	-2.65	7083.4
H-2-Kd	1	58	67	10	TTKHFSDIFL	1.44	0.33	-4.42	1.77	-2.65	26400.6
H-2-Kd	1	267	275	9	KMIVQKRNM	0.9	0.28	-3.84	1.19	-2.65	6875.5
H-2-Db	1	238	247	10	KVHKLQAWVM	1.37	0.31	-4.34	1.69	-2.65	21906.6
H-2-Dd	1	250	263	14	IEGASSNACSSSSL	1.48	0.24	-4.37	1.72	-2.65	23575.8
H-2-Kb	1	9	20	12	VSGDRPGCRLSR	1.11	0.6	-4.36	1.7	-2.65	22822.6
H-2-Db	1	205	216	12	CGVVQVMLNGSL	1.39	0.38	-4.43	1.77	-2.65	26827
H-2-Db	1	38	50	13	VGIVVILLRPRSL	1.37	0.38	-4.41	1.75	-2.66	25551.9
H-2-Dd	1	61	72	12	HFSDIFLGRCLI	1.26	0.31	-4.22	1.56	-2.66	16639.9
H-2-Kb	1	2	10	9	ANYEFSQVS	1.24	-0.88	-3.02	0.36	-2.66	1037.7
H-2-Kd	1	203	212	10	DACGVVQVML	1.66	0.23	-4.56	1.9	-2.66	36127.8
H-2-Db	1	222	234	13	KNSTFGSVEVFSL	1.39	0.37	-4.42	1.76	-2.66	26559
H-2-Kd	1	73	81	9	YTQILRPEM	1.28	0.1	-4.05	1.38	-2.66	11123.2
H-2-Dd	1	62	72	11	FSDIFLGRCLI	1.26	0.12	-4.04	1.38	-2.66	10961.2
H-2-Dd	1	202	212	11	EDACGVVQVML	1.66	0.27	-4.59	1.93	-2.66	39348.2
H-2-Kd	1	105	113	9	ITREDYAPL	0.94	0.5	-4.1	1.44	-2.66	12719.9
H-2-Db	1	41	51	11	VVILLRPRSLL	1.21	0.54	-4.41	1.75	-2.66	25908.8
H-2-Dd	1	234	245	12	LDPNKVHKLQAW	1.48	0.27	-4.41	1.75	-2.66	25941
H-2-Kd	1	44	51	8	LLRPRSLL	1.21	0.45	-4.33	1.66	-2.66	21350.6
H-2-Kd	1	281	292	12	DNYRPARFLQCV	1.12	0.03	-3.82	1.15	-2.66	6590.9
H-2-Dd	1	252	263	12	GASSNACSSSSL	1.48	0.29	-4.43	1.77	-2.67	27163.5
H-2-Kb	1	187	196	10	NPITVFWKVI	1.37	0.21	-4.25	1.58	-2.67	17622.2
H-2-Db	1	133	142	10	KHLAHQYTWI	0.99	0.31	-3.97	1.3	-2.67	9267
H-2-Kd	1	9	18	10	VSGDRPGCRL	1.47	0.37	-4.5	1.84	-2.67	31682.8
H-2-Dd	1	25	33	9	GLGVGLLVL	1.6	0.28	-4.55	1.88	-2.67	35305.8
H-2-Kd	1	184	193	10	CPNNPITVFW	1.6	0.25	-4.52	1.85	-2.67	33088.8
H-2-Db	1	8	18	11	QVSGDRPGCRL	1.47	0.5	-4.64	1.97	-2.67	43319.7
H-2-Kd	1	156	163	8	YIADDLRW	1.43	0.42	-4.53	1.86	-2.67	33501.3
H-2-Kd	1	134	142	9	HLAHQYTWI	0.99	0.25	-3.91	1.24	-2.67	8093.6
H-2-Kd	1	237	245	9	NKVHKLQAW	1.48	0.39	-4.54	1.87	-2.67	34765.3
H-2-Kd	1	152	163	12	TLLGYIADDLRW	1.43	0.33	-4.43	1.76	-2.67	27047.1
H-2-Kb	1	28	38	11	VGLLVLIALVV	1.4	0.04	-4.11	1.44	-2.67	12948.1
H-2-Db	1	60	69	10	KHFSDIFLGR	1.14	0.75	-4.55	1.88	-2.67	35547.3
H-2-Db	1	37	50	14	VVGIVVILLRPRSL	1.37	0.45	-4.5	1.83	-2.67	31442.4
H-2-Dd	1	79	90	12	PEMRDQNCQEIL	1.66	0.23	-4.57	1.9	-2.67	37142.5
H-2-Db	1	154	163	10	LGYIADDLRW	1.43	0.37	-4.48	1.8	-2.67	30032.5
H-2-Dd	1	60	69	10	KHFSDIFLGR	1.14	0.75	-4.55	1.88	-2.67	35806.3
H-2-Kb	1	169	177	9	TSDMNYVSC	1.12	-0.04	-3.75	1.08	-2.67	5684.4
H-2-Kd	1	120	129	10	TIPCNKTLFW	1.39	0.4	-4.46	1.79	-2.67	28964.4
H-2-Kd	1	295	302	8	PEHPSCRL	1.74	0.22	-4.64	1.96	-2.67	43172.7
H-2-Kd	1	258	269	12	CSSSSLNELKMI	1.2	0.3	-4.17	1.5	-2.67	14787.2
H-2-Kb	1	67	76	10	LGRCLIYTQI	0.92	0.09	-3.68	1.01	-2.67	4822.7
H-2-Kb	1	152	162	11	TLLGYIADDLR	0.92	0.59	-4.18	1.51	-2.67	15209.2
H-2-Kb	1	182	193	12	ENCPNNPITVFW	1.6	0.26	-4.53	1.86	-2.68	33948.6
H-2-Dd	1	295	302	8	PEHPSCRL	1.74	0.22	-4.64	1.96	-2.68	43499.6
H-2-Kb	1	92	105	14	TFKGAFVSKNPCNI	1.04	0.32	-4.04	1.36	-2.68	10871.2
H-2-Db	1	268	276	9	MIVQKRNMI	1.16	0.38	-4.23	1.55	-2.68	16810.9
H-2-Kb	1	273	284	12	RNMIFACVDNYR	0.84	0.76	-4.28	1.6	-2.68	18909.4
H-2-Kb	1	31	40	10	LVLIALVVGI	1.17	0.32	-4.17	1.49	-2.68	14651.5
H-2-Kb	1	153	161	9	LLGYIADDL	1.23	0.36	-4.27	1.59	-2.68	18562.6
H-2-Db	1	206	216	11	GVVQVMLNGSL	1.39	0.43	-4.5	1.82	-2.68	31557.6
H-2-Db	1	227	234	8	GSVEVFSL	1.39	0.34	-4.41	1.73	-2.68	25934.3
H-2-Kb	1	277	287	11	FACVDNYRPAR	1.06	0.63	-4.37	1.69	-2.68	23449.9
H-2-Kd	1	32	40	9	VLIALVVGI	1.17	0.32	-4.16	1.48	-2.68	14546.4
H-2-Kb	1	270	280	11	VQKRNMIFACV	1	0.2	-3.88	1.2	-2.68	7601.3
H-2-Kd	1	233	245	13	SLDPNKVHKLQAW	1.48	0.29	-4.45	1.77	-2.68	28493.8
H-2-Kd	1	74	82	9	TQILRPEMR	1.12	0.67	-4.48	1.8	-2.68	30042
H-2-Kb	1	134	146	13	HLAHQYTWIQGKM	1.07	0.15	-3.91	1.23	-2.68	8062.1
H-2-Db	1	267	278	12	KMIVQKRNMIFA	1.21	-0.08	-3.81	1.13	-2.68	6431.4
H-2-Kd	1	94	105	12	KGAFVSKNPCNI	1.04	0.12	-3.85	1.16	-2.68	7038.6
H-2-Kb	1	74	82	9	TQILRPEMR	1.12	0.67	-4.48	1.8	-2.68	30188.9
H-2-Kd	1	179	191	13	HWSENCPNNPITV	1.13	0.14	-3.95	1.27	-2.68	8924.2
H-2-Kd	1	202	212	11	EDACGVVQVML	1.66	0.27	-4.62	1.93	-2.68	41220.9
H-2-Dd	1	183	196	14	NCPNNPITVFWKVI	1.37	0.18	-4.24	1.55	-2.68	17195.6
H-2-Db	1	204	216	13	ACGVVQVMLNGSL	1.39	0.36	-4.43	1.75	-2.68	27072.5
H-2-Db	1	72	82	11	IYTQILRPEMR	1.12	0.77	-4.58	1.9	-2.69	38319.3
H-2-Kd	1	198	210	13	QKFAEDACGVVQV	1.36	0.23	-4.28	1.6	-2.69	19221.9
H-2-Kd	1	261	273	13	SSLNELKMIVQKR	1.15	0.72	-4.56	1.87	-2.69	35935.2
H-2-Kd	1	37	44	8	VVGIVVIL	1.39	0.45	-4.54	1.85	-2.69	34350.2
H-2-Kb	1	61	69	9	HFSDIFLGR	1.14	0.72	-4.54	1.85	-2.69	34920.6
H-2-Kd	1	239	246	8	VHKLQAWV	1	0.21	-3.9	1.21	-2.69	7876.7
H-2-Db	1	71	82	12	LIYTQILRPEMR	1.12	0.78	-4.59	1.9	-2.69	39019.3
H-2-Dd	1	203	212	10	DACGVVQVML	1.66	0.23	-4.59	1.9	-2.69	38578.9
H-2-Kb	1	138	146	9	QYTWIQGKM	1.07	0.23	-3.99	1.3	-2.69	9763.2
H-2-Db	1	25	36	12	GLGVGLLVLIAL	1.58	0.28	-4.55	1.86	-2.69	35598.9
H-2-Dd	1	204	216	13	ACGVVQVMLNGSL	1.39	0.36	-4.44	1.75	-2.69	27577.8
H-2-Db	1	93	105	13	FKGAFVSKNPCNI	1.04	0.15	-3.88	1.19	-2.69	7586
H-2-Dd	1	144	154	11	GKMFTLEDTLL	1.43	0.37	-4.49	1.8	-2.69	30960
H-2-Kb	1	32	43	12	VLIALVVGIVVI	1.27	0.32	-4.28	1.58	-2.69	19014.5
H-2-Dd	1	32	44	13	VLIALVVGIVVIL	1.39	0.5	-4.59	1.9	-2.7	39099.1
H-2-Dd	1	34	44	11	IALVVGIVVIL	1.39	0.48	-4.57	1.87	-2.7	36902.5
H-2-Db	1	203	212	10	DACGVVQVML	1.66	0.23	-4.59	1.9	-2.7	39106.8
H-2-Dd	1	13	26	14	RPGCRLSRKAQIGL	1.51	0.26	-4.47	1.77	-2.7	29486.1
H-2-Dd	1	23	31	9	QIGLGVGLL	1.37	0.47	-4.54	1.85	-2.7	34871.1
H-2-Kd	1	133	145	13	KHLAHQYTWIQGK	0.95	0.28	-3.93	1.24	-2.7	8554.2
H-2-Db	1	109	116	8	DYAPLVKL	1.63	0.33	-4.65	1.96	-2.7	44982.8
H-2-Dd	1	237	245	9	NKVHKLQAW	1.48	0.39	-4.57	1.87	-2.7	37143.6
H-2-Kd	1	39	51	13	GIVVILLRPRSLL	1.21	0.45	-4.36	1.66	-2.7	22786.8
H-2-Kd	1	179	189	11	HWSENCPNNPI	0.74	0.23	-3.67	0.98	-2.7	4718
H-2-Dd	1	35	44	10	ALVVGIVVIL	1.39	0.53	-4.62	1.92	-2.7	41418.4
H-2-Kb	1	280	293	14	VDNYRPARFLQCVK	1.08	0.05	-3.83	1.13	-2.7	6753.1
H-2-Kb	1	69	78	10	RCLIYTQILR	0.89	0.75	-4.34	1.64	-2.7	22051.4
H-2-Kb	1	28	37	10	VGLLVLIALV	0.88	0.04	-3.62	0.92	-2.7	4190.5
H-2-Kd	1	276	284	9	IFACVDNYR	0.84	0.75	-4.29	1.59	-2.7	19542.8
H-2-Dd	1	251	263	13	EGASSNACSSSSL	1.48	0.22	-4.4	1.71	-2.7	25364.3
H-2-Kd	1	279	292	14	CVDNYRPARFLQCV	1.12	0.17	-3.99	1.29	-2.7	9737.6
H-2-Kd	1	162	175	14	RWCGDPSTSDMNYV	0.94	0.37	-4.02	1.31	-2.7	10366.1
H-2-Kd	1	59	69	11	TKHFSDIFLGR	1.14	0.67	-4.51	1.81	-2.7	32371.7
H-2-Kb	1	150	163	14	EDTLLGYIADDLRW	1.43	0.17	-4.3	1.6	-2.7	20035.9
H-2-Db	1	69	82	14	RCLIYTQILRPEMR	1.12	0.75	-4.58	1.88	-2.7	37938.1
H-2-Kd	1	260	273	14	SSSLNELKMIVQKR	1.15	0.71	-4.56	1.86	-2.7	36396.5
H-2-Kb	1	132	142	11	SKHLAHQYTWI	0.99	0.33	-4.03	1.32	-2.7	10601.6
H-2-Dd	1	33	44	12	LIALVVGIVVIL	1.39	0.5	-4.6	1.9	-2.7	39743.2
H-2-Kd	1	114	121	8	VKLVTQTI	1.27	0.31	-4.28	1.57	-2.7	18987.7
H-2-Kd	1	65	78	14	IFLGRCLIYTQILR	0.89	0.67	-4.27	1.57	-2.71	18672.8
H-2-Kd	1	153	163	11	LLGYIADDLRW	1.43	0.33	-4.47	1.76	-2.71	29253.2
H-2-Kb	1	91	100	10	STFKGAFVSK	1.09	0.29	-4.08	1.37	-2.71	11983.4
H-2-Db	1	33	43	11	LIALVVGIVVI	1.27	0.32	-4.29	1.58	-2.71	19456.1
H-2-Kd	1	119	129	11	QTIPCNKTLFW	1.39	0.41	-4.51	1.8	-2.71	32123.6
H-2-Dd	1	156	163	8	YIADDLRW	1.43	0.42	-4.56	1.86	-2.71	36725.6
H-2-Dd	1	31	44	14	LVLIALVVGIVVIL	1.39	0.51	-4.61	1.9	-2.71	40624
H-2-Kb	1	281	292	12	DNYRPARFLQCV	1.12	0.03	-3.86	1.15	-2.71	7275.7
H-2-Db	1	202	212	11	EDACGVVQVML	1.66	0.27	-4.64	1.93	-2.71	43721.3
H-2-Db	1	39	50	12	GIVVILLRPRSL	1.37	0.45	-4.53	1.82	-2.71	33775.3
H-2-Db	1	42	51	10	VILLRPRSLL	1.21	0.53	-4.45	1.74	-2.71	28097
H-2-Db	1	103	113	11	CNITREDYAPL	0.94	0.3	-3.95	1.24	-2.71	8943.9
H-2-Db	1	40	51	12	IVVILLRPRSLL	1.21	0.51	-4.43	1.72	-2.71	26977.8
H-2-Dd	1	260	273	14	SSSLNELKMIVQKR	1.15	0.71	-4.57	1.86	-2.71	37181.4
H-2-Kd	1	208	217	10	VQVMLNGSLR	0.84	0.76	-4.31	1.6	-2.71	20562.3
H-2-Kb	1	191	201	11	VFWKVISQKFA	1.43	-0.05	-4.09	1.37	-2.71	12250.7
H-2-Dd	1	55	67	13	GEPTTKHFSDIFL	1.44	0.28	-4.43	1.71	-2.71	26772.2
H-2-Kb	1	183	196	14	NCPNNPITVFWKVI	1.37	0.18	-4.27	1.55	-2.71	18425.3
H-2-Kd	1	35	43	9	ALVVGIVVI	1.27	0.34	-4.32	1.61	-2.72	20997.3
H-2-Db	1	70	82	13	CLIYTQILRPEMR	1.12	0.72	-4.56	1.84	-2.72	36328.5
H-2-Db	1	170	180	11	SDMNYVSCPHW	1.55	0.3	-4.57	1.86	-2.72	37323.7
H-2-Kb	1	63	76	14	SDIFLGRCLIYTQI	0.92	0.11	-3.74	1.02	-2.72	5466.1
H-2-Dd	1	275	287	13	MIFACVDNYRPAR	1.06	0.83	-4.6	1.89	-2.72	40196.8
H-2-Kb	1	97	105	9	FVSKNPCNI	1.04	0.32	-4.07	1.36	-2.72	11848.4
H-2-Db	1	295	302	8	PEHPSCRL	1.74	0.22	-4.68	1.96	-2.72	47695
H-2-Dd	1	37	44	8	VVGIVVIL	1.39	0.45	-4.57	1.85	-2.72	36737.2
H-2-Dd	1	72	82	11	IYTQILRPEMR	1.12	0.77	-4.61	1.9	-2.72	41104.2
H-2-Kd	1	275	284	10	MIFACVDNYR	0.84	0.83	-4.39	1.67	-2.72	24563.2
H-2-Db	1	23	31	9	QIGLGVGLL	1.37	0.47	-4.57	1.85	-2.72	36801.2
H-2-Dd	1	41	51	11	VVILLRPRSLL	1.21	0.54	-4.47	1.75	-2.72	29476.9
H-2-Kb	1	66	78	13	FLGRCLIYTQILR	0.89	0.55	-4.16	1.44	-2.72	14314.3
H-2-Kd	1	64	71	8	DIFLGRCL	1.4	0.41	-4.52	1.8	-2.72	33364.9
H-2-Dd	1	71	82	12	LIYTQILRPEMR	1.12	0.78	-4.62	1.9	-2.72	41984.2
H-2-Kd	1	134	146	13	HLAHQYTWIQGKM	1.07	0.15	-3.95	1.23	-2.72	8834.4
H-2-Kd	1	186	193	8	NNPITVFW	1.6	0.26	-4.59	1.86	-2.72	38504.7
H-2-Db	1	233	245	13	SLDPNKVHKLQAW	1.48	0.29	-4.5	1.77	-2.72	31380.9
H-2-Db	1	261	273	13	SSLNELKMIVQKR	1.15	0.72	-4.59	1.87	-2.72	38878.1
H-2-Db	1	182	193	12	ENCPNNPITVFW	1.6	0.26	-4.58	1.86	-2.72	37888.9
H-2-Db	1	9	18	10	VSGDRPGCRL	1.47	0.37	-4.56	1.84	-2.73	36372.5
H-2-Kb	1	275	284	10	MIFACVDNYR	0.84	0.83	-4.4	1.67	-2.73	25056.6
H-2-Db	1	26	34	9	LGVGLLVLI	1.39	0.14	-4.25	1.52	-2.73	17810.4
H-2-Db	1	58	71	14	TTKHFSDIFLGRCL	1.4	0.33	-4.46	1.73	-2.73	28593.6
H-2-Db	1	43	50	8	ILLRPRSL	1.37	0.46	-4.56	1.84	-2.73	36500.6
H-2-Dd	1	8	20	13	QVSGDRPGCRLSR	1.11	0.73	-4.57	1.84	-2.73	36852.2
H-2-Dd	1	121	129	9	IPCNKTLFW	1.39	0.27	-4.38	1.66	-2.73	24146.9
H-2-Kb	1	205	217	13	CGVVQVMLNGSLR	0.84	0.61	-4.18	1.45	-2.73	15199.5
H-2-Kd	1	135	146	12	LAHQYTWIQGKM	1.07	0.16	-3.96	1.23	-2.73	9155
H-2-Kb	1	175	184	10	VSCPHWSENC	1.1	0.03	-3.86	1.13	-2.73	7194.1
H-2-Kb	1	237	247	11	NKVHKLQAWVM	1.37	0.14	-4.25	1.52	-2.73	17628.9
H-2-Db	1	171	180	10	DMNYVSCPHW	1.55	0.28	-4.56	1.83	-2.73	36649.8
H-2-Db	1	7	20	14	SQVSGDRPGCRLSR	1.11	0.69	-4.53	1.8	-2.73	33787.4
H-2-Kd	1	182	193	12	ENCPNNPITVFW	1.6	0.26	-4.59	1.86	-2.73	38825.1
H-2-Kd	1	241	250	10	KLQAWVMHDI	0.93	0.26	-3.93	1.19	-2.73	8447.9
H-2-Kd	1	260	269	10	SSSLNELKMI	1.2	0.29	-4.23	1.49	-2.74	16926.1
H-2-Kb	1	40	48	9	IVVILLRPR	0.85	0.73	-4.32	1.59	-2.74	21062
H-2-Kb	1	190	198	9	TVFWKVISQ	1.03	0.06	-3.82	1.09	-2.74	6656.1
H-2-Kb	1	257	269	13	ACSSSSLNELKMI	1.2	0.36	-4.3	1.56	-2.74	19864.5
H-2-Dd	1	274	287	14	NMIFACVDNYRPAR	1.06	0.8	-4.59	1.86	-2.74	39280.2
H-2-Dd	1	7	20	14	SQVSGDRPGCRLSR	1.11	0.69	-4.53	1.8	-2.74	34073
H-2-Kb	1	35	43	9	ALVVGIVVI	1.27	0.34	-4.34	1.61	-2.74	22068.8
H-2-Kd	1	17	24	8	RLSRKAQI	1.19	0.34	-4.27	1.54	-2.74	18730.8
H-2-Dd	1	261	273	13	SSLNELKMIVQKR	1.15	0.72	-4.61	1.87	-2.74	40317.9
H-2-Db	1	184	193	10	CPNNPITVFW	1.6	0.25	-4.59	1.85	-2.74	39033.6
H-2-Kb	1	280	291	12	VDNYRPARFLQC	1.01	-0.14	-3.6	0.86	-2.74	3984.5
H-2-Db	1	96	105	10	AFVSKNPCNI	1.04	0.39	-4.17	1.43	-2.74	14701.7
H-2-Db	1	63	71	9	SDIFLGRCL	1.4	0.29	-4.43	1.69	-2.74	26660.6
H-2-Kb	1	75	82	8	QILRPEMR	1.12	0.72	-4.58	1.84	-2.74	37980
H-2-Kb	1	260	268	9	SSSLNELKM	0.95	0.19	-3.88	1.14	-2.74	7607.8
H-2-Dd	1	15	26	12	GCRLSRKAQIGL	1.51	0.3	-4.56	1.82	-2.74	36508.5
H-2-Dd	1	69	82	14	RCLIYTQILRPEMR	1.12	0.75	-4.62	1.88	-2.74	41595.8
H-2-Db	1	259	269	11	SSSSLNELKMI	1.2	0.27	-4.21	1.47	-2.74	16232
H-2-Kb	1	262	269	8	SLNELKMI	1.2	0.25	-4.19	1.45	-2.74	15488.7
H-2-Kd	1	64	72	9	DIFLGRCLI	1.26	0.22	-4.22	1.48	-2.74	16700.3
H-2-Kb	1	96	105	10	AFVSKNPCNI	1.04	0.39	-4.17	1.43	-2.75	14937.2
H-2-Dd	1	184	196	13	CPNNPITVFWKVI	1.37	0.1	-4.22	1.48	-2.75	16691.6
H-2-Kb	1	279	287	9	CVDNYRPAR	1.06	0.68	-4.48	1.73	-2.75	30335.6
H-2-Db	1	186	193	8	NNPITVFW	1.6	0.26	-4.61	1.86	-2.75	41031.7
H-2-Db	1	281	289	9	DNYRPARFL	1.47	0.31	-4.53	1.78	-2.75	33925.5
H-2-Kd	1	257	269	13	ACSSSSLNELKMI	1.2	0.36	-4.31	1.56	-2.75	20522.3
H-2-Kd	1	237	250	14	NKVHKLQAWVMHDI	0.93	0.24	-3.92	1.17	-2.75	8318.2
H-2-Db	1	10	18	9	SGDRPGCRL	1.47	0.27	-4.49	1.73	-2.75	30573.5
H-2-Dd	1	39	50	12	GIVVILLRPRSL	1.37	0.45	-4.57	1.82	-2.75	37287.4
H-2-Dd	1	185	193	9	PNNPITVFW	1.6	0.06	-4.42	1.66	-2.75	26064.8
H-2-Kb	1	95	105	11	GAFVSKNPCNI	1.04	0.27	-4.06	1.31	-2.75	11526.5
H-2-Kd	1	23	34	12	QIGLGVGLLVLI	1.39	0.29	-4.43	1.67	-2.75	26774.8
H-2-Dd	1	206	216	11	GVVQVMLNGSL	1.39	0.43	-4.57	1.82	-2.75	37426.9
H-2-Kb	1	121	129	9	IPCNKTLFW	1.39	0.27	-4.41	1.66	-2.75	25641
H-2-Db	1	237	245	9	NKVHKLQAW	1.48	0.39	-4.63	1.87	-2.75	42427.6
H-2-Db	1	257	269	13	ACSSSSLNELKMI	1.2	0.36	-4.32	1.56	-2.76	20768
H-2-Db	1	74	82	9	TQILRPEMR	1.12	0.67	-4.55	1.8	-2.76	35705.7
H-2-Kd	1	55	67	13	GEPTTKHFSDIFL	1.44	0.28	-4.47	1.71	-2.76	29511.7
H-2-Dd	1	63	71	9	SDIFLGRCL	1.4	0.29	-4.44	1.69	-2.76	27713.9
H-2-Db	1	37	44	8	VVGIVVIL	1.39	0.45	-4.6	1.85	-2.76	40266.5
H-2-Kb	1	242	250	9	LQAWVMHDI	0.93	0.32	-4	1.25	-2.76	10103.7
H-2-Kd	1	14	26	13	PGCRLSRKAQIGL	1.51	0.15	-4.43	1.67	-2.76	26750.2
H-2-Db	1	156	163	8	YIADDLRW	1.43	0.42	-4.62	1.86	-2.76	41501.4
H-2-Db	1	32	43	12	VLIALVVGIVVI	1.27	0.32	-4.34	1.58	-2.76	22108.8
H-2-Dd	1	59	72	14	TKHFSDIFLGRCLI	1.26	0.26	-4.28	1.52	-2.76	18917
H-2-Kd	1	34	43	10	IALVVGIVVI	1.27	0.29	-4.32	1.56	-2.76	20867.6
H-2-Kd	1	93	105	13	FKGAFVSKNPCNI	1.04	0.15	-3.95	1.19	-2.76	8850.3
H-2-Kb	1	184	196	13	CPNNPITVFWKVI	1.37	0.1	-4.24	1.48	-2.76	17224.6
H-2-Kd	1	73	82	10	YTQILRPEMR	1.12	0.62	-4.5	1.74	-2.76	31604.4
H-2-Kd	1	256	269	14	NACSSSSLNELKMI	1.2	0.3	-4.26	1.5	-2.76	18171.9
H-2-Kb	1	259	269	11	SSSSLNELKMI	1.2	0.27	-4.23	1.47	-2.76	16933.8
H-2-Kd	1	173	184	12	NYVSCPHWSENC	1.1	0.19	-4.04	1.28	-2.76	11084.7
H-2-Kb	1	262	273	12	SLNELKMIVQKR	1.15	0.66	-4.57	1.81	-2.76	37423.2
H-2-Kb	1	278	287	10	ACVDNYRPAR	1.06	0.7	-4.53	1.76	-2.76	33539.7
H-2-Kb	1	272	280	9	KRNMIFACV	1	0.21	-3.98	1.21	-2.77	9521.6
H-2-Kd	1	8	20	13	QVSGDRPGCRLSR	1.11	0.73	-4.61	1.84	-2.77	40347.6
H-2-Db	1	259	268	10	SSSSLNELKM	0.95	0.17	-3.88	1.11	-2.77	7588.3
H-2-Dd	1	23	34	12	QIGLGVGLLVLI	1.39	0.29	-4.44	1.67	-2.77	27673.4
H-2-Db	1	261	268	8	SSLNELKM	0.95	0.2	-3.92	1.15	-2.77	8253.1
H-2-Dd	1	64	71	8	DIFLGRCL	1.4	0.41	-4.57	1.8	-2.77	37253.5
H-2-Kb	1	11	18	8	GDRPGCRL	1.47	0.25	-4.49	1.72	-2.77	30585.1
H-2-Dd	1	61	69	9	HFSDIFLGR	1.14	0.72	-4.62	1.85	-2.77	42153.1
H-2-Dd	1	40	51	12	IVVILLRPRSLL	1.21	0.51	-4.49	1.72	-2.77	30951.3
H-2-Kb	1	238	250	13	KVHKLQAWVMHDI	0.93	0.41	-4.12	1.34	-2.77	13042.1
H-2-Kb	1	154	162	9	LGYIADDLR	0.92	0.63	-4.32	1.55	-2.77	21037.1
H-2-Dd	1	109	121	13	DYAPLVKLVTQTI	1.27	0.14	-4.18	1.41	-2.77	15231.4
H-2-Kb	1	31	43	13	LVLIALVVGIVVI	1.27	0.32	-4.36	1.59	-2.77	23066.9
H-2-Kd	1	153	161	9	LLGYIADDL	1.23	0.36	-4.37	1.59	-2.78	23216.9
H-2-Dd	1	239	247	9	VHKLQAWVM	1.37	0.2	-4.36	1.58	-2.78	22684.7
H-2-Db	1	258	269	12	CSSSSLNELKMI	1.2	0.3	-4.27	1.5	-2.78	18700.5
H-2-Kd	1	272	280	9	KRNMIFACV	1	0.21	-3.99	1.21	-2.78	9759.5
H-2-Kb	1	104	115	12	NITREDYAPLVK	0.9	0.26	-3.93	1.15	-2.78	8510.1
H-2-Kd	1	178	191	14	PHWSENCPNNPITV	1.13	0	-3.91	1.13	-2.78	8137.8
H-2-Kb	1	130	142	13	SKSKHLAHQYTWI	0.99	0.25	-4.02	1.24	-2.78	10459
H-2-Dd	1	145	157	13	KMFTLEDTLLGYI	1.28	0.37	-4.43	1.64	-2.78	26608.2
H-2-Dd	1	70	82	13	CLIYTQILRPEMR	1.12	0.72	-4.63	1.84	-2.78	42278.7
H-2-Db	1	109	121	13	DYAPLVKLVTQTI	1.27	0.14	-4.19	1.41	-2.78	15498.8
H-2-Kd	1	155	162	8	GYIADDLR	0.92	0.73	-4.43	1.65	-2.78	27024
H-2-Kb	1	196	209	14	ISQKFAEDACGVVQ	1.22	-0.01	-3.99	1.21	-2.78	9837.7
H-2-Kd	1	273	284	12	RNMIFACVDNYR	0.84	0.76	-4.38	1.6	-2.78	24114
H-2-Kd	1	74	81	8	TQILRPEM	1.28	0.16	-4.23	1.44	-2.79	16962.7
H-2-Dd	1	74	82	9	TQILRPEMR	1.12	0.67	-4.58	1.8	-2.79	38299
H-2-Kb	1	21	28	8	KAQIGLGV	1.09	0.25	-4.13	1.34	-2.79	13383.9
H-2-Db	1	208	217	10	VQVMLNGSLR	0.84	0.76	-4.39	1.6	-2.79	24421.7
H-2-Db	1	280	289	10	VDNYRPARFL	1.47	0.27	-4.52	1.73	-2.79	33136.8
H-2-Kb	1	258	269	12	CSSSSLNELKMI	1.2	0.3	-4.28	1.5	-2.79	19232.6
H-2-Kb	1	27	34	8	GVGLLVLI	1.39	0.16	-4.34	1.55	-2.79	21786.8
H-2-Kb	1	105	118	14	ITREDYAPLVKLVT	1.14	-0.22	-3.7	0.92	-2.79	5068
H-2-Kd	1	283	292	10	YRPARFLQCV	1.12	0.27	-4.18	1.39	-2.79	15279.5
H-2-Db	1	55	67	13	GEPTTKHFSDIFL	1.44	0.28	-4.51	1.71	-2.79	32118
H-2-Kb	1	33	43	11	LIALVVGIVVI	1.27	0.32	-4.38	1.58	-2.79	23768.2
H-2-Kb	1	279	291	13	CVDNYRPARFLQC	1.01	0.04	-3.84	1.05	-2.79	6898.6
H-2-Kd	1	259	269	11	SSSSLNELKMI	1.2	0.27	-4.26	1.47	-2.79	18207.1
H-2-Db	1	31	43	13	LVLIALVVGIVVI	1.27	0.32	-4.38	1.59	-2.79	24157.9
H-2-Dd	1	151	163	13	DTLLGYIADDLRW	1.43	0.17	-4.4	1.61	-2.79	25131.8
H-2-Kd	1	103	113	11	CNITREDYAPL	0.94	0.3	-4.04	1.24	-2.8	10919.7
H-2-Kd	1	223	231	9	NSTFGSVEV	1.11	0.2	-4.11	1.31	-2.8	12821.9
H-2-Kb	1	197	210	14	SQKFAEDACGVVQV	1.36	0.19	-4.35	1.56	-2.8	22568
H-2-Kd	1	20	28	9	RKAQIGLGV	1.09	0.29	-4.18	1.39	-2.8	15268.6
H-2-Kd	1	145	158	14	KMFTLEDTLLGYIA	1.39	-0.1	-4.09	1.29	-2.8	12212.6
H-2-Kd	1	133	143	11	KHLAHQYTWIQ	0.79	0.03	-3.62	0.82	-2.8	4188.1
H-2-Kb	1	204	217	14	ACGVVQVMLNGSLR	0.84	0.58	-4.23	1.43	-2.8	16824.6
H-2-Db	1	73	82	10	YTQILRPEMR	1.12	0.62	-4.54	1.74	-2.8	34498.9
H-2-Kd	1	237	247	11	NKVHKLQAWVM	1.37	0.14	-4.32	1.52	-2.8	20678.1
H-2-Kd	1	198	211	14	QKFAEDACGVVQVM	1.14	0.23	-4.17	1.37	-2.8	14702.1
H-2-Db	1	63	72	10	SDIFLGRCLI	1.26	0.11	-4.16	1.36	-2.8	14523
H-2-Db	1	179	191	13	HWSENCPNNPITV	1.13	0.14	-4.07	1.27	-2.8	11721.3
H-2-Kb	1	234	245	12	LDPNKVHKLQAW	1.48	0.27	-4.55	1.75	-2.8	35610.1
H-2-Kb	1	283	292	10	YRPARFLQCV	1.12	0.27	-4.19	1.39	-2.8	15635.4
H-2-Kd	1	63	72	10	SDIFLGRCLI	1.26	0.11	-4.16	1.36	-2.8	14589.6
H-2-Kb	1	62	70	9	FSDIFLGRC	1.01	-0.1	-3.71	0.9	-2.8	5101.3
H-2-Kb	1	274	286	13	NMIFACVDNYRPA	0.99	-0.07	-3.72	0.91	-2.8	5201.1
H-2-Dd	1	260	269	10	SSSLNELKMI	1.2	0.29	-4.3	1.49	-2.8	19795.2
H-2-Dd	1	59	69	11	TKHFSDIFLGR	1.14	0.67	-4.61	1.81	-2.8	40945.7
H-2-Db	1	183	196	14	NCPNNPITVFWKVI	1.37	0.18	-4.36	1.55	-2.8	22653.8
H-2-Db	1	15	26	12	GCRLSRKAQIGL	1.51	0.3	-4.62	1.82	-2.8	42097.1
H-2-Kb	1	282	292	11	NYRPARFLQCV	1.12	0.23	-4.15	1.35	-2.81	14219.9
H-2-Kd	1	154	161	8	LGYIADDL	1.23	0.4	-4.44	1.63	-2.81	27516.7
H-2-Kb	1	266	273	8	LKMIVQKR	1.15	0.62	-4.58	1.77	-2.81	38014.1
H-2-Db	1	61	69	9	HFSDIFLGR	1.14	0.72	-4.66	1.85	-2.81	45687.2
H-2-Kd	1	198	208	11	QKFAEDACGVV	1.05	0.23	-4.09	1.29	-2.81	12346.4
H-2-Db	1	197	210	14	SQKFAEDACGVVQV	1.36	0.19	-4.36	1.56	-2.81	23100.6
H-2-Kb	1	272	284	13	KRNMIFACVDNYR	0.84	0.72	-4.37	1.56	-2.81	23337
H-2-Dd	1	11	18	8	GDRPGCRL	1.47	0.25	-4.52	1.72	-2.81	33452.7
H-2-Kd	1	187	196	10	NPITVFWKVI	1.37	0.21	-4.39	1.58	-2.81	24513.8
H-2-Kd	1	262	273	12	SLNELKMIVQKR	1.15	0.66	-4.62	1.81	-2.81	41580.6
H-2-Db	1	64	71	8	DIFLGRCL	1.4	0.41	-4.61	1.8	-2.81	40899.7
H-2-Db	1	59	69	11	TKHFSDIFLGR	1.14	0.67	-4.62	1.81	-2.81	41433.7
H-2-Kb	1	27	40	14	GVGLLVLIALVVGI	1.17	0.16	-4.14	1.33	-2.81	13776.1
H-2-Kb	1	27	38	12	GVGLLVLIALVV	1.4	0.07	-4.28	1.47	-2.81	19055
H-2-Kd	1	75	82	8	QILRPEMR	1.12	0.72	-4.65	1.84	-2.81	44764.4
H-2-Db	1	275	284	10	MIFACVDNYR	0.84	0.83	-4.48	1.67	-2.81	30538.1
H-2-Db	1	1	9	9	MANYEFSQV	1.03	0.11	-3.95	1.14	-2.81	8990.6
H-2-Db	1	152	163	12	TLLGYIADDLRW	1.43	0.33	-4.58	1.76	-2.81	37842.2
H-2-Dd	1	238	247	10	KVHKLQAWVM	1.37	0.31	-4.5	1.69	-2.81	31787.5
H-2-Db	1	8	20	13	QVSGDRPGCRLSR	1.11	0.73	-4.65	1.84	-2.81	45086.1
H-2-Dd	1	9	20	12	VSGDRPGCRLSR	1.11	0.6	-4.52	1.7	-2.81	33053.4
H-2-Db	1	239	247	9	VHKLQAWVM	1.37	0.2	-4.4	1.58	-2.82	24849.2
H-2-Kd	1	54	67	14	TGEPTTKHFSDIFL	1.44	0.2	-4.46	1.64	-2.82	28723.8
H-2-Kd	1	274	284	11	NMIFACVDNYR	0.84	0.8	-4.46	1.64	-2.82	28867.7
H-2-Kd	1	287	300	14	RFLQCVKNPEHPSC	1.29	0.26	-4.36	1.55	-2.82	23132.9
H-2-Db	1	13	26	14	RPGCRLSRKAQIGL	1.51	0.26	-4.59	1.77	-2.82	39150.4
H-2-Db	1	153	163	11	LLGYIADDLRW	1.43	0.33	-4.58	1.76	-2.82	37994.4
H-2-Dd	1	75	82	8	QILRPEMR	1.12	0.72	-4.66	1.84	-2.82	45575.6
H-2-Kb	1	222	231	10	KNSTFGSVEV	1.11	0.09	-4.02	1.21	-2.82	10579.1
H-2-Dd	1	276	287	12	IFACVDNYRPAR	1.06	0.75	-4.63	1.81	-2.82	42417.6
H-2-Db	1	54	67	14	TGEPTTKHFSDIFL	1.44	0.2	-4.46	1.64	-2.82	28938.1
H-2-Kb	1	36	48	13	LVVGIVVILLRPR	0.85	0.81	-4.48	1.66	-2.82	30238.6
H-2-Kb	1	189	201	13	ITVFWKVISQKFA	1.43	-0.26	-3.99	1.17	-2.82	9740.6
H-2-Kb	1	266	276	11	LKMIVQKRNMI	1.16	0.21	-4.2	1.37	-2.82	15688.7
H-2-Db	1	209	217	9	QVMLNGSLR	0.84	0.76	-4.42	1.6	-2.82	26519.7
H-2-Kd	1	110	117	8	YAPLVKLV	1.05	0.08	-3.96	1.13	-2.82	9041.1
H-2-Dd	1	108	121	14	EDYAPLVKLVTQTI	1.27	0.15	-4.24	1.41	-2.82	17261.2
H-2-Dd	1	283	292	10	YRPARFLQCV	1.12	0.27	-4.22	1.39	-2.82	16452.3
H-2-Dd	1	150	163	14	EDTLLGYIADDLRW	1.43	0.17	-4.42	1.6	-2.82	26574.8
H-2-Kb	1	199	210	12	KFAEDACGVVQV	1.36	0.24	-4.43	1.6	-2.83	26793.9
H-2-Kd	1	58	69	12	TTKHFSDIFLGR	1.14	0.56	-4.52	1.7	-2.83	33274.8
H-2-Dd	1	261	269	9	SSLNELKMI	1.2	0.3	-4.33	1.5	-2.83	21327.5
H-2-Kb	1	33	41	9	LIALVVGIV	1.16	0.22	-4.21	1.38	-2.83	16196.3
H-2-Kd	1	167	180	14	PSTSDMNYVSCPHW	1.55	0.12	-4.49	1.67	-2.83	31248.7
H-2-Kb	1	32	41	10	VLIALVVGIV	1.16	0.22	-4.21	1.38	-2.83	16282.3
H-2-Db	1	267	275	9	KMIVQKRNM	0.9	0.28	-4.01	1.19	-2.83	10290.2
H-2-Dd	1	24	34	11	IGLGVGLLVLI	1.39	0.11	-4.33	1.5	-2.83	21180.6
H-2-Db	1	75	82	8	QILRPEMR	1.12	0.72	-4.67	1.84	-2.83	46529.8
[truncated: 6,234 more rows]
