# Supplementary material for: CD38‐Targeting Peptide Vaccine Ameliorates Aging‐Associated Phenotypes in Mice
Source: Aging Cell. 2025 Jun 25;24(9):e70147. doi: 10.1111/acel.70147 (PMC12419845; doi:10.1111/acel.70147)
Supplement: Supplementary file 4 — Table S3. [file ACEL-24-e70147-s001.xlsx]

## Sheet: Proteins
Table S3. Proteomic analysis of liver tissues from CD38 and KLH mice
Checked	Protein FDR Confidence: Combined	Master	Accession	Description	Exp. q-value: Combined	Sum PEP Score	Coverage [%]	# Peptides	# PSMs	# Unique Peptides	# AAs	MW [kDa]	calc. pI	Score Sequest HT: Sequest HT	# Peptides (by Search Engine): Sequest HT	Abundance Ratio: (F1, 129) / (F1, 126)	Abundance Ratio: (F1, 130) / (F1, 127)	Abundance Ratio: (F1, 131) / (F1, 128)	Abundances (Grouped): F1, 126	Abundances (Grouped): F1, 127	Abundances (Grouped): F1, 128	Abundances (Grouped): F1, 129	Abundances (Grouped): F1, 130	Abundances (Grouped): F1, 131	Ratio（CD38VAC/KLH）	P	RANK	ADJP	Found in Sample: [S1] F1: 126, Sample	Found in Sample: [S2] F1: 127, Sample	Found in Sample: [S3] F1: 128, Sample	Found in Sample: [S4] F1: 129, Sample	Found in Sample: [S5] F1: 130, Sample	Found in Sample: [S6] F1: 131, Sample	# Protein Groups	Modifications	Accession	Ratio（CD38VAC/KLH）	P		Accession	Sum PEP Score	Control	Control	Control	Vaccine	Vaccine	Vaccine
FALSE	High	Master Protein	Q91Z98	Chitinase-like protein 4 OS=Mus musculus OX=10090 GN=Chil4 PE=1 SV=2	0	63.945	42	14	16	7	402	44.9	6.19	49.56	14	5.948	6.218	5.899	28.7	27.6	29.2	170.6	171.6	172.3	6.01754	3.22349e-09	1	1.80805e-05	High	High	High	High	High	High	1		Q91Z98	6.01754	3.22349e-09		Q91Z98	63.945	28.7	27.6	29.2	170.6	171.6	172.3
FALSE	High	Master Protein	O35728	Cytochrome P450 4A14 OS=Mus musculus OX=10090 GN=Cyp4a14 PE=1 SV=1	0	67.475	36	15	21	11	507	58.7	8.78	73.84	15	0.15	0.155	0.154	173.2	173.4	173.8	25.9	26.9	26.8	0.152959	1.77735e-08	2	4.98459e-05	High	High	High	High	High	High	1		O35728	0.152959	1.77735e-08		O35728	67.475	173.2	173.4	173.8	25.9	26.9	26.8
FALSE	High	Master Protein	Q01279	Epidermal growth factor receptor OS=Mus musculus OX=10090 GN=Egfr PE=1 SV=1	0	242.403	44	48	65	48	1210	134.8	6.86	233.87	48	2.834	2.727	2.805	51.5	53.9	53	146	147	148.6	2.78788	9.28305e-08	3	0.000173562	High	High	High	High	High	High	1		Q01279	2.78788	9.28305e-08		Q01279	242.403	51.5	53.9	53	146	147	148.6
FALSE	High	Master Protein	Q91W64	Cytochrome P450 2C70 OS=Mus musculus OX=10090 GN=Cyp2c70 PE=1 SV=2	0	156.269	70	31	42	31	489	56	8.09	154.72	31	2.042	2	2.03	65	67.3	66.2	132.7	134.6	134.3	2.02317	2.12513e-07	4	0.000297997	High	High	High	High	High	High	1		Q91W64	2.02317	2.12513e-07		Q91W64	156.269	65	67.3	66.2	132.7	134.6	134.3
FALSE	High	Master Protein	Q8BTY1	Kynurenine--oxoglutarate transaminase 1 OS=Mus musculus OX=10090 GN=Kyat1 PE=1 SV=1	0	91.939	43	16	23	15	424	47.5	6.95	80.82	16	1.651	1.627	1.629	75	76	76.7	123.7	123.7	124.9	1.63505	3.08016e-07	5	0.000345532	High	High	High	High	High	High	1		Q8BTY1	1.63505	3.08016e-07		Q8BTY1	91.939	75	76	76.7	123.7	123.7	124.9
FALSE	High	Master Protein	Q00898	Alpha-1-antitrypsin 1-5 OS=Mus musculus OX=10090 GN=Serpina1e PE=1 SV=1	0	84.491	37	16	30	6	413	45.9	5.73	102.53	16	6.894	6.372	5.689	24.7	26.8	31	170.2	170.9	176.4	6.27273	7.43673e-07	6	0.00069521	High	High	High	High	High	High	1		Q00898	6.27273	7.43673e-07		Q00898	84.491	24.7	26.8	31	170.2	170.9	176.4
FALSE	High	Master Protein	Q02788	Collagen alpha-2(VI) chain OS=Mus musculus OX=10090 GN=Col6a2 PE=1 SV=3	0	77.033	19	20	21	20	1034	110.3	6.42	63.14	20	1.856	1.822	1.844	68.9	71.6	70.7	128	130.5	130.3	1.84091	7.91126e-07	7	0.000633918	High	High	High	High	High	High	1		Q02788	1.84091	7.91126e-07		Q02788	77.033	68.9	71.6	70.7	128	130.5	130.3
FALSE	High	Master Protein	P00688	Pancreatic alpha-amylase OS=Mus musculus OX=10090 GN=Amy2 PE=1 SV=2	0	97.405	54	23	26	14	508	57.3	7.28	79.61	23	8.111	7.914	7.485	21.6	22.4	24	175.4	177	179.6	7.82353	7.99282e-07	8	0.000560397	High	High	High	High	High	High	1		P00688	7.82353	7.99282e-07		P00688	97.405	21.6	22.4	24	175.4	177	179.6
FALSE	High	Master Protein	Q91X72	Hemopexin OS=Mus musculus OX=10090 GN=Hpx PE=1 SV=2	0	124.211	47	29	51	29	460	51.3	7.8	166.32	29	0.621	0.621	0.63	122	124.2	123.2	75.8	77.2	77.6	0.624256	8.39647e-07	9	0.000523287	High	High	High	High	High	High	1		Q91X72	0.624256	8.39647e-07		Q91X72	124.211	122	124.2	123.2	75.8	77.2	77.6
FALSE	High	Master Protein	Q8C196	Carbamoyl-phosphate synthase [ammonia], mitochondrial OS=Mus musculus OX=10090 GN=Cps1 PE=1 SV=2	0	1001.69	77	121	1107	117	1500	164.5	6.92	3317.87	121	2.103	2.044	2.152	64.1	66	63.4	134.9	135	136.5	2.10026	9.81311e-07	10	0.000550417	High	High	High	High	High	High	1		Q8C196	2.10026	9.81311e-07		Q8C196	1001.69	64.1	66	63.4	134.9	135	136.5
FALSE	High	Master Protein	Q3UN54	Prostate and testis expressed protein 14 OS=Mus musculus OX=10090 GN=Pate14 PE=1 SV=1	0	7.205	18	2	3	2	99	11.1	8.34	10.26	2	0.055	0.049	0.046	192.7	188.9	189.7	10.7	9.2	8.8	0.0502363	1.0219e-06	11	0.000521076	High	High	High	High	High	High	1		Q3UN54	0.0502363	1.0219e-06		Q3UN54	7.205	192.7	188.9	189.7	10.7	9.2	8.8
FALSE	High	Master Protein	Q62392	Pleckstrin homology-like domain family A member 1 OS=Mus musculus OX=10090 GN=Phlda1 PE=1 SV=2	0	22.622	20	6	7	6	405	45.6	9.7	19.42	6	2.988	2.8	2.791	49.8	53.6	52.1	148.9	150	145.5	2.85788	1.02467e-06	12	0.000478946	High	High	High	High	High	High	1		Q62392	2.85788	1.02467e-06		Q62392	22.622	49.8	53.6	52.1	148.9	150	145.5
FALSE	High	Master Protein	Q9JLZ3	Methylglutaconyl-CoA hydratase, mitochondrial OS=Mus musculus OX=10090 GN=Auh PE=1 SV=1	0	72.356	54	17	24	17	314	33.4	9.51	68.01	17	1.234	1.249	1.239	89.9	89	88.9	111	111.2	110.1	1.24085	1.35646e-06	13	0.000585261	High	High	High	High	High	High	1		Q9JLZ3	1.24085	1.35646e-06		Q9JLZ3	72.356	89.9	89	88.9	111	111.2	110.1
FALSE	High	Master Protein	Q9QXZ6	Solute carrier organic anion transporter family member 1A1 OS=Mus musculus OX=10090 GN=Slco1a1 PE=1 SV=1	0	86.125	26	19	23	17	670	74.3	8.22	73	19	14.297	14.73	13.053	13	12.6	14.5	185.5	185.4	189	13.9626	1.42396e-06	14	0.000570501	High	High	High	High	High	High	1		Q9QXZ6	13.9626	1.42396e-06		Q9QXZ6	86.125	13	12.6	14.5	185.5	185.4	189
FALSE	High	Master Protein	P06728	Apolipoprotein A-IV OS=Mus musculus OX=10090 GN=Apoa4 PE=1 SV=3	0	149.822	78	28	44	28	395	45	5.47	161.41	28	0.469	0.463	0.475	134.7	137.4	136.3	63.2	63.6	64.8	0.469148	1.52809e-06	15	0.000571403	High	High	High	High	High	High	1		P06728	0.469148	1.52809e-06		P06728	149.822	134.7	137.4	136.3	63.2	63.6	64.8
FALSE	High	Master Protein	Q91XC9	Peroxisomal membrane protein PEX16 OS=Mus musculus OX=10090 GN=Pex16 PE=1 SV=2	0	17.614	14	5	7	5	336	38.7	9.72	14.12	5	0.61	0.58	0.58	124.2	126	127.1	75.8	73.1	73.7	0.589981	1.63888e-06	16	0.00057453	High	High	High	High	High	High	1		Q91XC9	0.589981	1.63888e-06		Q91XC9	17.614	124.2	126	127.1	75.8	73.1	73.7
FALSE	High	Master Protein	Q9WV68	Peroxisomal 2,4-dienoyl-CoA reductase [(3E)-enoyl-CoA-producing] OS=Mus musculus OX=10090 GN=Decr2 PE=1 SV=1	0	109.792	65	20	42	20	292	31.3	8.81	102.87	20	0.662	0.675	0.653	121.3	119	120.4	80.3	80.3	78.6	0.663155	1.75929e-06	17	0.000580464	High	High	High	High	High	High	1		Q9WV68	0.663155	1.75929e-06		Q9WV68	109.792	121.3	119	120.4	80.3	80.3	78.6
FALSE	High	Master Protein	Q8VCR2	17-beta-hydroxysteroid dehydrogenase 13 OS=Mus musculus OX=10090 GN=Hsd17b13 PE=1 SV=2	0	104.683	57	20	30	17	304	33.4	8.88	114.54	20	0.667	0.671	0.678	118.8	120.2	119.7	79.3	80.7	81.2	0.672428	1.81226e-06	18	0.000564722	High	High	High	High	High	High	1		Q8VCR2	0.672428	1.81226e-06		Q8VCR2	104.683	118.8	120.2	119.7	79.3	80.7	81.2
FALSE	High	Master Protein	Q9CPX8	Cytochrome b-c1 complex subunit 10 OS=Mus musculus OX=10090 GN=Uqcr11 PE=1 SV=1	0.004	3.037	21	1	1	1	56	6.5	9.82	2.79	1	3.034	2.857	2.649	49.5	51.7	55	150.3	147.8	145.6	2.84059	1.8147e-06	19	0.000535718	High	High	High	High	High	High	1		Q9CPX8	2.84059	1.8147e-06		Q9CPX8	3.037	49.5	51.7	55	150.3	147.8	145.6
FALSE	High	Master Protein	Q8VCU1	Carboxylesterase 3B OS=Mus musculus OX=10090 GN=Ces3b PE=1 SV=2	0	104.727	41	17	37	8	571	63.3	5.92	110.68	17	2.886	2.661	2.736	50	55	54.8	144.2	146.2	149.9	2.75532	2.34086e-06	20	0.000656495	High	High	High	High	High	High	1		Q8VCU1	2.75532	2.34086e-06		Q8VCU1	104.727	50	55	54.8	144.2	146.2	149.9
FALSE	High	Master Protein	A2A974	Cytochrome P450 4A12B OS=Mus musculus OX=10090 GN=Cyp4a12b PE=1 SV=1	0	66.794	35	19	25	2	508	58.3	8.9	70.7	19	4.255	3.979	3.828	36.9	41.2	41.6	157.1	164	159.2	4.01253	2.9313e-06	21	0.000782937	High	High	High	High	High	High	1		A2A974	4.01253	2.9313e-06		A2A974	66.794	36.9	41.2	41.6	157.1	164	159.2
FALSE	High	Master Protein	P10922	Histone H1.0 OS=Mus musculus OX=10090 GN=H1-0 PE=2 SV=4	0	9.323	18	4	5	4	194	20.8	10.9	11.57	4	1.765	1.799	1.726	72.1	71.4	73.7	127.2	128.4	127.2	1.76243	2.96693e-06	22	0.000756432	High	High	High	High	High	High	1		P10922	1.76243	2.96693e-06		P10922	9.323	72.1	71.4	73.7	127.2	128.4	127.2
FALSE	High	Master Protein	P30933	Seminal vesicle secretory protein 5 OS=Mus musculus OX=10090 GN=Svs5 PE=2 SV=1	0	40.1	43	3	12	3	122	13	9.52	54.78	3	0.289	0.25	0.291	153.7	157.9	158.4	44.4	39.5	46.1	0.276596	2.98398e-06	23	0.000727701	High	High	High	High	High	High	1		P30933	0.276596	2.98398e-06		P30933	40.1	153.7	157.9	158.4	44.4	39.5	46.1
FALSE	High	Master Protein	Q9EQZ6	Rap guanine nucleotide exchange factor 4 OS=Mus musculus OX=10090 GN=Rapgef4 PE=1 SV=1	0	27.21	9	8	8	8	1011	115.4	6.92	17.86	8	1.611	1.636	1.595	76	75.4	78.2	122.4	123.3	124.7	1.61324	2.99603e-06	24	0.000700197	High	High	High	High	High	High	1		Q9EQZ6	1.61324	2.99603e-06		Q9EQZ6	27.21	76	75.4	78.2	122.4	123.3	124.7
FALSE	High	Master Protein	Q9Z0R9	Acyl-CoA 6-desaturase OS=Mus musculus OX=10090 GN=Fads2 PE=1 SV=1	0	59.389	29	14	19	12	444	52.4	8.82	58.32	14	0.52	0.539	0.534	128.7	130.6	132.6	67	70.3	70.8	0.531003	3.16691e-06	25	0.000710527	High	High	High	High	High	High	1		Q9Z0R9	0.531003	3.16691e-06		Q9Z0R9	59.389	128.7	130.6	132.6	67	70.3	70.8
FALSE	High	Master Protein	P04117	Fatty acid-binding protein, adipocyte OS=Mus musculus OX=10090 GN=Fabp4 PE=1 SV=3	0	63.866	71	11	15	11	132	14.6	8.4	56.65	11	0.554	0.55	0.565	128.7	129.3	127.4	71.3	71.2	72.1	0.556824	3.34129e-06	26	0.000720819	High	High	High	High	High	High	1		P04117	0.556824	3.34129e-06		P04117	63.866	128.7	129.3	127.4	71.3	71.2	72.1
FALSE	High	Master Protein	Q8R4H7	N-acetylglutamate synthase, mitochondrial OS=Mus musculus OX=10090 GN=Nags PE=1 SV=2	0	83.181	38	19	25	19	527	57.5	9	75.29	19	1.919	1.963	1.868	67.4	68	70.4	129.3	133.4	131.5	1.91545	3.64637e-06	27	0.0007575	High	High	High	High	High	High	1		Q8R4H7	1.91545	3.64637e-06		Q8R4H7	83.181	67.4	68	70.4	129.3	133.4	131.5
FALSE	High	Master Protein	Q8JZV9	Dehydrogenase/reductase SDR family member 6 OS=Mus musculus OX=10090 GN=Bdh2 PE=1 SV=1	0	38.514	41	9	11	9	245	26.7	7.99	32.89	9	1.466	1.515	1.513	81	79	80.2	118.7	119.8	121.3	1.49792	3.70859e-06	28	0.000742911	High	High	High	High	High	High	1		Q8JZV9	1.49792	3.70859e-06		Q8JZV9	38.514	81	79	80.2	118.7	119.8	121.3
FALSE	High	Master Protein	Q9DCY0	Glycine N-acyltransferase-like protein Keg1 OS=Mus musculus OX=10090 GN=Keg1 PE=1 SV=1	0	95.725	56	16	31	16	295	33.7	8.43	101.45	16	3.003	2.816	3.114	48.9	54.5	47.8	146.7	153.4	148.8	2.96892	4.248e-06	29	0.000821621	High	High	High	High	High	High	1		Q9DCY0	2.96892	4.248e-06		Q9DCY0	95.725	48.9	54.5	47.8	146.7	153.4	148.8
FALSE	High	Master Protein	P06800	Receptor-type tyrosine-protein phosphatase C OS=Mus musculus OX=10090 GN=Ptprc PE=1 SV=4	0	52.813	11	15	16	15	1293	144.7	5.94	31.8	15	0.599	0.602	0.608	122.7	125.7	125.9	73.6	75.6	76.5	0.602992	4.54686e-06	30	0.000850111	High	High	High	High	High	High	1		P06800	0.602992	4.54686e-06		P06800	52.813	122.7	125.7	125.9	73.6	75.6	76.5
FALSE	High	Master Protein	Q8VCI0	Phospholipase B-like 1 OS=Mus musculus OX=10090 GN=Plbd1 PE=1 SV=1	0	76.072	33	16	20	16	550	63	8.87	68.35	16	1.672	1.674	1.636	73.6	74.7	77.2	123.1	125.1	126.3	1.66075	4.6675e-06	31	0.000844516	High	High	High	High	High	High	1		Q8VCI0	1.66075	4.6675e-06		Q8VCI0	76.072	73.6	74.7	77.2	123.1	125.1	126.3
FALSE	High	Master Protein	Q571F8	Glutaminase liver isoform, mitochondrial OS=Mus musculus OX=10090 GN=Gls2 PE=1 SV=2	0	156.296	52	26	39	26	602	66.3	7.66	139.43	26	2.306	2.3	2.397	59.6	61.5	58.9	137.5	141.4	141.1	2.33333	4.89227e-06	32	0.000857522	High	High	High	High	High	High	1		Q571F8	2.33333	4.89227e-06		Q571F8	156.296	59.6	61.5	58.9	137.5	141.4	141.1
FALSE	High	Master Protein	Q9WU79	Proline dehydrogenase 1, mitochondrial OS=Mus musculus OX=10090 GN=Prodh PE=1 SV=2	0	246.407	67	39	70	39	599	68	8.24	215.24	39	1.5	1.479	1.514	78.8	81.4	80	118.2	120.4	121.1	1.4975	5.1895e-06	33	0.000882057	High	High	High	High	High	High	1		Q9WU79	1.4975	5.1895e-06		Q9WU79	246.407	78.8	81.4	80	118.2	120.4	121.1
FALSE	High	Master Protein	Q8BGL3	Sulfotransferase 2A8 OS=Mus musculus OX=10090 GN=Sult2a8 PE=1 SV=1	0	128.579	66	21	48	21	282	33.3	7.02	157.18	21	2.078	1.992	2.036	63.1	68.2	66.5	131.1	135.8	135.4	2.03387	5.61919e-06	34	0.000927001	High	High	High	High	High	High	1		Q8BGL3	2.03387	5.61919e-06		Q8BGL3	128.579	63.1	68.2	66.5	131.1	135.8	135.4
FALSE	High	Master Protein	Q91VA0	Acyl-coenzyme A synthetase ACSM1, mitochondrial OS=Mus musculus OX=10090 GN=Acsm1 PE=1 SV=1	0	199.87	64	27	65	27	573	64.7	7.17	255.59	27	1.927	1.896	1.888	66.9	68.9	70.8	129	130.7	133.7	1.90416	5.722e-06	35	0.000916991	High	High	High	High	High	High	1		Q91VA0	1.90416	5.722e-06		Q91VA0	199.87	66.9	68.9	70.8	129	130.7	133.7
FALSE	High	Master Protein	B2RX12	ATP-binding cassette sub-family C member 3 OS=Mus musculus OX=10090 GN=Abcc3 PE=1 SV=2	0	124.387	20	24	27	23	1523	169.1	7.14	99.99	24	0.687	0.694	0.675	117.2	118.9	119.9	80.5	82.5	81	0.685393	5.81102e-06	36	0.000905389	High	High	High	High	High	High	1		B2RX12	0.685393	5.81102e-06		B2RX12	124.387	117.2	118.9	119.9	80.5	82.5	81
FALSE	High	Master Protein	P00186	Cytochrome P450 1A2 OS=Mus musculus OX=10090 GN=Cyp1a2 PE=1 SV=1	0	228.2	70	36	64	36	513	58.1	8.76	237.5	36	2.41	2.363	2.585	58	60.7	55.2	139.9	143.4	142.8	2.45026	5.96226e-06	37	0.000903846	High	High	High	High	High	High	1		P00186	2.45026	5.96226e-06		P00186	228.2	58	60.7	55.2	139.9	143.4	142.8
FALSE	High	Master Protein	P70694	Estradiol 17 beta-dehydrogenase 5 OS=Mus musculus OX=10090 GN=Akr1c6 PE=1 SV=1	0	259.291	87	33	150	27	323	37	8.28	493.8	33	1.468	1.437	1.48	79.9	82.6	81.2	117.3	118.7	120.3	1.46204	6.16378e-06	38	0.000909807	High	High	High	High	High	High	1		P70694	1.46204	6.16378e-06		P70694	259.291	79.9	82.6	81.2	117.3	118.7	120.3
FALSE	High	Master Protein	Q91V92	ATP-citrate synthase OS=Mus musculus OX=10090 GN=Acly PE=1 SV=1	0	388.869	65	66	122	66	1091	119.7	7.44	380.19	66	0.705	0.714	0.717	117.1	117.9	115.5	82.5	84.2	82.8	0.71184	6.16498e-06	39	0.00088665	High	High	High	High	High	High	1		Q91V92	0.71184	6.16498e-06		Q91V92	388.869	117.1	117.9	115.5	82.5	84.2	82.8
FALSE	High	Master Protein	Q9CYR6	Phosphoacetylglucosamine mutase OS=Mus musculus OX=10090 GN=Pgm3 PE=1 SV=1	0	95.817	41	21	26	21	542	59.4	6.2	79.01	21	0.626	0.639	0.637	121.3	123.2	122.8	75.9	78.7	78.2	0.633814	6.76847e-06	40	0.000949108	High	High	High	High	High	High	1		Q9CYR6	0.633814	6.76847e-06		Q9CYR6	95.817	121.3	123.2	122.8	75.9	78.7	78.2
FALSE	High	Master Protein	Q9D939	Sulfotransferase 1C2 OS=Mus musculus OX=10090 GN=Sult1c2 PE=1 SV=1	0	44.424	45	12	14	12	296	34.9	7.83	35.73	12	0.636	0.634	0.655	123.3	120.4	121.9	78.3	76.3	79.8	0.641138	6.8172e-06	41	0.000932627	High	High	High	High	High	High	1		Q9D939	0.641138	6.8172e-06		Q9D939	44.424	123.3	120.4	121.9	78.3	76.3	79.8
FALSE	High	Master Protein	Q60936	Atypical kinase COQ8A, mitochondrial OS=Mus musculus OX=10090 GN=Coq8a PE=1 SV=2	0	131.008	40	21	34	21	645	71.7	6.54	118.21	21	1.747	1.706	1.786	71.3	75.4	71.8	124.7	128.6	128.2	1.746	7.12316e-06	42	0.000951281	High	High	High	High	High	High	1		Q60936	1.746	7.12316e-06		Q60936	131.008	71.3	75.4	71.8	124.7	128.6	128.2
FALSE	Medium	Master Protein	Q71B07	Probable C-mannosyltransferase DPY19L3 OS=Mus musculus OX=10090 GN=Dpy19l3 PE=2 SV=2	0.012	2.239	3	2	2	2	716	82.9	8.75	0	2	2.988	3.029	2.722	48.5	50.4	54.6	145	152.8	148.6	2.90814	7.16486e-06	43	0.000934598	High	High	High	High	High	High	1		Q71B07	2.90814	7.16486e-06		Q71B07	2.239	48.5	50.4	54.6	145	152.8	148.6
FALSE	High	Master Protein	Q63836	Selenium-binding protein 2 OS=Mus musculus OX=10090 GN=Selenbp2 PE=1 SV=2	0	301.656	92	38	157	9	472	52.6	6.18	567.18	38	18.292	17.427	17.109	10.2	10.9	11.1	187.4	190.7	189.6	17.6304	7.80234e-06	44	0.000994621	High	High	High	High	High	High	1		Q63836	17.6304	7.80234e-06		Q63836	301.656	10.2	10.9	11.1	187.4	190.7	189.6
FALSE	High	Master Protein	P59108	Copine-2 OS=Mus musculus OX=10090 GN=Cpne2 PE=1 SV=1	0	13.095	7	3	3	2	548	61	5.96	8.66	3	1.374	1.364	1.351	83.2	85.3	85.4	114.4	116.3	115.4	1.36314	8.3661e-06	45	0.00104279	High	High	High	High	High	High	1		P59108	1.36314	8.3661e-06		P59108	13.095	83.2	85.3	85.4	114.4	116.3	115.4
FALSE	High	Master Protein	Q8VDJ3	Vigilin OS=Mus musculus OX=10090 GN=Hdlbp PE=1 SV=1	0	381.877	58	76	121	76	1268	141.7	6.87	373.38	76	1.338	1.336	1.357	85.4	85.9	84.6	114.3	114.9	114.8	1.34428	8.84953e-06	46	0.00107907	High	High	High	High	High	High	1		Q8VDJ3	1.34428	8.84953e-06		Q8VDJ3	381.877	85.4	85.9	84.6	114.3	114.9	114.8
FALSE	High	Master Protein	P09803	Cadherin-1 OS=Mus musculus OX=10090 GN=Cdh1 PE=1 SV=1	0	13.412	6	7	7	7	884	98.2	4.83	15.39	7	2.66	3.222	3.131	54.5	47.6	48.4	144.9	153.3	151.4	2.98738	9.38431e-06	47	0.00111993	High	High	High	High	High	High	1		P09803	2.98738	9.38431e-06		P09803	13.412	54.5	47.6	48.4	144.9	153.3	151.4
FALSE	High	Master Protein	O88456	Calpain small subunit 1 OS=Mus musculus OX=10090 GN=Capns1 PE=1 SV=2	0	50.917	47	10	18	10	268	28.4	5.63	57.36	10	0.773	0.791	0.782	112.2	111.2	113.4	86.7	87.9	88.7	0.78177	9.78495e-06	48	0.00114341	High	High	High	High	High	High	1		O88456	0.78177	9.78495e-06		O88456	50.917	112.2	111.2	113.4	86.7	87.9	88.7
FALSE	High	Master Protein	P97742	Carnitine O-palmitoyltransferase 1, liver isoform OS=Mus musculus OX=10090 GN=Cpt1a PE=1 SV=4	0	207.983	54	38	59	36	773	88.2	8.62	173.4	38	0.684	0.691	0.689	116.6	119	119.8	79.8	82.2	82.6	0.688239	9.88991e-06	49	0.00113209	High	High	High	High	High	High	1		P97742	0.688239	9.88991e-06		P97742	207.983	116.6	119	119.8	79.8	82.2	82.6
FALSE	High	Master Protein	Q5FW60	Major urinary protein 20 OS=Mus musculus OX=10090 GN=Mup20 PE=1 SV=1	0	89.058	67	13	42	8	181	20.9	4.89	117.57	13	0.507	0.514	0.499	130.3	133.7	134.3	66.1	68.7	67	0.506653	9.91789e-06	50	0.00111259	High	High	High	High	High	High	1		Q5FW60	0.506653	9.91789e-06		Q5FW60	89.058	130.3	133.7	134.3	66.1	68.7	67
FALSE	High	Master Protein	Q6A078	Centrosomal protein of 290 kDa OS=Mus musculus OX=10090 GN=Cep290 PE=1 SV=2	0.001	4.106	1	2	3	1	2472	288.9	6.1	5.11	2	0.469	0.424	0.451	139.9	139.4	135	65.7	59.2	60.9	0.448467	1.05342e-05	51	0.00115855	High	High	High	High	High	High	1		Q6A078	0.448467	1.05342e-05		Q6A078	4.106	139.9	139.4	135	65.7	59.2	60.9
FALSE	High	Master Protein	Q80UU9	Membrane-associated progesterone receptor component 2 OS=Mus musculus OX=10090 GN=Pgrmc2 PE=1 SV=2	0	36.733	39	9	11	7	217	23.3	5.15	40.03	9	0.634	0.649	0.661	122.2	120.4	121.4	77.5	78.2	80.3	0.648352	1.06246e-05	52	0.00114602	High	High	High	High	High	High	1		Q80UU9	0.648352	1.06246e-05		Q80UU9	36.733	122.2	120.4	121.4	77.5	78.2	80.3
FALSE	High	Master Protein	Q8VCN5	Cystathionine gamma-lyase OS=Mus musculus OX=10090 GN=Cth PE=1 SV=1	0	175.233	69	21	55	21	398	43.5	7.65	213.66	21	1.588	1.573	1.649	76.3	79.2	75	121.1	124.6	123.8	1.60304	1.14141e-05	53	0.00120795	High	High	High	High	High	High	1		Q8VCN5	1.60304	1.14141e-05		Q8VCN5	175.233	76.3	79.2	75	121.1	124.6	123.8
FALSE	High	Master Protein	Q9Z2I9	Succinate--CoA ligase [ADP-forming] subunit beta, mitochondrial OS=Mus musculus OX=10090 GN=Sucla2 PE=1 SV=2	0	155.271	59	27	44	27	463	50.1	7.01	151.49	27	1.722	1.731	1.799	73.3	74	70.8	126.3	128.2	127.4	1.75103	1.15213e-05	54	0.00119672	High	High	High	High	High	High	1		Q9Z2I9	1.75103	1.15213e-05		Q9Z2I9	155.271	73.3	74	70.8	126.3	128.2	127.4
FALSE	High	Master Protein	P16110	Galectin-3 OS=Mus musculus OX=10090 GN=Lgals3 PE=1 SV=3	0	39.441	26	8	9	8	264	27.5	8.38	30.93	8	0.421	0.425	0.443	138.9	139.7	141.1	58.4	59.3	62.5	0.429354	1.19992e-05	55	0.0012237	High	High	High	High	High	High	1		P16110	0.429354	1.19992e-05		P16110	39.441	138.9	139.7	141.1	58.4	59.3	62.5
FALSE	High	Master Protein	Q8VE09	Tetratricopeptide repeat protein 39C OS=Mus musculus OX=10090 GN=Ttc39c PE=1 SV=2	0	113.408	44	22	29	22	580	65.4	6.87	100.72	22	2.783	2.798	2.718	51.6	53.1	54.6	143.7	148.6	148.4	2.76648	1.27081e-05	56	0.00127286	High	High	High	High	High	High	1		Q8VE09	2.76648	1.27081e-05		Q8VE09	113.408	51.6	53.1	54.6	143.7	148.6	148.4
FALSE	High	Master Protein	Q91WG0	Acylcarnitine hydrolase OS=Mus musculus OX=10090 GN=Ces2c PE=1 SV=1	0	132.155	52	19	28	17	561	62.4	5.69	112.38	19	1.656	1.573	1.624	73.8	77.9	77.5	122.2	122.5	126	1.61736	1.27258e-05	57	0.00125226	High	High	High	High	High	High	1		Q91WG0	1.61736	1.27258e-05		Q91WG0	132.155	73.8	77.9	77.5	122.2	122.5	126
FALSE	High	Master Protein	Q9EP96	Solute carrier organic anion transporter family member 1A4 OS=Mus musculus OX=10090 GN=Slco1a4 PE=1 SV=1	0	31.677	11	8	8	6	670	73.9	7.59	22.99	8	0.576	0.622	0.579	125.2	123.4	128.3	72.1	76.7	74.3	0.591934	1.31187e-05	58	0.00126867	High	High	High	High	High	High	1		Q9EP96	0.591934	1.31187e-05		Q9EP96	31.677	125.2	123.4	128.3	72.1	76.7	74.3
FALSE	High	Master Protein	Q9DBE0	Cysteine sulfinic acid decarboxylase OS=Mus musculus OX=10090 GN=Csad PE=1 SV=1	0	146.883	63	29	46	29	493	55.1	6.61	142.62	29	0.77	0.779	0.784	112.7	113.5	111.3	86.8	88.4	87.3	0.777778	1.35139e-05	59	0.00128473	High	High	High	High	High	High	1		Q9DBE0	0.777778	1.35139e-05		Q9DBE0	146.883	112.7	113.5	111.3	86.8	88.4	87.3
FALSE	High	Master Protein	O70451	Monocarboxylate transporter 2 OS=Mus musculus OX=10090 GN=Slc16a7 PE=1 SV=1	0	17.457	7	6	7	6	484	52.6	9.31	16.2	6	0.719	0.707	0.71	116.8	115.2	118.5	84	81.4	84.1	0.71184	1.38489e-05	60	0.00129464	High	High	High	High	High	High	1		O70451	0.71184	1.38489e-05		O70451	17.457	116.8	115.2	118.5	84	81.4	84.1
FALSE	High	Master Protein	Q80X73	Protein pelota homolog OS=Mus musculus OX=10090 GN=Pelo PE=1 SV=3	0	46.79	30	12	14	12	385	43.3	5.99	33.31	12	1.5	1.578	1.503	79.2	77.1	81.2	118.8	121.7	122	1.52632	1.4197e-05	61	0.00130542	High	High	High	High	High	High	1		Q80X73	1.52632	1.4197e-05		Q80X73	46.79	79.2	77.1	81.2	118.8	121.7	122
FALSE	High	Master Protein	Q61656	Probable ATP-dependent RNA helicase DDX5 OS=Mus musculus OX=10090 GN=Ddx5 PE=1 SV=2	0	167.89	57	39	50	30	614	69.2	8.92	148.27	39	1.268	1.28	1.325	87.8	88.2	86	111.4	112.8	113.9	1.29046	1.43502e-05	62	0.00129823	High	High	High	High	High	High	1		Q61656	1.29046	1.43502e-05		Q61656	167.89	87.8	88.2	86	111.4	112.8	113.9
FALSE	High	Master Protein	Q99M01	Phenylalanine--tRNA ligase, mitochondrial OS=Mus musculus OX=10090 GN=Fars2 PE=1 SV=1	0	45.613	28	12	13	12	451	52.3	7.17	36.2	12	1.387	1.37	1.375	82.3	85.1	85	114.2	116.6	116.8	1.37718	1.49438e-05	63	0.00133047	High	High	High	High	High	High	1		Q99M01	1.37718	1.49438e-05		Q99M01	45.613	82.3	85.1	85	114.2	116.6	116.8
FALSE	High	Master Protein	Q6GV12	3-ketodihydrosphingosine reductase OS=Mus musculus OX=10090 GN=Kdsr PE=1 SV=1	0	16.073	15	5	5	5	332	35.9	7.9	14.16	5	0.626	0.653	0.654	122.2	122.3	120.4	76.5	79.8	78.8	0.644286	1.5247e-05	64	0.00133625	High	High	High	High	High	High	1		Q6GV12	0.644286	1.5247e-05		Q6GV12	16.073	122.2	122.3	120.4	76.5	79.8	78.8
FALSE	High	Master Protein	P11589	Major urinary protein 2 OS=Mus musculus OX=10090 GN=Mup2 PE=1 SV=1	0	208.704	78	21	130	2	180	20.7	5.11	380	21	2.583	2.338	2.183	55	61	62.6	142	142.7	136.7	2.35946	1.54683e-05	65	0.0013348	High	High	High	High	High	High	1		P11589	2.35946	1.54683e-05		P11589	208.704	55	61	62.6	142	142.7	136.7
FALSE	High	Master Protein	P58735	Sulfate anion transporter 1 OS=Mus musculus OX=10090 GN=Slc26a1 PE=1 SV=1	0	76.181	20	12	16	12	704	75.7	8.09	62.06	12	1.534	1.578	1.522	78.3	76.8	80.8	120	121.1	123	1.54345	1.57942e-05	66	0.00134227	High	High	High	High	High	High	1		P58735	1.54345	1.57942e-05		P58735	76.181	78.3	76.8	80.8	120	121.1	123
FALSE	High	Master Protein	Q9QXF8	Glycine N-methyltransferase OS=Mus musculus OX=10090 GN=Gnmt PE=1 SV=3	0	137.247	77	16	112	16	293	32.7	7.44	358.98	16	1.321	1.257	1.294	86	88.4	87.5	113.6	111.2	113.2	1.29057	1.60017e-05	67	0.00133961	High	High	High	High	High	High	1		Q9QXF8	1.29057	1.60017e-05		Q9QXF8	137.247	86	88.4	87.5	113.6	111.2	113.2
FALSE	High	Master Protein	Q8R121	Protein Z-dependent protease inhibitor OS=Mus musculus OX=10090 GN=Serpina10 PE=1 SV=1	0	45.366	25	11	12	11	448	51.8	5.67	37.39	11	0.856	0.837	0.834	107.9	108.6	109.2	92.4	90.9	91	0.842186	1.65108e-05	68	0.0013619	High	High	High	High	High	High	1		Q8R121	0.842186	1.65108e-05		Q8R121	45.366	107.9	108.6	109.2	92.4	90.9	91
FALSE	High	Master Protein	Q64458	Cytochrome P450 2C29 OS=Mus musculus OX=10090 GN=Cyp2c29 PE=1 SV=2	0	226.434	82	41	72	24	490	55.7	8.29	243.5	41	1.894	1.838	1.901	67	72.2	69.4	126.9	132.7	131.9	1.8768	1.77787e-05	69	0.00144523	High	High	High	High	High	High	1		Q64458	1.8768	1.77787e-05		Q64458	226.434	67	72.2	69.4	126.9	132.7	131.9
FALSE	High	Master Protein	P58044	Isopentenyl-diphosphate Delta-isomerase 1 OS=Mus musculus OX=10090 GN=Idi1 PE=1 SV=1	0	64.376	52	13	16	13	227	26.3	6.16	59.62	13	1.296	1.291	1.325	86.5	88.2	85.7	112.1	113.9	113.5	1.30376	1.79643e-05	70	0.00143945	High	High	High	High	High	High	1		P58044	1.30376	1.79643e-05		P58044	64.376	86.5	88.2	85.7	112.1	113.9	113.5
FALSE	High	Master Protein	Q3UUI3	Acyl-coenzyme A thioesterase THEM4 OS=Mus musculus OX=10090 GN=Them4 PE=1 SV=1	0	34.369	29	8	8	8	230	26	9.64	27.73	8	1.332	1.334	1.329	85.5	86.5	85.3	113.9	115.4	113.3	1.33152	1.82089e-05	71	0.0014385	High	High	High	High	High	High	1		Q3UUI3	1.33152	1.82089e-05		Q3UUI3	34.369	85.5	86.5	85.3	113.9	115.4	113.3
FALSE	High	Master Protein	P53395	Lipoamide acyltransferase component of branched-chain alpha-keto acid dehydrogenase complex, mitochondrial OS=Mus musculus OX=10090 GN=Dbt PE=1 SV=2	0	130.428	52	24	48	24	482	53.2	8.6	136.99	24	1.832	1.683	1.9	70.6	74.5	69.1	129.3	125.3	131.2	1.80112	1.83551e-05	72	0.00142991	High	High	High	High	High	High	1		P53395	1.80112	1.83551e-05		P53395	130.428	70.6	74.5	69.1	129.3	125.3	131.2
FALSE	High	Master Protein	Q6XVG2	Cytochrome P450 2C54 OS=Mus musculus OX=10090 GN=Cyp2c54 PE=1 SV=1	0	179.047	67	35	70	12	490	55.8	7.47	205.47	35	1.967	2.032	1.955	66	66.1	68.9	129.9	134.3	134.7	1.98458	1.8655e-05	73	0.00143337	High	High	High	High	High	High	1		Q6XVG2	1.98458	1.8655e-05		Q6XVG2	179.047	66	66.1	68.9	129.9	134.3	134.7
FALSE	High	Master Protein	Q91X79	Chymotrypsin-like elastase family member 1 OS=Mus musculus OX=10090 GN=Cela1 PE=1 SV=1	0	11.662	15	3	3	3	266	28.9	8.24	9.11	3	2.37	2.668	2.428	59.3	52.3	60.7	140.6	139.6	147.4	2.48172	1.89311e-05	74	0.00143493	High	High	High	High	High	High	1		Q91X79	2.48172	1.89311e-05		Q91X79	11.662	59.3	52.3	60.7	140.6	139.6	147.4
FALSE	High	Master Protein	P16331	Phenylalanine-4-hydroxylase OS=Mus musculus OX=10090 GN=Pah PE=1 SV=4	0	207.518	80	34	54	34	453	51.9	6.3	215.35	34	2.033	1.964	2.119	64.9	69.3	63.4	132	136.1	134.3	2.03644	1.92823e-05	75	0.00144206	High	High	High	High	High	High	1		P16331	2.03644	1.92823e-05		P16331	207.518	64.9	69.3	63.4	132	136.1	134.3
FALSE	High	Master Protein	Q99M87	DnaJ homolog subfamily A member 3, mitochondrial OS=Mus musculus OX=10090 GN=Dnaja3 PE=1 SV=1	0	77.932	35	14	15	14	480	52.4	9.22	58.51	14	1.512	1.488	1.506	77.9	81.9	80.1	117.7	121.9	120.6	1.50146	1.98086e-05	76	0.00146193	High	High	High	High	High	High	1		Q99M87	1.50146	1.98086e-05		Q99M87	77.932	77.9	81.9	80.1	117.7	121.9	120.6
FALSE	High	Master Protein	Q5YD48	APOBEC1 complementation factor OS=Mus musculus OX=10090 GN=A1cf PE=1 SV=2	0	127.688	50	29	32	28	595	65.6	8.59	100.86	29	1.332	1.343	1.324	84.4	85.8	87	112.5	115.1	115.2	1.33281	2.01099e-05	77	0.00146489	High	High	High	High	High	High	1		Q5YD48	1.33281	2.01099e-05		Q5YD48	127.688	84.4	85.8	87	112.5	115.1	115.2
FALSE	High	Master Protein	Q9JKR6	Hypoxia up-regulated protein 1 OS=Mus musculus OX=10090 GN=Hyou1 PE=1 SV=1	0	271.165	50	48	81	48	999	111.1	5.19	269.77	48	1.347	1.347	1.373	84.5	85.7	84.5	113.8	115.4	116.1	1.35571	2.08233e-05	78	0.00149741	High	High	High	High	High	High	1		Q9JKR6	1.35571	2.08233e-05		Q9JKR6	271.165	84.5	85.7	84.5	113.8	115.4	116.1
FALSE	High	Master Protein	P01027	Complement C3 OS=Mus musculus OX=10090 GN=C3 PE=1 SV=3	0	548.949	68	106	166	106	1663	186.4	6.73	503.12	106	0.828	0.835	0.834	108.5	109.7	109.2	89.9	91.6	91.1	0.832621	2.16058e-05	79	0.00153401	High	High	High	High	High	High	1		P01027	0.832621	2.16058e-05		P01027	548.949	108.5	109.7	109.2	89.9	91.6	91.1
FALSE	High	Master Protein	P06330	Ig heavy chain V region AC38 205.12 OS=Mus musculus OX=10090 PE=1 SV=1	0	33.436	58	6	11	5	118	12.9	7.11	37.62	6	2.944	2.91	3.191	49.3	52.8	47.5	145.3	153.7	151.4	3.0107	2.3101e-05	80	0.00161967	High	High	High	High	High	High	1		P06330	3.0107	2.3101e-05		P06330	33.436	49.3	52.8	47.5	145.3	153.7	151.4
FALSE	High	Master Protein	Q99KV1	DnaJ homolog subfamily B member 11 OS=Mus musculus OX=10090 GN=Dnajb11 PE=1 SV=1	0	80.041	40	16	21	16	358	40.5	6.32	66.68	16	1.341	1.319	1.371	84.4	87.2	84.4	113.2	115	115.8	1.34375	2.31321e-05	81	0.00160183	High	High	High	High	High	High	1		Q99KV1	1.34375	2.31321e-05		Q99KV1	80.041	84.4	87.2	84.4	113.2	115	115.8
FALSE	High	Master Protein	Q80X19	Collagen alpha-1(XIV) chain OS=Mus musculus OX=10090 GN=Col14a1 PE=1 SV=2	0	260.694	40	55	64	55	1797	192.9	5.1	211	55	0.488	0.484	0.489	131.9	135	136.6	64.3	65.3	66.8	0.486741	2.32661e-05	82	0.00159146	High	High	High	High	High	High	1		Q80X19	0.486741	2.32661e-05		Q80X19	260.694	131.9	135	136.6	64.3	65.3	66.8
FALSE	High	Master Protein	P51885	Lumican OS=Mus musculus OX=10090 GN=Lum PE=1 SV=2	0	60.433	35	10	17	10	338	38.2	6.43	59.12	10	0.671	0.694	0.702	118.6	119.5	117.1	79.6	83	82.2	0.689189	2.3305e-05	83	0.00157491	High	High	High	High	High	High	1		P51885	0.689189	2.3305e-05		P51885	60.433	118.6	119.5	117.1	79.6	83	82.2
FALSE	High	Master Protein	P24547	Inosine-5'-monophosphate dehydrogenase 2 OS=Mus musculus OX=10090 GN=Impdh2 PE=1 SV=2	0	116.166	51	21	22	21	514	55.8	7.28	87.41	21	1.486	1.471	1.594	79.8	81.6	77.1	118.5	120.1	122.9	1.51572	2.37567e-05	84	0.00158633	High	High	High	High	High	High	1		P24547	1.51572	2.37567e-05		P24547	116.166	79.8	81.6	77.1	118.5	120.1	122.9
FALSE	High	Master Protein	P46735	Unconventional myosin-Ib OS=Mus musculus OX=10090 GN=Myo1b PE=1 SV=3	0	194.249	45	44	53	43	1107	128.5	9.26	173.95	44	1.683	1.671	1.651	72.5	75.4	77	121.9	126	127.2	1.66785	2.38975e-05	85	0.00157696	High	High	High	High	High	High	1		P46735	1.66785	2.38975e-05		P46735	194.249	72.5	75.4	77	121.9	126	127.2
FALSE	High	Master Protein	P09242	Alkaline phosphatase, tissue-nonspecific isozyme OS=Mus musculus OX=10090 GN=Alpl PE=1 SV=2	0	11.853	7	4	4	4	524	57.5	7.01	8.2	4	0.613	0.59	0.59	124.6	122.8	128.1	76.4	72.5	75.6	0.59787	2.39312e-05	86	0.00156082	High	High	High	High	High	High	1		P09242	0.59787	2.39312e-05		P09242	11.853	124.6	122.8	128.1	76.4	72.5	75.6
FALSE	High	Master Protein	Q91WG8	Bifunctional UDP-N-acetylglucosamine 2-epimerase/N-acetylmannosamine kinase OS=Mus musculus OX=10090 GN=Gne PE=1 SV=1	0	141.047	47	31	36	31	722	79.1	6.81	121.26	31	1.646	1.566	1.622	74.6	78.4	76.9	122.7	122.8	124.7	1.61027	2.40474e-05	87	0.00155036	High	High	High	High	High	High	1		Q91WG8	1.61027	2.40474e-05		Q91WG8	141.047	74.6	78.4	76.9	122.7	122.8	124.7
FALSE	High	Master Protein	Q9CZN7	Serine hydroxymethyltransferase, mitochondrial OS=Mus musculus OX=10090 GN=Shmt2 PE=1 SV=1	0	169.236	71	35	57	34	504	55.7	8.47	153.68	35	1.254	1.261	1.26	89.7	88.7	87.3	112.5	111.8	110	1.25819	2.4251e-05	88	0.00154572	High	High	High	High	High	High	1		Q9CZN7	1.25819	2.4251e-05		Q9CZN7	169.236	89.7	88.7	87.3	112.5	111.8	110
FALSE	High	Master Protein	Q08093	Calponin-2 OS=Mus musculus OX=10090 GN=Cnn2 PE=1 SV=1	0	22.032	17	5	6	4	305	33.1	7.62	16.92	5	0.718	0.711	0.698	115.5	117.8	117.8	82.9	83.7	82.2	0.70863	2.45034e-05	89	0.00154427	High	High	High	High	High	High	1		Q08093	0.70863	2.45034e-05		Q08093	22.032	115.5	117.8	117.8	82.9	83.7	82.2
FALSE	High	Master Protein	Q6PB66	Leucine-rich PPR motif-containing protein, mitochondrial OS=Mus musculus OX=10090 GN=Lrpprc PE=1 SV=2	0	431.183	61	86	114	86	1392	156.5	6.83	385.49	86	1.464	1.441	1.528	80	83.2	79	117.1	120	120.7	1.47729	2.49328e-05	90	0.00155387	High	High	High	High	High	High	1		Q6PB66	1.47729	2.49328e-05		Q6PB66	431.183	80	83.2	79	117.1	120	120.7
FALSE	High	Master Protein	P48036	Annexin A5 OS=Mus musculus OX=10090 GN=Anxa5 PE=1 SV=1	0	154.71	88	33	62	32	319	35.7	4.96	168.46	33	0.451	0.456	0.444	141.2	138	134.4	63.7	63	59.7	0.450677	2.49466e-05	91	0.00153764	High	High	High	High	High	High	1		P48036	0.450677	2.49466e-05		P48036	154.71	141.2	138	134.4	63.7	63	59.7
FALSE	High	Master Protein	Q8QZR1	Tyrosine aminotransferase OS=Mus musculus OX=10090 GN=Tat PE=1 SV=1	0	78.552	44	18	20	18	454	50.5	5.53	61.49	18	1.363	1.353	1.401	83.3	86.2	83.4	113.6	116.6	116.8	1.37208	2.52743e-05	92	0.00154091	High	High	High	High	High	High	1		Q8QZR1	1.37208	2.52743e-05		Q8QZR1	78.552	83.3	86.2	83.4	113.6	116.6	116.8
FALSE	High	Master Protein	P18419	Seminal vesicle secretory protein 4 OS=Mus musculus OX=10090 GN=Svs4 PE=1 SV=2	0	70.891	60	6	36	6	113	12.5	8.47	119.13	6	0.097	0.102	0.111	176.7	182.1	184.8	17.2	18.6	20.6	0.103753	2.61739e-05	93	0.0015786	High	High	High	High	High	High	1		P18419	0.103753	2.61739e-05		P18419	70.891	176.7	182.1	184.8	17.2	18.6	20.6
FALSE	High	Master Protein	P60843	Eukaryotic initiation factor 4A-I OS=Mus musculus OX=10090 GN=Eif4a1 PE=1 SV=1	0	161.813	68	27	43	12	406	46.1	5.48	133.52	27	1.521	1.493	1.504	77.9	79.9	81.6	118.5	119.3	122.8	1.50627	2.62838e-05	94	0.00156836	High	High	High	High	High	High	1		P60843	1.50627	2.62838e-05		P60843	161.813	77.9	79.9	81.6	118.5	119.3	122.8
FALSE	High	Master Protein	Q9DCL9	Bifunctional phosphoribosylaminoimidazole carboxylase/phosphoribosylaminoimidazole succinocarboxamide synthetase OS=Mus musculus OX=10090 GN=Paics PE=1 SV=4	0	152.348	74	32	40	32	425	47	7.23	141.22	32	1.451	1.367	1.388	81.8	85.4	82.7	118.6	116.7	114.8	1.40096	2.68184e-05	95	0.00158342	High	High	High	High	High	High	1		Q9DCL9	1.40096	2.68184e-05		Q9DCL9	152.348	81.8	85.4	82.7	118.6	116.7	114.8
FALSE	High	Master Protein	Q8VCW8	Medium-chain acyl-CoA ligase ACSF2, mitochondrial OS=Mus musculus OX=10090 GN=Acsf2 PE=1 SV=1	0	268.014	60	37	80	37	615	67.9	8.18	315.44	37	1.439	1.47	1.512	81.2	82	79.4	116.9	120.5	120	1.47321	2.80257e-05	96	0.00163746	High	High	High	High	High	High	1		Q8VCW8	1.47321	2.80257e-05		Q8VCW8	268.014	81.2	82	79.4	116.9	120.5	120
FALSE	High	Master Protein	P19221	Prothrombin OS=Mus musculus OX=10090 GN=F2 PE=1 SV=1	0	161.107	50	30	42	30	618	70.2	6.43	138.53	30	0.721	0.745	0.743	115.8	115.4	114.4	83.5	86	85	0.7364	2.81018e-05	97	0.00162498	High	High	High	High	High	High	1		P19221	0.7364	2.81018e-05		P19221	161.107	115.8	115.4	114.4	83.5	86	85
FALSE	High	Master Protein	Q64339	Ubiquitin-like protein ISG15 OS=Mus musculus OX=10090 GN=Isg15 PE=1 SV=4	0	22.562	35	3	3	3	161	17.9	7.9	16.63	3	0.487	0.469	0.506	130.7	137.8	135	63.6	64.6	68.3	0.486989	2.83806e-05	98	0.00162436	High	High	High	High	High	High	1		Q64339	0.486989	2.83806e-05		Q64339	22.562	130.7	137.8	135	63.6	64.6	68.3
FALSE	High	Master Protein	Q99KF1	Transmembrane emp24 domain-containing protein 9 OS=Mus musculus OX=10090 GN=Tmed9 PE=1 SV=2	0	37.612	37	10	13	8	235	27.1	8.41	35.14	10	1.283	1.276	1.283	86.3	89	87.9	110.7	113.5	112.7	1.28002	2.85849e-05	99	0.00161952	High	High	High	High	High	High	1		Q99KF1	1.28002	2.85849e-05		Q99KF1	37.612	86.3	89	87.9	110.7	113.5	112.7
FALSE	High	Master Protein	Q9CY50	Translocon-associated protein subunit alpha OS=Mus musculus OX=10090 GN=Ssr1 PE=1 SV=1	0	19.746	21	4	6	4	286	32	4.45	23.71	4	1.245	1.267	1.292	89.1	88.5	86.9	111	112.2	112.3	1.26843	2.97358e-05	100	0.00166788	High	High	High	High	High	High	1		Q9CY50	1.26843	2.97358e-05		Q9CY50	19.746	89.1	88.5	86.9	111	112.2	112.3
FALSE	High	Master Protein	Q91WM2	Haloacid dehalogenase-like hydrolase domain-containing 5 OS=Mus musculus OX=10090 GN=Hdhd5 PE=1 SV=1	0	57.57	42	14	14	14	419	46.3	7.88	47.98	14	1.593	1.542	1.483	77.1	78.1	81.2	122.8	120.4	120.3	1.53765	3.02125e-05	101	0.00167784	High	High	High	High	High	High	1		Q91WM2	1.53765	3.02125e-05		Q91WM2	57.57	77.1	78.1	81.2	122.8	120.4	120.3
FALSE	High	Master Protein	P50428	Arylsulfatase A OS=Mus musculus OX=10090 GN=Arsa PE=1 SV=2	0	47.395	28	11	13	10	506	53.7	5.87	37.73	11	0.573	0.593	0.594	127.8	124	126.4	73.3	73.5	75.1	0.586727	3.14377e-05	102	0.00172876	High	High	High	High	High	High	1		P50428	0.586727	3.14377e-05		P50428	47.395	127.8	124	126.4	73.3	73.5	75.1
FALSE	High	Master Protein	Q9R0A0	Peroxisomal membrane protein PEX14 OS=Mus musculus OX=10090 GN=Pex14 PE=1 SV=1	0	43.707	25	10	12	10	376	41.2	5.11	37.21	10	0.756	0.729	0.724	114.3	116.4	114.9	86.4	84.8	83.2	0.736111	3.24845e-05	103	0.00176899	High	High	High	High	High	High	1		Q9R0A0	0.736111	3.24845e-05		Q9R0A0	43.707	114.3	116.4	114.9	86.4	84.8	83.2
FALSE	High	Master Protein	P50171	(3R)-3-hydroxyacyl-CoA dehydrogenase OS=Mus musculus OX=10090 GN=Hsd17b8 PE=1 SV=2	0	72.09	68	11	15	11	259	26.6	6.54	58.84	11	1.281	1.231	1.249	87.2	89.3	89.7	111.7	110	112	1.25357	3.25769e-05	104	0.00175696	High	High	High	High	High	High	1		P50171	1.25357	3.25769e-05		P50171	72.09	87.2	89.3	89.7	111.7	110	112
FALSE	High	Master Protein	Q9EQK5	Major vault protein OS=Mus musculus OX=10090 GN=Mvp PE=1 SV=4	0	271.902	70	50	78	50	861	95.9	5.59	250.73	50	0.624	0.63	0.631	123.9	123.5	121.1	77.3	77.8	76.4	0.628223	3.36866e-05	105	0.0017995	High	High	High	High	High	High	1		Q9EQK5	0.628223	3.36866e-05		Q9EQK5	271.902	123.9	123.5	121.1	77.3	77.8	76.4
FALSE	High	Master Protein	Q3TW96	UDP-N-acetylhexosamine pyrophosphorylase-like protein 1 OS=Mus musculus OX=10090 GN=Uap1l1 PE=1 SV=1	0	102.932	53	25	28	24	507	56.6	5.43	88.11	25	0.445	0.424	0.453	137.8	141.5	137.2	61.3	60.1	62.1	0.440576	3.48817e-05	106	0.00184577	High	High	High	High	High	High	1		Q3TW96	0.440576	3.48817e-05		Q3TW96	102.932	137.8	141.5	137.2	61.3	60.1	62.1
FALSE	High	Master Protein	P23116	Eukaryotic translation initiation factor 3 subunit A OS=Mus musculus OX=10090 GN=Eif3a PE=1 SV=5	0	323.754	53	90	154	90	1344	161.8	6.77	339.76	90	1.174	1.162	1.167	91.2	92.6	93	107.1	107.6	108.6	1.16799	3.50126e-05	107	0.00183538	High	High	High	High	High	High	1		P23116	1.16799	3.50126e-05		P23116	323.754	91.2	92.6	93	107.1	107.6	108.6
FALSE	High	Master Protein	P35505	Fumarylacetoacetase OS=Mus musculus OX=10090 GN=Fah PE=1 SV=2	0	182.528	70	19	104	19	419	46.1	7.18	334.59	19	1.25	1.293	1.251	88	87.2	89.8	110	112.7	112.3	1.26415	3.57746e-05	108	0.00185796	High	High	High	High	High	High	1		P35505	1.26415	3.57746e-05		P35505	182.528	88	87.2	89.8	110	112.7	112.3
FALSE	High	Master Protein	P98086	Complement C1q subcomponent subunit A OS=Mus musculus OX=10090 GN=C1qa PE=1 SV=2	0	14.291	16	3	3	3	245	26	9.11	12.09	3	0.503	0.484	0.516	129.6	136.2	134	65.2	65.9	69.1	0.50075	3.9132e-05	109	0.00201368	High	High	High	High	High	High	1		P98086	0.50075	3.9132e-05		P98086	14.291	129.6	136.2	134	65.2	65.9	69.1
FALSE	High	Master Protein	Q9EQC5	N-terminal kinase-like protein OS=Mus musculus OX=10090 GN=Scyl1 PE=1 SV=1	0	27.087	10	7	9	7	806	89.1	6.44	24.33	7	1.223	1.22	1.225	89.2	90	90.7	109	109.8	111.2	1.22268	3.97187e-05	110	0.00202529	High	High	High	High	High	High	1		Q9EQC5	1.22268	3.97187e-05		Q9EQC5	27.087	89.2	90	90.7	109	109.8	111.2
FALSE	High	Master Protein	O89026	Roundabout homolog 1 OS=Mus musculus OX=10090 GN=Robo1 PE=1 SV=1	0	6.389	2	4	4	4	1612	176.3	6.18	3.83	4	0.628	0.554	0.587	122.9	127.8	126.9	77.2	70.7	74.5	0.588983	4.06479e-05	111	0.002054	High	High	High	High	High	High	1		O89026	0.588983	4.06479e-05		O89026	6.389	122.9	127.8	126.9	77.2	70.7	74.5
FALSE	High	Master Protein	P06745	Glucose-6-phosphate isomerase OS=Mus musculus OX=10090 GN=Gpi PE=1 SV=4	0	206.477	59	35	78	35	558	62.7	8.13	247.14	35	0.694	0.707	0.681	119.5	116	118.6	83	82.1	80.8	0.694437	4.14092e-05	112	0.00207379	High	High	High	High	High	High	1		P06745	0.694437	4.14092e-05		P06745	206.477	119.5	116	118.6	83	82.1	80.8
FALSE	High	Master Protein	Q8BGQ7	Alanine--tRNA ligase, cytoplasmic OS=Mus musculus OX=10090 GN=Aars1 PE=1 SV=1	0	340.779	68	58	93	58	968	106.8	5.67	331.51	58	1.313	1.284	1.336	85.3	88.5	85.9	112.1	113.6	114.7	1.31074	4.40846e-05	113	0.00218824	High	High	High	High	High	High	1		Q8BGQ7	1.31074	4.40846e-05		Q8BGQ7	340.779	85.3	88.5	85.9	112.1	113.6	114.7
FALSE	High	Master Protein	Q8R0Y6	Cytosolic 10-formyltetrahydrofolate dehydrogenase OS=Mus musculus OX=10090 GN=Aldh1l1 PE=1 SV=1	0	596.118	84	81	282	81	902	98.6	5.91	925.41	81	1.249	1.262	1.296	88.4	89.6	86.5	110.4	113.1	112.1	1.26881	4.41689e-05	114	0.00217319	High	High	High	High	High	High	1		Q8R0Y6	1.26881	4.41689e-05		Q8R0Y6	596.118	88.4	89.6	86.5	110.4	113.1	112.1
FALSE	High	Master Protein	Q64213	Splicing factor 1 OS=Mus musculus OX=10090 GN=Sf1 PE=1 SV=6	0	72.696	23	13	18	13	653	70.4	8.98	63.83	13	1.123	1.11	1.099	94.2	94.9	95.2	105.8	105.4	104.5	1.11045	4.46721e-05	115	0.00217883	High	High	High	High	High	High	1		Q64213	1.11045	4.46721e-05		Q64213	72.696	94.2	94.9	95.2	105.8	105.4	104.5
FALSE	High	Master Protein	O09164	Extracellular superoxide dismutase [Cu-Zn] OS=Mus musculus OX=10090 GN=Sod3 PE=1 SV=1	0	45.672	47	9	11	9	251	27.4	6.84	41.02	9	0.693	0.697	0.655	116.9	118.6	121.4	81.1	82.6	79.4	0.681143	4.49463e-05	116	0.00217331	High	High	High	High	High	High	1		O09164	0.681143	4.49463e-05		O09164	45.672	116.9	118.6	121.4	81.1	82.6	79.4
FALSE	High	Master Protein	B1AZP2	Disks large-associated protein 4 OS=Mus musculus OX=10090 GN=Dlgap4 PE=1 SV=1	0	17.891	5	5	5	5	992	108	7.08	13.33	5	0.821	0.835	0.828	109	108.4	110.8	89.5	90.5	91.8	0.828154	4.58971e-05	117	0.00220031	High	High	High	High	High	High	1		B1AZP2	0.828154	4.58971e-05		B1AZP2	17.891	109	108.4	110.8	89.5	90.5	91.8
FALSE	High	Master Protein	Q8CEK3	Serine protease inhibitor kazal-like protein, minor form OS=Mus musculus OX=10090 GN=Spinkl PE=1 SV=1	0	34.178	34	5	5	5	90	10.5	7.62	29.88	5	0.047	0.061	0.06	184	192.8	191.2	8.7	11.7	11.5	0.056162	4.65734e-05	118	0.00221382	High	High	High	High	High	High	1		Q8CEK3	0.056162	4.65734e-05		Q8CEK3	34.178	184	192.8	191.2	8.7	11.7	11.5
FALSE	High	Master Protein	Q61990	Poly(rC)-binding protein 2 OS=Mus musculus OX=10090 GN=Pcbp2 PE=1 SV=1	0	89.933	53	15	26	9	362	38.2	6.79	73.44	15	1.279	1.234	1.287	87	89.6	88.2	111.2	110.5	113.5	1.26586	4.82457e-05	119	0.00227403	High	High	High	High	High	High	1		Q61990	1.26586	4.82457e-05		Q61990	89.933	87	89.6	88.2	111.2	110.5	113.5
FALSE	High	Master Protein	Q9D1M7	Peptidyl-prolyl cis-trans isomerase FKBP11 OS=Mus musculus OX=10090 GN=Fkbp11 PE=1 SV=1	0	21.016	23	4	4	4	201	22.1	9.36	16.25	4	1.971	1.703	1.986	66.8	74	67.4	131.7	126.1	133.9	1.88136	4.8268e-05	120	0.00225613	High	High	High	High	High	High	1		Q9D1M7	1.88136	4.8268e-05		Q9D1M7	21.016	66.8	74	67.4	131.7	126.1	133.9
FALSE	High	Master Protein	Q8BYL4	Tyrosine--tRNA ligase, mitochondrial OS=Mus musculus OX=10090 GN=Yars2 PE=1 SV=2	0	73.394	42	19	20	19	472	52.6	9.16	61.66	19	1.649	1.525	1.574	74.6	79.2	78.7	123	120.7	123.8	1.58065	4.97045e-05	121	0.00230407	High	High	High	High	High	High	1		Q8BYL4	1.58065	4.97045e-05		Q8BYL4	73.394	74.6	79.2	78.7	123	120.7	123.8
FALSE	High	Master Protein	P52840	Sulfotransferase 1A1 OS=Mus musculus OX=10090 GN=Sult1a1 PE=1 SV=1	0	139.527	77	25	40	25	291	34	8.1	155.88	25	1.5	1.468	1.551	78.7	82.8	78	118	121.6	121	1.50564	5.00729e-05	122	0.00230212	High	High	High	High	High	High	1		P52840	1.50564	5.00729e-05		P52840	139.527	78.7	82.8	78	118	121.6	121
FALSE	High	Master Protein	Q9CQJ4	E3 ubiquitin-protein ligase RING2 OS=Mus musculus OX=10090 GN=Rnf2 PE=1 SV=1	0	11.836	13	4	5	2	336	37.6	6.84	10.11	4	0.614	0.571	0.601	122.5	124.4	129.1	75.2	71	77.6	0.595213	5.09754e-05	123	0.00232456	High	High	High	High	High	High	1		Q9CQJ4	0.595213	5.09754e-05		Q9CQJ4	11.836	122.5	124.4	129.1	75.2	71	77.6
FALSE	High	Master Protein	Q99K67	Alpha-aminoadipic semialdehyde synthase, mitochondrial OS=Mus musculus OX=10090 GN=Aass PE=1 SV=1	0	343.647	67	57	103	57	926	102.9	6.87	362.16	57	1.449	1.522	1.481	81.8	78.6	81.2	118.5	119.7	120.2	1.48344	5.19552e-05	124	0.00235014	High	High	High	High	High	High	1		Q99K67	1.48344	5.19552e-05		Q99K67	343.647	81.8	78.6	81.2	118.5	119.7	120.2
FALSE	High	Master Protein	Q9D903	Probable rRNA-processing protein EBP2 OS=Mus musculus OX=10090 GN=Ebna1bp2 PE=2 SV=1	0	16.71	17	6	6	6	306	34.7	10.08	10.21	6	1.348	1.339	1.326	83.4	86	87.3	112.4	115.2	115.7	1.33736	5.19951e-05	125	0.00233313	High	High	High	High	High	High	1		Q9D903	1.33736	5.19951e-05		Q9D903	16.71	83.4	86	87.3	112.4	115.2	115.7
FALSE	High	Master Protein	Q8K363	ATP-dependent RNA helicase DDX18 OS=Mus musculus OX=10090 GN=Ddx18 PE=1 SV=1	0	27.098	12	9	10	9	660	74.1	9.52	21.66	9	1.576	1.475	1.545	76.6	80.3	80.2	120.6	118.4	123.9	1.53058	5.25665e-05	126	0.00234004	High	High	High	High	High	High	1		Q8K363	1.53058	5.25665e-05		Q8K363	27.098	76.6	80.3	80.2	120.6	118.4	123.9
FALSE	High	Master Protein	Q9QZ08	N-acetyl-D-glucosamine kinase OS=Mus musculus OX=10090 GN=Nagk PE=1 SV=3	0	44.27	32	9	10	9	343	37.2	5.73	36.92	9	0.756	0.73	0.707	113.9	115	117.8	86.1	83.9	83.3	0.730603	5.29186e-05	127	0.00233717	High	High	High	High	High	High	1		Q9QZ08	0.730603	5.29186e-05		Q9QZ08	44.27	113.9	115	117.8	86.1	83.9	83.3
FALSE	High	Master Protein	P56657	Cytochrome P450 2C40 OS=Mus musculus OX=10090 GN=Cyp2c40 PE=1 SV=2	0	138.955	57	27	46	24	491	55.7	7.52	132.94	27	1.329	1.374	1.315	84.6	84.6	87.3	112.4	116.3	114.8	1.33918	5.40557e-05	128	0.00236874	High	High	High	High	High	High	1		P56657	1.33918	5.40557e-05		P56657	138.955	84.6	84.6	87.3	112.4	116.3	114.8
FALSE	High	Master Protein	Q04857	Collagen alpha-1(VI) chain OS=Mus musculus OX=10090 GN=Col6a1 PE=1 SV=1	0	86.294	23	18	18	18	1025	108.4	5.36	69.48	18	2.223	2.109	2.082	61.2	64.2	65.9	136	135.4	137.3	2.13643	5.4663e-05	129	0.00237678	High	High	High	High	High	High	1		Q04857	2.13643	5.4663e-05		Q04857	86.294	61.2	64.2	65.9	136	135.4	137.3
FALSE	High	Master Protein	P51658	Estradiol 17-beta-dehydrogenase 2 OS=Mus musculus OX=10090 GN=Hsd17b2 PE=1 SV=2	0	101.033	53	20	27	20	381	41.8	8.57	92.56	20	2.039	1.983	1.957	65	67.3	68.2	132.6	133.4	133.6	1.99302	5.51184e-05	130	0.00237815	High	High	High	High	High	High	1		P51658	1.99302	5.51184e-05		P51658	101.033	65	67.3	68.2	132.6	133.4	133.6
FALSE	High	Master Protein	Q8R3C0	Mini-chromosome maintenance complex-binding protein OS=Mus musculus OX=10090 GN=Mcmbp PE=1 SV=1	0	13.079	6	4	5	4	642	72.8	5.66	11.2	4	1.38	1.375	1.409	84	85.8	81.5	115.9	118	114.8	1.38758	5.53767e-05	131	0.00237105	High	High	High	High	High	High	1		Q8R3C0	1.38758	5.53767e-05		Q8R3C0	13.079	84	85.8	81.5	115.9	118	114.8
FALSE	High	Master Protein	Q69ZP3	Probable hydrolase PNKD OS=Mus musculus OX=10090 GN=Pnkd PE=1 SV=2	0	25.564	12	7	7	7	385	43	8.94	20.46	7	1.488	1.443	1.397	80.9	80.1	84.7	120.4	115.5	118.4	1.442	5.57848e-05	132	0.00237043	High	High	High	High	High	High	1		Q69ZP3	1.442	5.57848e-05		Q69ZP3	25.564	80.9	80.1	84.7	120.4	115.5	118.4
FALSE	High	Master Protein	Q9JIA7	Sphingosine kinase 2 OS=Mus musculus OX=10090 GN=Sphk2 PE=1 SV=2	0	28.135	11	5	5	5	617	65.6	6.57	19.32	5	1.581	1.616	1.548	75.7	75.6	81.2	119.7	122.2	125.7	1.58108	6.10758e-05	133	0.00257575	High	High	High	High	High	High	1		Q9JIA7	1.58108	6.10758e-05		Q9JIA7	28.135	75.7	75.6	81.2	119.7	122.2	125.7
FALSE	High	Master Protein	P12790	Cytochrome P450 2B9 OS=Mus musculus OX=10090 GN=Cyp2b9 PE=1 SV=2	0	79.91	34	19	25	12	491	55.7	7.66	74.85	19	0.199	0.202	0.229	163.4	171.1	161.6	32.5	34.5	37	0.209635	6.1752e-05	134	0.00258483	High	High	High	High	High	High	1		P12790	0.209635	6.1752e-05		P12790	79.91	163.4	171.1	161.6	32.5	34.5	37
FALSE	High	Master Protein	Q3TLP5	Enoyl-CoA hydratase domain-containing protein 2, mitochondrial OS=Mus musculus OX=10090 GN=Echdc2 PE=1 SV=2	0	76.669	51	10	17	10	296	31.8	8.72	62.97	10	1.421	1.387	1.39	80.8	84.2	85	114.9	116.9	118.1	1.3996	6.21083e-05	135	0.00258049	High	High	High	High	High	High	1		Q3TLP5	1.3996	6.21083e-05		Q3TLP5	76.669	80.8	84.2	85	114.9	116.9	118.1
FALSE	High	Master Protein	P17879	Heat shock 70 kDa protein 1B OS=Mus musculus OX=10090 GN=Hspa1b PE=1 SV=3	0	149.207	53	31	49	23	642	70.1	5.72	144.97	31	1.696	1.719	1.738	73.2	74.9	72.7	124.1	128.8	126.3	1.71739	6.56972e-05	136	0.00270953	High	High	High	High	High	High	1		P17879	1.71739	6.56972e-05		P17879	149.207	73.2	74.9	72.7	124.1	128.8	126.3
FALSE	High	Master Protein	Q01339	Beta-2-glycoprotein 1 OS=Mus musculus OX=10090 GN=Apoh PE=1 SV=1	0	112.959	65	23	41	23	345	38.6	8.22	105.89	23	0.649	0.668	0.657	120.8	118.6	122.5	78.4	79.3	80.4	0.657917	6.68442e-05	137	0.00273671	High	High	High	High	High	High	1		Q01339	0.657917	6.68442e-05		Q01339	112.959	120.8	118.6	122.5	78.4	79.3	80.4
FALSE	High	Master Protein	P13020	Gelsolin OS=Mus musculus OX=10090 GN=Gsn PE=1 SV=3	0	118.892	40	27	29	27	780	85.9	6.18	100.3	27	0.783	0.793	0.796	110.9	111.1	113	86.8	88.2	90	0.791045	6.88609e-05	138	0.00279884	High	High	High	High	High	High	1		P13020	0.791045	6.88609e-05		P13020	118.892	110.9	111.1	113	86.8	88.2	90
FALSE	High	Master Protein	Q99MR8	Methylcrotonoyl-CoA carboxylase subunit alpha, mitochondrial OS=Mus musculus OX=10090 GN=Mccc1 PE=1 SV=2	0	252.667	65	38	67	37	717	79.3	7.83	238.87	38	1.414	1.416	1.43	81.3	84.1	82.5	114.9	119.1	118	1.41993	6.99696e-05	139	0.00282345	High	High	High	High	High	High	1		Q99MR8	1.41993	6.99696e-05		Q99MR8	252.667	81.3	84.1	82.5	114.9	119.1	118
FALSE	High	Master Protein	Q6WVG3	BTB/POZ domain-containing protein KCTD12 OS=Mus musculus OX=10090 GN=Kctd12 PE=1 SV=1	0	37.847	32	11	11	11	327	35.9	5.81	32.13	11	0.689	0.731	0.675	116.4	116.1	120.8	80.2	84.9	81.6	0.698273	7.00337e-05	140	0.00280585	High	High	High	High	High	High	1		Q6WVG3	0.698273	7.00337e-05		Q6WVG3	37.847	116.4	116.1	120.8	80.2	84.9	81.6
FALSE	High	Master Protein	Q3UQ44	Ras GTPase-activating-like protein IQGAP2 OS=Mus musculus OX=10090 GN=Iqgap2 PE=1 SV=2	0	502.991	64	97	131	93	1575	180.4	5.64	475.38	97	1.453	1.48	1.452	80.3	81.2	82.2	116.7	120.2	119.4	1.46204	7.01188e-05	141	0.00278934	High	High	High	High	High	High	1		Q3UQ44	1.46204	7.01188e-05		Q3UQ44	502.991	80.3	81.2	82.2	116.7	120.2	119.4
FALSE	High	Master Protein	Q8C7H1	Methylmalonic aciduria type A homolog, mitochondrial OS=Mus musculus OX=10090 GN=Mmaa PE=1 SV=1	0	74.59	44	16	19	16	415	45.9	9.32	58.61	16	1.419	1.356	1.397	80.9	85.2	85	114.8	115.5	118.7	1.38988	7.08895e-05	142	0.00280013	High	High	High	High	High	High	1		Q8C7H1	1.38988	7.08895e-05		Q8C7H1	74.59	80.9	85.2	85	114.8	115.5	118.7
FALSE	High	Master Protein	Q9JI39	ATP-binding cassette sub-family B member 10, mitochondrial OS=Mus musculus OX=10090 GN=Abcb10 PE=1 SV=1	0	39.899	15	11	11	11	715	77.1	9.6	30.23	11	1.539	1.623	1.538	77.8	74.8	81.3	119.8	121.3	125	1.5652	7.09698e-05	143	0.0027837	High	High	High	High	High	High	1		Q9JI39	1.5652	7.09698e-05		Q9JI39	39.899	77.8	74.8	81.3	119.8	121.3	125
FALSE	High	Master Protein	Q8BK08	Transmembrane protein 11, mitochondrial OS=Mus musculus OX=10090 GN=Tmem11 PE=1 SV=1	0	13.991	26	5	6	5	190	21.3	7.36	16.87	5	1.276	1.331	1.286	86.9	85.2	89	110.9	113.4	114.5	1.29759	7.19709e-05	144	0.00280337	High	High	High	High	High	High	1		Q8BK08	1.29759	7.19709e-05		Q8BK08	13.991	86.9	85.2	89	110.9	113.4	114.5
FALSE	High	Master Protein	P39061	Collagen alpha-1(XVIII) chain OS=Mus musculus OX=10090 GN=Col18a1 PE=1 SV=4	0	55.224	9	13	13	13	1774	182.1	5.62	44.46	13	0.79	0.772	0.797	110.1	112.7	113	87	87	90.1	0.78648	7.24075e-05	145	0.00280092	High	High	High	High	High	High	1		P39061	0.78648	7.24075e-05		P39061	55.224	110.1	112.7	113	87	87	90.1
FALSE	High	Master Protein	Q9Z1R3	Apolipoprotein M OS=Mus musculus OX=10090 GN=Apom PE=1 SV=1	0	16.284	28	7	8	7	190	21.3	6.52	19.23	7	1.637	1.618	1.634	75	79	74.2	122.7	127.8	121.3	1.62927	7.24153e-05	146	0.00278204	High	High	High	High	High	High	1		Q9Z1R3	1.62927	7.24153e-05		Q9Z1R3	16.284	75	79	74.2	122.7	127.8	121.3
FALSE	High	Master Protein	Q5SWU9	Acetyl-CoA carboxylase 1 OS=Mus musculus OX=10090 GN=Acaca PE=1 SV=1	0	478.73	48	99	134	87	2345	265.1	6.39	426.67	99	0.713	0.703	0.722	114.4	118.8	117	81.6	83.6	84.5	0.713021	7.34219e-05	147	0.00280152	High	High	High	High	High	High	1		Q5SWU9	0.713021	7.34219e-05		Q5SWU9	478.73	114.4	118.8	117	81.6	83.6	84.5
FALSE	High	Master Protein	Q9CQE3	28S ribosomal protein S17, mitochondrial OS=Mus musculus OX=10090 GN=Mrps17 PE=1 SV=1	0	18.745	38	4	4	4	120	13.4	9.89	14.91	4	1.362	1.367	1.477	84.4	84.6	81	115	115.6	119.6	1.4008	7.62693e-05	148	0.0028905	High	High	High	High	High	High	1		Q9CQE3	1.4008	7.62693e-05		Q9CQE3	18.745	84.4	84.6	81	115	115.6	119.6
FALSE	High	Master Protein	P59764	Dedicator of cytokinesis protein 4 OS=Mus musculus OX=10090 GN=Dock4 PE=1 SV=1	0	21.609	4	7	7	5	1978	226.4	7.65	14.48	7	1.281	1.205	1.254	87.7	90.9	88.5	112.4	109.5	111	1.24635	7.64314e-05	149	0.00287721	High	High	High	High	High	High	1		P59764	1.24635	7.64314e-05		P59764	21.609	87.7	90.9	88.5	112.4	109.5	111
FALSE	High	Master Protein	Q9QY81	Nuclear pore membrane glycoprotein 210 OS=Mus musculus OX=10090 GN=Nup210 PE=1 SV=2	0	72.348	14	20	21	20	1886	204	6.65	52.06	20	1.357	1.317	1.301	84.8	84.9	88.5	115.1	111.7	115.1	1.32417	7.66274e-05	150	0.00286535	High	High	High	High	High	High	1		Q9QY81	1.32417	7.66274e-05		Q9QY81	72.348	84.8	84.9	88.5	115.1	111.7	115.1
FALSE	High	Master Protein	Q8BH35	Complement component C8 beta chain OS=Mus musculus OX=10090 GN=C8b PE=1 SV=1	0	75.011	32	15	16	15	589	66.2	7.77	62.12	15	2.1	1.975	1.921	61.8	68.1	70.4	129.8	134.6	135.3	1.99551	7.6687e-05	151	0.00284859	High	High	High	High	High	High	1		Q8BH35	1.99551	7.6687e-05		Q8BH35	75.011	61.8	68.1	70.4	129.8	134.6	135.3
FALSE	High	Master Protein	O35114	Lysosome membrane protein 2 OS=Mus musculus OX=10090 GN=Scarb2 PE=1 SV=3	0	51.162	25	10	12	10	478	54	5.1	39.4	10	1.49	1.579	1.445	78.7	78.1	82.9	117.2	123.3	119.8	1.50313	7.77543e-05	152	0.00286924	High	High	High	High	High	High	1		O35114	1.50313	7.77543e-05		O35114	51.162	78.7	78.1	82.9	117.2	123.3	119.8
FALSE	High	Master Protein	P16294	Coagulation factor IX OS=Mus musculus OX=10090 GN=F9 PE=2 SV=3	0	36.033	21	9	11	8	471	52.9	5.44	33.03	9	0.802	0.792	0.773	109.8	113.1	112.5	88	89.6	86.9	0.788611	7.96993e-05	153	0.00292179	High	High	High	High	High	High	1		P16294	0.788611	7.96993e-05		P16294	36.033	109.8	113.1	112.5	88	89.6	86.9
FALSE	High	Master Protein	P60824	Cold-inducible RNA-binding protein OS=Mus musculus OX=10090 GN=Cirbp PE=1 SV=1	0	18.671	27	4	6	4	172	18.6	9.61	17.57	4	0.735	0.704	0.73	113.3	117.2	117.7	83.3	82.5	86	0.723148	8.42531e-05	154	0.00306867	High	High	High	High	High	High	1		P60824	0.723148	8.42531e-05		P60824	18.671	113.3	117.2	117.7	83.3	82.5	86
FALSE	High	Master Protein	A2ATU0	2-oxoadipate dehydrogenase complex component E1 OS=Mus musculus OX=10090 GN=Dhtkd1 PE=1 SV=1	0	153.298	45	30	32	29	921	102.7	6.9	130.68	30	1.456	1.442	1.493	79.4	84.2	79.9	115.6	121.4	119.3	1.46324	8.54909e-05	155	0.00309367	High	High	High	High	High	High	1		A2ATU0	1.46324	8.54909e-05		A2ATU0	153.298	79.4	84.2	79.9	115.6	121.4	119.3
FALSE	High	Master Protein	P23492	Purine nucleoside phosphorylase OS=Mus musculus OX=10090 GN=Pnp PE=1 SV=2	0	139.118	75	19	37	19	289	32.3	6.16	131.24	19	1.404	1.404	1.386	80.9	84	85.4	113.6	117.9	118.3	1.39752	8.72202e-05	156	0.00313601	High	High	High	High	High	High	1		P23492	1.39752	8.72202e-05		P23492	139.118	80.9	84	85.4	113.6	117.9	118.3
FALSE	High	Master Protein	Q91XE0	Glycine N-acyltransferase OS=Mus musculus OX=10090 GN=Glyat PE=1 SV=1	0	161.711	82	22	56	20	296	34.1	8.28	184.39	22	1.421	1.438	1.496	81.8	84.4	78.6	116.2	121.3	117.6	1.45057	8.98062e-05	157	0.00320843	High	High	High	High	High	High	1		Q91XE0	1.45057	8.98062e-05		Q91XE0	161.711	81.8	84.4	78.6	116.2	121.3	117.6
FALSE	High	Master Protein	Q8JZU0	NAD(P)H pyrophosphatase NUDT13, mitochondrial OS=Mus musculus OX=10090 GN=Nudt13 PE=1 SV=2	0	7.285	6	2	2	2	352	39.1	8.02	5.25	2	0.796	0.818	0.828	111.9	108.8	110	89.1	89	91.1	0.814031	9.04648e-05	158	0.0032115	High	High	High	High	High	High	1		Q8JZU0	0.814031	9.04648e-05		Q8JZU0	7.285	111.9	108.8	110	89.1	89	91.1
FALSE	High	Master Protein	Q61107	Guanylate-binding protein 4 OS=Mus musculus OX=10090 GN=Gbp4 PE=1 SV=1	0	75.957	31	19	26	17	620	70.8	6.64	65.96	19	0.392	0.385	0.42	142.8	143.7	142.3	56	55.3	59.8	0.399021	9.10757e-05	159	0.00321285	High	High	High	High	High	High	1		Q61107	0.399021	9.10757e-05		Q61107	75.957	142.8	143.7	142.3	56	55.3	59.8
FALSE	High	Master Protein	Q9EPU0	Regulator of nonsense transcripts 1 OS=Mus musculus OX=10090 GN=Upf1 PE=1 SV=2	0	214.612	47	47	55	46	1124	123.9	6.61	185.33	47	1.159	1.145	1.168	91.6	93.9	92.7	106.1	107.5	108.2	1.15672	9.18716e-05	160	0.00322067	High	High	High	High	High	High	1		Q9EPU0	1.15672	9.18716e-05		Q9EPU0	214.612	91.6	93.9	92.7	106.1	107.5	108.2
FALSE	High	Master Protein	P11672	Neutrophil gelatinase-associated lipocalin OS=Mus musculus OX=10090 GN=Lcn2 PE=1 SV=1	0	21.923	31	5	5	5	200	22.9	8.81	18.46	5	0.335	0.354	0.389	149.2	150.8	141.5	50.1	53.4	55.1	0.35923	9.24975e-05	161	0.00322247	High	High	High	High	High	High	1		P11672	0.35923	9.24975e-05		P11672	21.923	149.2	150.8	141.5	50.1	53.4	55.1
FALSE	High	Master Protein	Q9Z1J3	Cysteine desulfurase OS=Mus musculus OX=10090 GN=Nfs1 PE=1 SV=3	0	91.229	59	21	25	21	459	50.5	8.16	84.03	21	1.253	1.234	1.299	87.8	90.5	87	110	111.7	113	1.26159	9.34024e-05	162	0.00323391	High	High	High	High	High	High	1		Q9Z1J3	1.26159	9.34024e-05		Q9Z1J3	91.229	87.8	90.5	87	110	111.7	113
FALSE	High	Master Protein	Q8BVW3	Tripartite motif-containing protein 14 OS=Mus musculus OX=10090 GN=Trim14 PE=1 SV=2	0	45.957	28	11	15	11	440	49.6	7.93	44.86	11	1.451	1.561	1.535	81	77.4	80.2	117.5	120.8	123.2	1.51509	9.35934e-05	163	0.00322065	High	High	High	High	High	High	1		Q8BVW3	1.51509	9.35934e-05		Q8BVW3	45.957	81	77.4	80.2	117.5	120.8	123.2
FALSE	High	Master Protein	Q68FF9	3-oxo-5-alpha-steroid 4-dehydrogenase 1 OS=Mus musculus OX=10090 GN=Srd5a1 PE=2 SV=2	0	11.268	13	5	5	5	255	29.3	8.63	9.34	5	1.754	1.894	1.907	74.1	67.5	69	130	127.8	131.6	1.849	9.4255e-05	164	0.00322364	High	High	High	High	High	High	1		Q68FF9	1.849	9.4255e-05		Q68FF9	11.268	74.1	67.5	69	130	127.8	131.6
FALSE	High	Master Protein	P06801	NADP-dependent malic enzyme OS=Mus musculus OX=10090 GN=Me1 PE=1 SV=2	0	285.052	86	43	88	43	572	63.9	7.44	326.64	43	0.436	0.426	0.449	137.3	142.4	137.9	59.9	60.6	61.9	0.436782	9.50943e-05	165	0.00323263	High	High	High	High	High	High	1		P06801	0.436782	9.50943e-05		P06801	285.052	137.3	142.4	137.9	59.9	60.6	61.9
FALSE	High	Master Protein	Q91WM3	U3 small nucleolar RNA-interacting protein 2 OS=Mus musculus OX=10090 GN=Rrp9 PE=1 SV=1	0	18.113	11	5	7	5	475	52.1	7.88	12.41	5	1.531	1.574	1.428	77.7	78.1	83.3	118.9	123	119	1.50941	9.58173e-05	166	0.00323759	High	High	High	High	High	High	1		Q91WM3	1.50941	9.58173e-05		Q91WM3	18.113	77.7	78.1	83.3	118.9	123	119
FALSE	High	Master Protein	P16330	2',3'-cyclic-nucleotide 3'-phosphodiesterase OS=Mus musculus OX=10090 GN=Cnp PE=1 SV=3	0	66.931	35	18	18	18	420	47.1	8.97	52.23	18	1.764	1.753	1.657	71	73	76.3	125.3	127.9	126.5	1.72356	9.68352e-05	167	0.00325239	High	High	High	High	High	High	1		P16330	1.72356	9.68352e-05		P16330	66.931	71	73	76.3	125.3	127.9	126.5
FALSE	High	Master Protein	Q8VCZ9	Hydroxyproline dehydrogenase OS=Mus musculus OX=10090 GN=Prodh2 PE=1 SV=1	0	102.697	57	22	35	22	456	50.7	8.19	104	22	1.352	1.387	1.344	83.2	84	86.9	112.5	116.5	116.9	1.36128	9.70904e-05	168	0.00324155	High	High	High	High	High	High	1		Q8VCZ9	1.36128	9.70904e-05		Q8VCZ9	102.697	83.2	84	86.9	112.5	116.5	116.9
FALSE	High	Master Protein	O54940	BCL2/adenovirus E1B 19 kDa protein-interacting protein 2 OS=Mus musculus OX=10090 GN=Bnip2 PE=1 SV=2	0	4.925	6	3	3	3	326	37.7	4.97	4.19	3	0.867	0.862	0.835	107.8	106.7	109	93.5	91.9	91	0.854405	9.73773e-05	169	0.00323189	High	High	High	High	High	High	1		O54940	0.854405	9.73773e-05		O54940	4.925	107.8	106.7	109	93.5	91.9	91
FALSE	High	Master Protein	Q8VCC1	15-hydroxyprostaglandin dehydrogenase [NAD(+)] OS=Mus musculus OX=10090 GN=Hpgd PE=1 SV=1	0	59.081	61	13	16	13	269	29.2	6.54	56.34	13	1.291	1.27	1.268	86.1	87.6	90	111.1	111.2	114.1	1.27569	9.91598e-05	170	0.00327169	High	High	High	High	High	High	1		Q8VCC1	1.27569	9.91598e-05		Q8VCC1	59.081	86.1	87.6	90	111.1	111.2	114.1
FALSE	High	Master Protein	Q8K1M6	Dynamin-1-like protein OS=Mus musculus OX=10090 GN=Dnm1l PE=1 SV=2	0	163.185	56	37	44	37	742	82.6	7.05	147.65	37	1.281	1.267	1.278	86.7	87.5	89.5	111.1	110.9	114.3	1.27531	0.000102815	171	0.00337247	High	High	High	High	High	High	1		Q8K1M6	1.27531	0.000102815		Q8K1M6	163.185	86.7	87.5	89.5	111.1	110.9	114.3
FALSE	High	Master Protein	Q91WL5	Cytochrome P450 4A12A OS=Mus musculus OX=10090 GN=Cyp4a12a PE=1 SV=2	0	100.698	53	25	32	8	508	58.3	9.13	102.78	25	3.145	3.147	2.992	46	49.1	51.5	144.8	154.5	154.1	3.09277	0.000103758	172	0.00338359	High	High	High	High	High	High	1		Q91WL5	3.09277	0.000103758		Q91WL5	100.698	46	49.1	51.5	144.8	154.5	154.1
FALSE	High	Master Protein	Q571E4	N-acetylgalactosamine-6-sulfatase OS=Mus musculus OX=10090 GN=Galns PE=1 SV=2	0	55.767	36	15	17	14	520	57.6	6.52	52.66	15	1.246	1.275	1.314	89	88.6	85.8	110.9	113	112.7	1.2779	0.000105499	173	0.00342049	High	High	High	High	High	High	1		Q571E4	1.2779	0.000105499		Q571E4	55.767	89	88.6	85.8	110.9	113	112.7
FALSE	High	Master Protein	Q9CQZ6	NADH dehydrogenase [ubiquinone] 1 beta subcomplex subunit 3 OS=Mus musculus OX=10090 GN=Ndufb3 PE=1 SV=1	0	15.516	35	4	8	4	104	11.7	9.04	12.67	4	1.236	1.225	1.259	88.6	91.2	88.1	109.4	111.8	110.9	1.23964	0.000105522	174	0.00340158	High	High	High	High	High	High	1		Q9CQZ6	1.23964	0.000105522		Q9CQZ6	15.516	88.6	91.2	88.1	109.4	111.8	110.9
FALSE	High	Master Protein	Q922E4	Ethanolamine-phosphate cytidylyltransferase OS=Mus musculus OX=10090 GN=Pcyt2 PE=1 SV=1	0	139.005	63	24	53	24	404	45.2	6.58	149.54	24	0.681	0.696	0.71	118.6	119.8	115.5	80.8	83.3	82	0.695394	0.000105851	175	0.00339266	High	High	High	High	High	High	1		Q922E4	0.695394	0.000105851		Q922E4	139.005	118.6	119.8	115.5	80.8	83.3	82
FALSE	High	Master Protein	Q80ZK0	28S ribosomal protein S10, mitochondrial OS=Mus musculus OX=10090 GN=Mrps10 PE=1 SV=1	0	24.308	44	7	8	6	160	18.7	8.84	23.27	7	1.423	1.368	1.398	80.5	84.3	85.5	114.6	115.4	119.6	1.39672	0.000106805	176	0.00340382	High	High	High	High	High	High	1		Q80ZK0	1.39672	0.000106805		Q80ZK0	24.308	80.5	84.3	85.5	114.6	115.4	119.6
FALSE	High	Master Protein	A6X935	Inter alpha-trypsin inhibitor, heavy chain 4 OS=Mus musculus OX=10090 GN=Itih4 PE=1 SV=2	0	169.534	45	35	39	35	942	104.6	6.4	139.86	35	0.662	0.644	0.695	118	123.5	118.5	78.1	79.6	82.3	0.666667	0.000107104	177	0.00339406	High	High	High	High	High	High	1		A6X935	0.666667	0.000107104		A6X935	169.534	118	123.5	118.5	78.1	79.6	82.3
FALSE	High	Master Protein	P34928	Apolipoprotein C-I OS=Mus musculus OX=10090 GN=Apoc1 PE=1 SV=1	0	17.509	39	5	6	5	88	9.7	9.09	18.01	5	0.641	0.691	0.659	122	117.3	121.4	78.2	81.1	80	0.663432	0.000107954	178	0.00340176	High	High	High	High	High	High	1		P34928	0.663432	0.000107954		P34928	17.509	122	117.3	121.4	78.2	81.1	80
FALSE	High	Master Protein	Q9D6Z1	Nucleolar protein 56 OS=Mus musculus OX=10090 GN=Nop56 PE=1 SV=2	0	99.39	48	25	26	25	580	64.4	9.14	78.38	25	1.407	1.444	1.411	81.4	82	84.5	114.5	118.4	119.2	1.42033	0.000109091	179	0.00341839	High	High	High	High	High	High	1		Q9D6Z1	1.42033	0.000109091		Q9D6Z1	99.39	81.4	82	84.5	114.5	118.4	119.2
FALSE	High	Master Protein	P14869	60S acidic ribosomal protein P0 OS=Mus musculus OX=10090 GN=Rplp0 PE=1 SV=3	0	74.137	60	16	24	16	317	34.2	6.25	74.38	16	1.403	1.389	1.493	81.5	85.2	80.5	114.4	118.4	120.1	1.42759	0.000109171	180	0.00340188	High	High	High	High	High	High	1		P14869	1.42759	0.000109171		P14869	74.137	81.5	85.2	80.5	114.4	118.4	120.1
FALSE	High	Master Protein	Q9R0M6	Ras-related protein Rab-9A OS=Mus musculus OX=10090 GN=Rab9a PE=1 SV=1	0	59.338	66	12	14	12	201	22.9	5.66	46.23	12	1.419	1.47	1.389	81.1	80.6	85.7	115.1	118.5	119	1.42522	0.000109652	181	0.00339799	High	High	High	High	High	High	1		Q9R0M6	1.42522	0.000109652		Q9R0M6	59.338	81.1	80.6	85.7	115.1	118.5	119
FALSE	High	Master Protein	Q9CZW5	Mitochondrial import receptor subunit TOM70 OS=Mus musculus OX=10090 GN=Tomm70 PE=1 SV=2	0	148.06	54	34	52	34	611	67.5	7.53	149.72	34	1.183	1.151	1.181	92.5	93.1	90.7	109.4	107.2	107.1	1.17155	0.000110961	182	0.00341968	High	High	High	High	High	High	1		Q9CZW5	1.17155	0.000110961		Q9CZW5	148.06	92.5	93.1	90.7	109.4	107.2	107.1
FALSE	High	Master Protein	O35604	NPC intracellular cholesterol transporter 1 OS=Mus musculus OX=10090 GN=Npc1 PE=1 SV=2	0	31.26	7	9	9	9	1277	142.8	5.71	21.72	9	1.422	1.425	1.39	81.7	82.2	84.8	116.3	117.2	117.8	1.41255	0.000111376	183	0.00341371	High	High	High	High	High	High	1		O35604	1.41255	0.000111376		O35604	31.26	81.7	82.2	84.8	116.3	117.2	117.8
FALSE	High	Master Protein	Q8BX90	Fibronectin type-III domain-containing protein 3A OS=Mus musculus OX=10090 GN=Fndc3a PE=1 SV=3	0	87.881	22	23	23	23	1198	131.9	6.64	64.8	23	1.304	1.388	1.291	85.9	84	88	112	116.6	113.5	1.32648	0.000111482	184	0.00339837	High	High	High	High	High	High	1		Q8BX90	1.32648	0.000111482		Q8BX90	87.881	85.9	84	88	112	116.6	113.5
FALSE	High	Master Protein	Q9Z210	Peroxisomal membrane protein 11B OS=Mus musculus OX=10090 GN=Pex11b PE=1 SV=1	0	23.211	25	7	7	7	259	28.7	9.95	18.44	7	0.753	0.747	0.79	115.4	113.7	111.2	86.9	84.9	87.9	0.76315	0.000111675	185	0.00338586	High	High	High	High	High	High	1		Q9Z210	0.76315	0.000111675		Q9Z210	23.211	115.4	113.7	111.2	86.9	84.9	87.9
FALSE	High	Master Protein	A0A0G2JDV3	Guanylate-binding protein 6 OS=Mus musculus OX=10090 GN=Gbp6 PE=2 SV=2	0	71.396	29	20	28	19	611	70.4	6.05	75.01	20	0.601	0.617	0.608	124.9	122	126.2	75.1	75.2	76.7	0.608416	0.000112122	186	0.00338115	High	High	High	High	High	High	1		A0A0G2JDV3	0.608416	0.000112122		A0A0G2JDV3	71.396	124.9	122	126.2	75.1	75.2	76.7
FALSE	High	Master Protein	Q9CR35	Chymotrypsinogen B OS=Mus musculus OX=10090 GN=Ctrb1 PE=1 SV=1	0	15.345	27	5	5	5	263	27.8	5.07	11.98	5	7.391	6.604	6.949	22.7	27.1	25.5	168.1	179	177.5	6.9668	0.000112397	187	0.00337131	High	High	High	High	High	High	1		Q9CR35	6.9668	0.000112397		Q9CR35	15.345	22.7	27.1	25.5	168.1	179	177.5
FALSE	High	Master Protein	P47199	Quinone oxidoreductase OS=Mus musculus OX=10090 GN=Cryz PE=1 SV=1	0	123.199	73	19	43	19	331	35.2	8.07	175.31	19	0.66	0.659	0.691	120.2	121.6	117.6	79.3	80.1	81.2	0.669449	0.000114442	188	0.00341439	High	High	High	High	High	High	1		P47199	0.669449	0.000114442		P47199	123.199	120.2	121.6	117.6	79.3	80.1	81.2
FALSE	High	Master Protein	Q9QXX4	Electrogenic aspartate/glutamate antiporter SLC25A13, mitochondrial OS=Mus musculus OX=10090 GN=Slc25a13 PE=1 SV=1	0	256.393	76	42	75	37	676	74.4	8.6	273.4	42	1.203	1.196	1.179	90.4	92.1	91.1	108.7	110.1	107.5	1.19262	0.000116552	189	0.00345893	High	High	High	High	High	High	1		Q9QXX4	1.19262	0.000116552		Q9QXX4	256.393	90.4	92.1	91.1	108.7	110.1	107.5
FALSE	High	Master Protein	P97298	Pigment epithelium-derived factor OS=Mus musculus OX=10090 GN=Serpinf1 PE=1 SV=2	0	58.23	43	14	16	14	417	46.2	6.98	47.39	14	0.839	0.825	0.841	110.5	108.8	107.7	92.7	89.8	90.5	0.834862	0.000116693	190	0.00344491	High	High	High	High	High	High	1		P97298	0.834862	0.000116693		P97298	58.23	110.5	108.8	107.7	92.7	89.8	90.5
FALSE	High	Master Protein	P20852	Cytochrome P450 2A5 OS=Mus musculus OX=10090 GN=Cyp2a5 PE=2 SV=1	0	179.787	59	33	49	10	494	56.7	9.2	160.26	33	2.091	2.209	1.945	63.6	62	69.5	132.9	136.9	135.1	2.07535	0.000116727	191	0.00342785	High	High	High	High	High	High	1		P20852	2.07535	0.000116727		P20852	179.787	63.6	62	69.5	132.9	136.9	135.1
FALSE	High	Master Protein	P62908	40S ribosomal protein S3 OS=Mus musculus OX=10090 GN=Rps3 PE=1 SV=1	0	124.158	83	23	47	23	243	26.7	9.66	139.75	23	1.327	1.298	1.322	84.1	88.6	86.5	111.6	114.9	114.3	1.31481	0.000116785	192	0.0034117	High	High	High	High	High	High	1		P62908	1.31481	0.000116785		P62908	124.158	84.1	88.6	86.5	111.6	114.9	114.3
FALSE	High	Master Protein	Q61029	Lamina-associated polypeptide 2, isoforms beta/delta/epsilon/gamma OS=Mus musculus OX=10090 GN=Tmpo PE=1 SV=4	0	79.451	44	16	18	10	452	50.3	9.45	59.67	16	1.125	1.126	1.127	93.2	94.2	94.9	104.9	106	106.9	1.12575	0.000117044	193	0.00340156	High	High	High	High	High	High	1		Q61029	1.12575	0.000117044		Q61029	79.451	93.2	94.2	94.9	104.9	106	106.9
FALSE	High	Master Protein	Q5RKZ7	Molybdenum cofactor biosynthesis protein 1 OS=Mus musculus OX=10090 GN=Mocs1 PE=1 SV=2	0	127.227	50	26	36	26	636	69.8	9.14	104.38	26	1.373	1.402	1.353	82.2	83.2	87.1	112.9	116.7	117.9	1.37624	0.000117633	194	0.00340104	High	High	High	High	High	High	1		Q5RKZ7	1.37624	0.000117633		Q5RKZ7	127.227	82.2	83.2	87.1	112.9	116.7	117.9
FALSE	High	Master Protein	Q9DBG1	Sterol 26-hydroxylase, mitochondrial OS=Mus musculus OX=10090 GN=Cyp27a1 PE=1 SV=1	0	181.082	59	31	48	31	533	60.7	9.14	168.03	31	1.298	1.308	1.277	85	87.7	88.8	110.4	114.6	113.5	1.29446	0.000118142	195	0.00339824	High	High	High	High	High	High	1		Q9DBG1	1.29446	0.000118142		Q9DBG1	181.082	85	87.7	88.8	110.4	114.6	113.5
FALSE	High	Master Protein	P39054	Dynamin-2 OS=Mus musculus OX=10090 GN=Dnm2 PE=1 SV=2	0	170.775	47	46	53	27	870	98.1	7.43	137.23	46	1.184	1.227	1.189	90.8	90	92	107.5	110.3	109.4	1.19941	0.000119879	196	0.00343061	High	High	High	High	High	High	1		P39054	1.19941	0.000119879		P39054	170.775	90.8	90	92	107.5	110.3	109.4
FALSE	High	Master Protein	P24452	Macrophage-capping protein OS=Mus musculus OX=10090 GN=Capg PE=1 SV=2	0	34.053	24	8	8	8	352	39.2	7.2	26.72	8	0.537	0.52	0.531	128.8	132.2	131.3	69.2	68.8	69.7	0.529442	0.000120513	197	0.00343126	High	High	High	High	High	High	1		P24452	0.529442	0.000120513		P24452	34.053	128.8	132.2	131.3	69.2	68.8	69.7
FALSE	High	Master Protein	P97431	Interferon regulatory factor 6 OS=Mus musculus OX=10090 GN=Irf6 PE=1 SV=2	0	14.981	8	3	3	3	467	53.1	5.33	8.31	3	2.287	2.328	2.025	58	60.1	69.2	132.7	139.9	140	2.20288	0.000122753	198	0.00347738	High	High	High	High	High	High	1		P97431	2.20288	0.000122753		P97431	14.981	58	60.1	69.2	132.7	139.9	140
FALSE	High	Master Protein	E9Q5K4	Cytochrome P450 2C44 OS=Mus musculus OX=10090 GN=Cyp2c23 PE=1 SV=1	0	128.52	55	27	43	26	494	56.4	8.47	127.84	27	1.872	1.818	1.882	66.9	72.1	71	125.2	131.1	133.7	1.85714	0.000123789	199	0.00348909	High	High	High	High	High	High	1		E9Q5K4	1.85714	0.000123789		E9Q5K4	128.52	66.9	72.1	71	125.2	131.1	133.7
FALSE	High	Master Protein	Q6ZWQ7	Signal peptidase complex subunit 3 OS=Mus musculus OX=10090 GN=Spcs3 PE=1 SV=1	0	27.122	28	6	7	6	180	20.3	8.62	21.19	6	1.332	1.401	1.303	85.3	83.1	87.6	113.6	116.4	114.1	1.34414	0.000126953	200	0.00356038	High	High	High	High	High	High	1		Q6ZWQ7	1.34414	0.000126953		Q6ZWQ7	27.122	85.3	83.1	87.6	113.6	116.4	114.1
FALSE	High	Master Protein	O35704	Serine palmitoyltransferase 1 OS=Mus musculus OX=10090 GN=Sptlc1 PE=1 SV=2	0	21.081	12	6	7	6	473	52.5	6.4	18.09	6	0.836	0.839	0.839	108	107.9	110.6	90.2	90.6	92.7	0.837672	0.000127551	201	0.00355936	High	High	High	High	High	High	1		O35704	0.837672	0.000127551		O35704	21.081	108	107.9	110.6	90.2	90.6	92.7
FALSE	High	Master Protein	Q9WVT6	Carbonic anhydrase 14 OS=Mus musculus OX=10090 GN=Ca14 PE=1 SV=1	0	20.282	18	5	7	5	337	37.5	6.35	21.04	5	2.01	1.826	1.829	63.7	70.2	74.2	128	128.2	135.7	1.88323	0.000129189	202	0.00358722	High	High	High	High	High	High	1		Q9WVT6	1.88323	0.000129189		Q9WVT6	20.282	63.7	70.2	74.2	128	128.2	135.7
FALSE	High	Master Protein	P14576	Signal recognition particle 54 kDa protein OS=Mus musculus OX=10090 GN=Srp54 PE=1 SV=2	0	131.612	57	29	34	29	504	55.7	8.75	103.84	29	1.299	1.311	1.352	85.6	88.3	84.7	111.2	115.8	114.5	1.32057	0.000131453	203	0.00363212	High	High	High	High	High	High	1		P14576	1.32057	0.000131453		P14576	131.612	85.6	88.3	84.7	111.2	115.8	114.5
FALSE	High	Master Protein	Q99LB7	Sarcosine dehydrogenase, mitochondrial OS=Mus musculus OX=10090 GN=Sardh PE=1 SV=1	0	369.709	75	51	202	51	919	101.6	6.74	626.25	51	1.471	1.423	1.445	79.7	83.8	81.8	117.2	119.2	118.2	1.44558	0.000131915	204	0.003627	High	High	High	High	High	High	1		Q99LB7	1.44558	0.000131915		Q99LB7	369.709	79.7	83.8	81.8	117.2	119.2	118.2
FALSE	High	Master Protein	Q8CGR7	Uridine phosphorylase 2 OS=Mus musculus OX=10090 GN=Upp2 PE=1 SV=1	0	82.343	69	17	18	16	320	35.7	6.52	63.96	17	1.663	1.675	1.603	76.5	74.2	76	127.1	124.2	121.9	1.64623	0.000133565	205	0.00365446	High	High	High	High	High	High	1		Q8CGR7	1.64623	0.000133565		Q8CGR7	82.343	76.5	74.2	76	127.1	124.2	121.9
FALSE	High	Master Protein	P17439	Lysosomal acid glucosylceramidase OS=Mus musculus OX=10090 GN=Gba1 PE=1 SV=1	0	53.686	28	11	15	11	515	57.6	7.75	43.64	11	1.597	1.566	1.689	76.4	79.3	73.7	121.9	124.2	124.5	1.61552	0.000135465	206	0.00368847	High	High	High	High	High	High	1		P17439	1.61552	0.000135465		P17439	53.686	76.4	79.3	73.7	121.9	124.2	124.5
FALSE	High	Master Protein	Q91VA6	Polymerase delta-interacting protein 2 OS=Mus musculus OX=10090 GN=Poldip2 PE=1 SV=1	0	85.342	54	17	21	17	368	41.8	8.63	74.09	17	1.208	1.166	1.206	89.5	92.4	91.7	108.1	107.8	110.5	1.19298	0.000135509	207	0.00367184	High	High	High	High	High	High	1		Q91VA6	1.19298	0.000135509		Q91VA6	85.342	89.5	92.4	91.7	108.1	107.8	110.5
FALSE	High	Master Protein	Q64331	Unconventional myosin-VI OS=Mus musculus OX=10090 GN=Myo6 PE=1 SV=2	0	187.731	36	45	48	45	1262	145.7	8.47	144.98	45	1.184	1.168	1.184	90.6	93.2	91.7	107.2	108.9	108.5	1.17822	0.000135902	208	0.00366478	High	High	High	High	High	High	1		Q64331	1.17822	0.000135902		Q64331	187.731	90.6	93.2	91.7	107.2	108.9	108.5
FALSE	High	Master Protein	Q9JKL4	NADH dehydrogenase [ubiquinone] 1 alpha subcomplex assembly factor 3 OS=Mus musculus OX=10090 GN=Ndufaf3 PE=1 SV=1	0	22.232	37	5	5	5	185	20.7	8.05	15.04	5	1.498	1.419	1.546	78	83.5	79.8	116.8	118.5	123.4	1.48653	0.00013667	209	0.00366784	High	High	High	High	High	High	1		Q9JKL4	1.48653	0.00013667		Q9JKL4	22.232	78	83.5	79.8	116.8	118.5	123.4
FALSE	High	Master Protein	Q8C1B7	Septin-11 OS=Mus musculus OX=10090 GN=Septin11 PE=1 SV=4	0	79.432	38	15	21	5	431	49.7	6.68	72.07	15	0.72	0.758	0.734	113.8	113.5	118.1	81.9	86	86.7	0.737116	0.000137095	210	0.00366173	High	High	High	High	High	High	1		Q8C1B7	0.737116	0.000137095		Q8C1B7	79.432	113.8	113.5	118.1	81.9	86	86.7
FALSE	High	Master Protein	E9PYK3	Protein mono-ADP-ribosyltransferase PARP4 OS=Mus musculus OX=10090 GN=Parp4 PE=1 SV=1	0	94.922	14	24	26	24	1969	216	6.07	74.72	24	0.918	0.893	0.917	104	105.6	104.6	95.4	94.4	96	0.909612	0.000137249	211	0.00364847	High	High	High	High	High	High	1		E9PYK3	0.909612	0.000137249		E9PYK3	94.922	104	105.6	104.6	95.4	94.4	96
FALSE	High	Master Protein	P0DOV1	Interferon-activable protein 205-B OS=Mus musculus OX=10090 GN=Mnda PE=1 SV=1	0	38.774	27	11	11	6	425	46.9	8	27.78	11	0.611	0.607	0.619	123.3	126.1	122.7	75.4	76.6	75.9	0.61247	0.00013909	212	0.00367999	High	High	High	High	High	High	1		P0DOV1	0.61247	0.00013909		P0DOV1	38.774	123.3	126.1	122.7	75.4	76.6	75.9
FALSE	High	Master Protein	Q8CHT0	Delta-1-pyrroline-5-carboxylate dehydrogenase, mitochondrial OS=Mus musculus OX=10090 GN=Aldh4a1 PE=1 SV=3	0	203.621	68	31	91	31	562	61.8	8.24	293.29	31	1.632	1.625	1.719	75.8	77.3	72.6	123.7	125.7	124.9	1.6584	0.000141287	213	0.00372056	High	High	High	High	High	High	1		Q8CHT0	1.6584	0.000141287		Q8CHT0	203.621	75.8	77.3	72.6	123.7	125.7	124.9
FALSE	High	Master Protein	P60229	Eukaryotic translation initiation factor 3 subunit E OS=Mus musculus OX=10090 GN=Eif3e PE=1 SV=1	0	87.301	44	18	23	18	445	52.2	6.04	73.28	18	1.234	1.219	1.239	88	90.3	90.6	108.6	110.1	112.2	1.23057	0.000142176	214	0.00372648	High	High	High	High	High	High	1		P60229	1.23057	0.000142176		P60229	87.301	88	90.3	90.6	108.6	110.1	112.2
FALSE	High	Master Protein	P17665	Cytochrome c oxidase subunit 7C, mitochondrial OS=Mus musculus OX=10090 GN=Cox7c PE=1 SV=1	0	9.692	32	3	9	3	63	7.3	11	17.81	3	1.439	1.67	1.513	82.2	75.1	79.2	118.3	125.4	119.9	1.53742	0.000143174	215	0.00373517	High	High	High	High	High	High	1		P17665	1.53742	0.000143174		P17665	9.692	82.2	75.1	79.2	118.3	125.4	119.9
FALSE	High	Master Protein	P42227	Signal transducer and activator of transcription 3 OS=Mus musculus OX=10090 GN=Stat3 PE=1 SV=2	0	157.145	55	31	37	31	770	88	6.3	124.71	31	1.378	1.355	1.366	82.1	84.7	86.7	113.1	114.8	118.5	1.36647	0.000144258	216	0.00374603	High	High	High	High	High	High	1		P42227	1.36647	0.000144258		P42227	157.145	82.1	84.7	86.7	113.1	114.8	118.5
FALSE	High	Master Protein	P61166	Transmembrane protein 258 OS=Mus musculus OX=10090 GN=Tmem258 PE=1 SV=1	0	4.707	10	1	3	1	79	9.1	5.83	2.39	1	1.408	1.377	1.364	81.2	84.2	86.5	114.3	115.9	118	1.38229	0.000145681	217	0.00376556	High	High	High	High	High	High	1		P61166	1.38229	0.000145681		P61166	4.707	81.2	84.2	86.5	114.3	115.9	118
FALSE	High	Master Protein	Q9DC50	Peroxisomal carnitine O-octanoyltransferase OS=Mus musculus OX=10090 GN=Crot PE=1 SV=1	0	158.652	53	34	46	34	612	70.2	6.73	148.85	34	0.627	0.655	0.655	123.8	122	118.8	77.7	79.9	77.8	0.645639	0.000147005	218	0.00378233	High	High	High	High	High	High	1		Q9DC50	0.645639	0.000147005		Q9DC50	158.652	123.8	122	118.8	77.7	79.9	77.8
FALSE	High	Master Protein	Q99N95	39S ribosomal protein L3, mitochondrial OS=Mus musculus OX=10090 GN=Mrpl3 PE=1 SV=1	0	48.218	32	12	13	12	348	39.1	9.55	40.61	12	1.276	1.226	1.284	86.4	90.1	88.8	110.3	110.5	114	1.26197	0.000147761	219	0.00378444	High	High	High	High	High	High	1		Q99N95	1.26197	0.000147761		Q99N95	48.218	86.4	90.1	88.8	110.3	110.5	114
FALSE	High	Master Protein	Q64459	Cytochrome P450 3A11 OS=Mus musculus OX=10090 GN=Cyp3a11 PE=1 SV=1	0	184.303	51	32	55	32	504	57.8	8.82	183.74	32	0.71	0.715	0.67	119.8	114.1	119.4	85.1	81.6	80	0.698273	0.000148516	220	0.00378647	High	High	High	High	High	High	1		Q64459	0.698273	0.000148516		Q64459	184.303	119.8	114.1	119.4	85.1	81.6	80
FALSE	High	Master Protein	Q9CR16	Peptidyl-prolyl cis-trans isomerase D OS=Mus musculus OX=10090 GN=Ppid PE=1 SV=3	0	130.697	72	27	36	25	370	40.7	7.43	121.68	27	1.119	1.108	1.141	93.7	95.4	93.6	104.8	105.7	106.8	1.12239	0.000149747	221	0.00380059	High	High	High	High	High	High	1		Q9CR16	1.12239	0.000149747		Q9CR16	130.697	93.7	95.4	93.6	104.8	105.7	106.8
FALSE	High	Master Protein	Q14AI6	Mitochondrial mRNA pseudouridine synthase Rpusd3 OS=Mus musculus OX=10090 GN=Rpusd3 PE=2 SV=1	0	18.758	17	5	5	5	344	38.1	9.52	12.32	5	1.826	1.872	1.731	71.1	67.3	75.4	129.8	126.1	130.4	1.80683	0.000150378	222	0.00379943	High	High	High	High	High	High	1		Q14AI6	1.80683	0.000150378		Q14AI6	18.758	71.1	67.3	75.4	129.8	126.1	130.4
FALSE	Medium	Master Protein	Q9CWU6	Ubiquinol-cytochrome-c reductase complex assembly factor 1 OS=Mus musculus OX=10090 GN=Uqcc1 PE=1 SV=1	0.016	2.04	4	2	2	2	295	34.3	8.48	4.66	2	1.306	1.363	1.358	87.3	82.5	86.4	114	112.4	117.4	1.34192	0.000150543	223	0.00378653	High	High	High	High	High	High	1		Q9CWU6	1.34192	0.000150543		Q9CWU6	2.04	87.3	82.5	86.4	114	112.4	117.4
FALSE	High	Master Protein	P57016	Ladinin-1 OS=Mus musculus OX=10090 GN=Lad1 PE=1 SV=1	0	26.201	12	7	7	6	528	58.8	9.73	23.86	7	1.809	1.774	1.724	68	71.7	77.1	123	127.2	133	1.76753	0.000153208	224	0.00383636	High	High	High	High	High	High	1		P57016	1.76753	0.000153208		P57016	26.201	68	71.7	77.1	123	127.2	133
FALSE	High	Master Protein	Q99JB8	Protein kinase C and casein kinase II substrate protein 3 OS=Mus musculus OX=10090 GN=Pacsin3 PE=1 SV=1	0	84.282	48	21	25	21	424	48.6	6.1	65.08	21	1.537	1.597	1.549	77.4	77.4	79.6	118.9	123.5	123.3	1.56015	0.000153493	225	0.0038264	High	High	High	High	High	High	1		Q99JB8	1.56015	0.000153493		Q99JB8	84.282	77.4	77.4	79.6	118.9	123.5	123.3
FALSE	High	Master Protein	Q64345	Interferon-induced protein with tetratricopeptide repeats 3 OS=Mus musculus OX=10090 GN=Ifit3 PE=1 SV=1	0	64.605	35	17	21	17	403	47.2	5.64	46.18	17	0.556	0.516	0.561	124.5	133	131.1	69.2	68.6	73.6	0.544004	0.000153925	226	0.0038202	High	High	High	High	High	High	1		Q64345	0.544004	0.000153925		Q64345	64.605	124.5	133	131.1	69.2	68.6	73.6
FALSE	High	Master Protein	Q9JIZ0	Probable N-acetyltransferase CML1 OS=Mus musculus OX=10090 GN=Cml1 PE=1 SV=1	0	26.026	46	9	19	6	222	25	9.55	39.1	9	1.518	1.607	1.629	78.6	78	75.6	119.4	125.3	123.1	1.58398	0.000157526	227	0.00389235	High	High	High	High	High	High	1		Q9JIZ0	1.58398	0.000157526		Q9JIZ0	26.026	78.6	78	75.6	119.4	125.3	123.1
FALSE	High	Master Protein	Q9CWM4	Prefoldin subunit 1 OS=Mus musculus OX=10090 GN=Pfdn1 PE=1 SV=1	0	19.171	42	6	6	5	122	14.2	8.32	15.48	6	0.831	0.844	0.792	108.7	108.8	111.8	90.3	91.9	88.5	0.822047	0.000160298	228	0.00394346	High	High	High	High	High	High	1		Q9CWM4	0.822047	0.000160298		Q9CWM4	19.171	108.7	108.8	111.8	90.3	91.9	88.5
FALSE	High	Master Protein	Q8R404	MICOS complex subunit MIC13 OS=Mus musculus OX=10090 GN=Micos13 PE=1 SV=1	0	38.993	81	8	9	8	119	13.4	8.63	30.3	8	1.28	1.254	1.291	86.1	90.3	87.4	110.2	113.2	112.8	1.27445	0.000160726	229	0.00393672	High	High	High	High	High	High	1		Q8R404	1.27445	0.000160726		Q8R404	38.993	86.1	90.3	87.4	110.2	113.2	112.8
FALSE	Medium	Master Protein	Q8BW49	Tetratricopeptide repeat protein 12 OS=Mus musculus OX=10090 GN=Ttc12 PE=1 SV=1	0.016	2.043	1	1	1	1	704	78.7	5.64	2.3	1	1.35	1.402	1.325	85	82.9	86.5	114.8	116.2	114.6	1.35849	0.000160873	230	0.00392319	High	High	High	High	High	High	1		Q8BW49	1.35849	0.000160873		Q8BW49	2.043	85	82.9	86.5	114.8	116.2	114.6
FALSE	High	Master Protein	Q9CPR5	39S ribosomal protein L15, mitochondrial OS=Mus musculus OX=10090 GN=Mrpl15 PE=1 SV=1	0	58.143	58	14	16	14	295	33.5	10.07	52.54	14	1.3	1.235	1.261	86.3	89.5	89.2	112.1	110.5	112.5	1.26453	0.000165363	231	0.00401524	High	High	High	High	High	High	1		Q9CPR5	1.26453	0.000165363		Q9CPR5	58.143	86.3	89.5	89.2	112.1	110.5	112.5
FALSE	High	Master Protein	Q9WU19	2-Hydroxyacid oxidase 1 OS=Mus musculus OX=10090 GN=Hao1 PE=1 SV=1	0	136.726	78	22	34	22	370	41	7.72	113.2	22	1.406	1.346	1.38	80.9	85.2	86.3	113.8	114.7	119.1	1.37718	0.000166306	232	0.00402073	High	High	High	High	High	High	1		Q9WU19	1.37718	0.000166306		Q9WU19	136.726	80.9	85.2	86.3	113.8	114.7	119.1
FALSE	High	Master Protein	Q3URE1	Malonate--CoA ligase ACSF3, mitochondrial OS=Mus musculus OX=10090 GN=Acsf3 PE=1 SV=2	0	90.899	42	22	25	22	583	65	8.02	72.51	22	1.301	1.275	1.277	85	89	88.6	110.6	113.6	113.1	1.28446	0.000167742	233	0.00403806	High	High	High	High	High	High	1		Q3URE1	1.28446	0.000167742		Q3URE1	90.899	85	89	88.6	110.6	113.6	113.1
FALSE	High	Master Protein	Q8R0N6	Hydroxyacid-oxoacid transhydrogenase, mitochondrial OS=Mus musculus OX=10090 GN=Adhfe1 PE=1 SV=2	0	106.72	48	17	32	17	465	49.9	7.58	106.7	17	1.138	1.185	1.171	94	92	91.3	106.9	108.9	106.9	1.16372	0.000168002	234	0.00402702	High	High	High	High	High	High	1		Q8R0N6	1.16372	0.000168002		Q8R0N6	106.72	94	92	91.3	106.9	108.9	106.9
FALSE	High	Master Protein	Q8K182	Complement component C8 alpha chain OS=Mus musculus OX=10090 GN=C8a PE=1 SV=1	0	102.759	43	24	26	24	587	66	6.54	93.3	24	1.291	1.313	1.377	86.8	88	83.2	112	115.6	114.5	1.32597	0.000168156	235	0.00401357	High	High	High	High	High	High	1		Q8K182	1.32597	0.000168156		Q8K182	102.759	86.8	88	83.2	112	115.6	114.5
FALSE	High	Master Protein	P51863	V-type proton ATPase subunit d 1 OS=Mus musculus OX=10090 GN=Atp6v0d1 PE=1 SV=2	0	43.175	32	10	11	10	351	40.3	5	36.88	10	1.474	1.505	1.473	78.5	80.1	82.9	115.8	120.6	122.1	1.48447	0.000168247	236	0.00399872	High	High	High	High	High	High	1		P51863	1.48447	0.000168247		P51863	43.175	78.5	80.1	82.9	115.8	120.6	122.1
FALSE	High	Master Protein	Q9Z0E6	Guanylate-binding protein 2 OS=Mus musculus OX=10090 GN=Gbp2 PE=1 SV=1	0	79.455	39	22	25	20	589	66.7	5.71	69.5	22	0.405	0.4	0.365	145.8	137.9	148.2	59	55.1	54	0.38921	0.000169086	237	0.0040017	High	High	High	High	High	High	1		Q9Z0E6	0.38921	0.000169086		Q9Z0E6	79.455	145.8	137.9	148.2	59	55.1	54
FALSE	High	Master Protein	Q9CR68	Cytochrome b-c1 complex subunit Rieske, mitochondrial OS=Mus musculus OX=10090 GN=Uqcrfs1 PE=1 SV=1	0	112.107	63	19	34	19	274	29.3	8.7	122.87	19	1.185	1.176	1.233	90.9	92.7	89.4	107.7	109	110.3	1.1978	0.000170018	238	0.00400685	High	High	High	High	High	High	1		Q9CR68	1.1978	0.000170018		Q9CR68	112.107	90.9	92.7	89.4	107.7	109	110.3
FALSE	High	Master Protein	P62305	Small nuclear ribonucleoprotein E OS=Mus musculus OX=10090 GN=Snrpe PE=1 SV=1	0	20.677	52	3	5	3	92	10.8	9.44	16.9	3	1.333	1.312	1.318	83.6	86.5	88.4	111.4	113.6	116.5	1.32108	0.000171827	239	0.00403254	High	High	High	High	High	High	1		P62305	1.32108	0.000171827		P62305	20.677	83.6	86.5	88.4	111.4	113.6	116.5
FALSE	High	Master Protein	Q8VC26	TLC domain-containing protein 2 OS=Mus musculus OX=10090 GN=Tlcd2 PE=2 SV=1	0.001	4.486	5	2	2	2	310	34.1	9.73	5.98	2	0.727	0.652	0.709	117.8	121	115.1	85.6	78.9	81.6	0.695394	0.000173461	240	0.00405392	High	High	High	High	High	High	1		Q8VC26	0.695394	0.000173461		Q8VC26	4.486	117.8	121	115.1	85.6	78.9	81.6
FALSE	High	Master Protein	Q9JHI5	Isovaleryl-CoA dehydrogenase, mitochondrial OS=Mus musculus OX=10090 GN=Ivd PE=1 SV=1	0	163.422	71	25	57	25	424	46.3	8.29	174.01	25	1.474	1.477	1.576	80.4	82.2	76.6	118.5	121.5	120.8	1.50836	0.000174892	241	0.00407041	High	High	High	High	High	High	1		Q9JHI5	1.50836	0.000174892		Q9JHI5	163.422	80.4	82.2	76.6	118.5	121.5	120.8
FALSE	High	Master Protein	Q3TCN2	Putative phospholipase B-like 2 OS=Mus musculus OX=10090 GN=Plbd2 PE=1 SV=2	0	66.665	27	12	15	12	594	66.2	6.13	54.23	12	1.252	1.257	1.259	87.6	88.3	90	109.7	110.9	113.4	1.25611	0.000175188	242	0.00406044	High	High	High	High	High	High	1		Q3TCN2	1.25611	0.000175188		Q3TCN2	66.665	87.6	88.3	90	109.7	110.9	113.4
FALSE	High	Master Protein	Q91YM4	FAST kinase domain-containing protein 4 OS=Mus musculus OX=10090 GN=Tbrg4 PE=1 SV=1	0	46.464	20	11	11	11	630	71.5	8.34	34.88	11	1.321	1.324	1.289	83.9	86.9	88.9	110.8	115	114.6	1.31074	0.000175503	243	0.00405101	High	High	High	High	High	High	1		Q91YM4	1.31074	0.000175503		Q91YM4	46.464	83.9	86.9	88.9	110.8	115	114.6
FALSE	High	Master Protein	O70325	Phospholipid hydroperoxide glutathione peroxidase OS=Mus musculus OX=10090 GN=Gpx4 PE=1 SV=4	0	59.191	59	13	25	13	197	22.2	8.46	72.97	13	0.675	0.685	0.696	116.2	117.4	122.4	78.4	80.4	85.2	0.685393	0.000179492	244	0.0041261	High	High	High	High	High	High	1		O70325	0.685393	0.000179492		O70325	59.191	116.2	117.4	122.4	78.4	80.4	85.2
FALSE	High	Master Protein	Q64516	Glycerol kinase OS=Mus musculus OX=10090 GN=Gk PE=1 SV=2	0	179.618	62	30	44	30	559	61.2	5.87	172.95	30	0.632	0.624	0.642	120.2	125.7	121.6	75.9	78.5	78.1	0.632653	0.000184754	245	0.00422973	High	High	High	High	High	High	1		Q64516	0.632653	0.000184754		Q64516	179.618	120.2	125.7	121.6	75.9	78.5	78.1
FALSE	High	Master Protein	P50285	Flavin-containing monooxygenase 1 OS=Mus musculus OX=10090 GN=Fmo1 PE=1 SV=1	0	152.241	66	31	48	31	532	59.9	8.47	144.4	31	0.652	0.665	0.667	120.3	120.4	120.4	78.5	80.1	80.3	0.66159	0.000186683	246	0.00425652	High	High	High	High	High	High	1		P50285	0.66159	0.000186683		P50285	152.241	120.3	120.4	120.4	78.5	80.1	80.3
FALSE	High	Master Protein	P11835	Integrin beta-2 OS=Mus musculus OX=10090 GN=Itgb2 PE=1 SV=2	0	55.378	19	15	15	15	771	85	7.12	39.67	15	0.551	0.555	0.582	129.5	129.3	125.2	71.3	71.8	72.9	0.5625	0.000188057	247	0.0042705	High	High	High	High	High	High	1		P11835	0.5625	0.000188057		P11835	55.378	129.5	129.3	125.2	71.3	71.8	72.9
FALSE	High	Master Protein	Q91ZX7	Prolow-density lipoprotein receptor-related protein 1 OS=Mus musculus OX=10090 GN=Lrp1 PE=1 SV=1	0	619.061	34	133	176	133	4545	504.4	5.36	549.97	133	1.246	1.222	1.236	87.3	91	90.1	108.9	111.3	111.4	1.23547	0.000188193	248	0.00425634	High	High	High	High	High	High	1		Q91ZX7	1.23547	0.000188193		Q91ZX7	619.061	87.3	91	90.1	108.9	111.3	111.4
FALSE	High	Master Protein	Q3T9E4	T-cell-specific guanine nucleotide triphosphate-binding protein 2 OS=Mus musculus OX=10090 GN=Tgtp2 PE=1 SV=2	0	16.783	11	6	6	6	415	47.1	5.74	10.22	6	0.486	0.463	0.521	131.3	139.8	131.7	63.8	64.7	68.6	0.489325	0.000188706	249	0.00425082	High	High	High	High	High	High	1		Q3T9E4	0.489325	0.000188706		Q3T9E4	16.783	131.3	139.8	131.7	63.8	64.7	68.6
FALSE	High	Master Protein	P28666	Murinoglobulin-2 OS=Mus musculus OX=10090 GN=Mug2 PE=1 SV=2	0	296.905	49	59	88	30	1451	162.3	6.74	300.37	59	1.401	1.282	1.347	83.7	88.6	83.8	117.3	113.6	112.9	1.34244	0.00018894	250	0.00423905	High	High	High	High	High	High	1		P28666	1.34244	0.00018894		P28666	296.905	83.7	88.6	83.8	117.3	113.6	112.9
FALSE	High	Master Protein	Q8BTM8	Filamin-A OS=Mus musculus OX=10090 GN=Flna PE=1 SV=5	0	551.637	50	104	122	100	2647	281	6.04	434.38	104	0.733	0.723	0.685	116.9	113.7	119.6	85.6	82.3	81.9	0.713307	0.00018929	251	0.00422999	High	High	High	High	High	High	1		Q8BTM8	0.713307	0.00018929		Q8BTM8	551.637	116.9	113.7	119.6	85.6	82.3	81.9
FALSE	High	Master Protein	Q922B2	Aspartate--tRNA ligase, cytoplasmic OS=Mus musculus OX=10090 GN=Dars1 PE=1 SV=2	0	192.017	78	41	64	41	501	57.1	6.49	186.87	41	1.202	1.221	1.203	89.6	90.5	91.5	107.7	110.5	110.2	1.20913	0.000189476	252	0.00421735	High	High	High	High	High	High	1		Q922B2	1.20913	0.000189476		Q922B2	192.017	89.6	90.5	91.5	107.7	110.5	110.2
FALSE	High	Master Protein	Q8CCF0	U4/U6 small nuclear ribonucleoprotein Prp31 OS=Mus musculus OX=10090 GN=Prpf31 PE=1 SV=3	0	37.555	23	10	10	10	499	55.4	5.67	25.68	10	1.261	1.288	1.302	87.6	88.6	86.6	110.5	114.1	112.7	1.28349	0.000192827	253	0.00427497	High	High	High	High	High	High	1		Q8CCF0	1.28349	0.000192827		Q8CCF0	37.555	87.6	88.6	86.6	110.5	114.1	112.7
FALSE	High	Master Protein	Q8C0L9	Glycerophosphocholine phosphodiesterase GPCPD1 OS=Mus musculus OX=10090 GN=Gpcpd1 PE=1 SV=1	0	92.496	33	19	22	19	675	76.5	5.58	76.72	19	2.29	2.07	2.128	59.3	65.8	64.9	135.8	136.1	138.2	2.15842	0.000192862	254	0.00425891	High	High	High	High	High	High	1		Q8C0L9	2.15842	0.000192862		Q8C0L9	92.496	59.3	65.8	64.9	135.8	136.1	138.2
FALSE	High	Master Protein	P10852	4F2 cell-surface antigen heavy chain OS=Mus musculus OX=10090 GN=Slc3a2 PE=1 SV=1	0	52.948	22	11	12	11	526	58.3	5.91	39.45	11	0.818	0.831	0.869	110.1	108.9	107.2	90.1	90.5	93.2	0.839362	0.000193671	255	0.00426	High	High	High	High	High	High	1		P10852	0.839362	0.000193671		P10852	52.948	110.1	108.9	107.2	90.1	90.5	93.2
FALSE	High	Master Protein	P25444	40S ribosomal protein S2 OS=Mus musculus OX=10090 GN=Rps2 PE=1 SV=3	0	87.372	56	18	35	18	293	31.2	10.24	106.05	18	1.532	1.598	1.595	78.4	77.9	76.7	120	124.5	122.4	1.57468	0.000195453	256	0.0042824	High	High	High	High	High	High	1		P25444	1.57468	0.000195453		P25444	87.372	78.4	77.9	76.7	120	124.5	122.4
FALSE	High	Master Protein	Q61147	Ceruloplasmin OS=Mus musculus OX=10090 GN=Cp PE=1 SV=2	0	279.224	52	52	75	51	1061	121.1	5.85	264.55	52	0.641	0.638	0.661	120	124.8	119.7	76.9	79.6	79.1	0.646365	0.000196313	257	0.00428451	High	High	High	High	High	High	1		Q61147	0.646365	0.000196313		Q61147	279.224	120	124.8	119.7	76.9	79.6	79.1
FALSE	High	Master Protein	Q9D554	Splicing factor 3A subunit 3 OS=Mus musculus OX=10090 GN=Sf3a3 PE=1 SV=2	0	53.936	30	13	16	13	501	58.8	5.34	57.56	13	1.211	1.194	1.23	89.2	92.5	89.6	108	110.5	110.2	1.21157	0.000196521	258	0.00427242	High	High	High	High	High	High	1		Q9D554	1.21157	0.000196521		Q9D554	53.936	89.2	92.5	89.6	108	110.5	110.2
FALSE	High	Master Protein	Q9WVE8	Protein kinase C and casein kinase substrate in neurons protein 2 OS=Mus musculus OX=10090 GN=Pacsin2 PE=1 SV=1	0	86.656	40	21	27	21	486	55.8	5.2	76.42	21	0.885	0.875	0.9	105.7	107.1	105.2	93.6	93.7	94.7	0.886792	0.000196921	259	0.0042646	High	High	High	High	High	High	1		Q9WVE8	0.886792	0.000196921		Q9WVE8	86.656	105.7	107.1	105.2	93.6	93.7	94.7
FALSE	High	Master Protein	Q8R0V5	Indoleamine 2,3-dioxygenase 2 OS=Mus musculus OX=10090 GN=Ido2 PE=1 SV=3	0	59.839	40	14	18	14	405	45.2	6.68	48.13	14	1.214	1.206	1.2	88.6	91.2	92.1	107.6	110	110.5	1.20669	0.000197738	260	0.00426582	High	High	High	High	High	High	1		Q8R0V5	1.20669	0.000197738		Q8R0V5	59.839	88.6	91.2	92.1	107.6	110	110.5
FALSE	High	Master Protein	P52430	Serum paraoxonase/arylesterase 1 OS=Mus musculus OX=10090 GN=Pon1 PE=1 SV=2	0	75.762	48	13	24	13	355	39.5	5.22	70.14	13	1.455	1.41	1.396	79.3	84.3	84.4	115.3	118.9	117.8	1.41935	0.000199505	261	0.00428745	High	High	High	High	High	High	1		P52430	1.41935	0.000199505		P52430	75.762	79.3	84.3	84.4	115.3	118.9	117.8
FALSE	High	Master Protein	P62911	60S ribosomal protein L32 OS=Mus musculus OX=10090 GN=Rpl32 PE=1 SV=2	0	64.488	52	12	24	12	135	15.9	11.33	64.53	12	1.164	1.143	1.181	91.6	94	91.8	106.6	107.5	108.4	1.16258	0.000199858	262	0.00427864	High	High	High	High	High	High	1		P62911	1.16258	0.000199858		P62911	64.488	91.6	94	91.8	106.6	107.5	108.4
FALSE	High	Master Protein	Q6A0A9	Constitutive coactivator of PPAR-gamma-like protein 1 OS=Mus musculus OX=10090 GN=FAM120A PE=1 SV=2	0	168.153	37	39	45	37	1112	121.6	8.92	136.84	39	1.115	1.109	1.123	94	94.9	94.7	104.8	105.2	106.4	1.11566	0.000199876	263	0.00426275	High	High	High	High	High	High	1		Q6A0A9	1.11566	0.000199876		Q6A0A9	168.153	94	94.9	94.7	104.8	105.2	106.4
FALSE	High	Master Protein	P46412	Glutathione peroxidase 3 OS=Mus musculus OX=10090 GN=Gpx3 PE=1 SV=2	0	24.801	37	8	9	8	226	25.4	8.22	17.44	8	0.811	0.819	0.834	109.1	112	108.4	88.5	91.7	90.4	0.821244	0.000199954	264	0.00424827	High	High	High	High	High	High	1		P46412	0.821244	0.000199954		P46412	24.801	109.1	112	108.4	88.5	91.7	90.4
FALSE	High	Master Protein	O88986	2-amino-3-ketobutyrate coenzyme A ligase, mitochondrial OS=Mus musculus OX=10090 GN=Gcat PE=1 SV=2	0	122.464	58	17	37	17	416	44.9	7.33	132.8	17	1.642	1.658	1.672	74.1	76.4	75.3	121.6	126.7	125.9	1.65722	0.000202433	265	0.00428471	High	High	High	High	High	High	1		O88986	1.65722	0.000202433		O88986	122.464	74.1	76.4	75.3	121.6	126.7	125.9
FALSE	High	Master Protein	Q9DCP2	Sodium-coupled neutral amino acid transporter 3 OS=Mus musculus OX=10090 GN=Slc38a3 PE=1 SV=1	0	37.527	14	7	13	7	505	55.6	7.09	39.26	7	1.632	1.579	1.493	77.3	74.5	82	126.2	117.6	122.4	1.5663	0.00020267	266	0.00427359	High	High	High	High	High	High	1		Q9DCP2	1.5663	0.00020267		Q9DCP2	37.527	77.3	74.5	82	126.2	117.6	122.4
FALSE	High	Master Protein	Q9CYQ7	Nuclear prelamin A recognition factor OS=Mus musculus OX=10090 GN=Narf PE=2 SV=1	0	11.795	8	4	4	3	462	51.8	6.52	8.99	4	1.494	1.416	1.315	80	82.8	86.6	119.5	117.2	113.9	1.40577	0.000207292	267	0.00435469	High	High	High	High	High	High	1		Q9CYQ7	1.40577	0.000207292		Q9CYQ7	11.795	80	82.8	86.6	119.5	117.2	113.9
FALSE	High	Master Protein	Q9QWG7	Sulfotransferase 1B1 OS=Mus musculus OX=10090 GN=Sult1b1 PE=1 SV=2	0	70.13	59	16	18	16	299	34.9	6.8	58.75	16	1.494	1.427	1.597	78.8	84	76.9	117.7	119.8	122.8	1.50313	0.000207499	268	0.00434276	High	High	High	High	High	High	1		Q9QWG7	1.50313	0.000207499		Q9QWG7	70.13	78.8	84	76.9	117.7	119.8	122.8
FALSE	High	Master Protein	Q8BM55	Transmembrane protein 214 OS=Mus musculus OX=10090 GN=Tmem214 PE=1 SV=1	0	128.105	36	25	31	25	687	76.4	9.29	99.28	25	1.297	1.271	1.332	84.9	89.6	86.4	110.2	113.9	115.1	1.30011	0.00021326	269	0.00444675	High	High	High	High	High	High	1		Q8BM55	1.30011	0.00021326		Q8BM55	128.105	84.9	89.6	86.4	110.2	113.9	115.1
FALSE	High	Master Protein	Q8K2T1	NmrA-like family domain-containing protein 1 OS=Mus musculus OX=10090 GN=Nmral1 PE=1 SV=1	0	41.889	36	10	11	10	309	34.4	6.86	30.12	10	1.62	1.622	1.674	74.3	77.6	75.5	120.4	125.9	126.4	1.63896	0.000215596	270	0.00447881	High	High	High	High	High	High	1		Q8K2T1	1.63896	0.000215596		Q8K2T1	41.889	74.3	77.6	75.5	120.4	125.9	126.4
FALSE	High	Master Protein	Q6DFW4	Nucleolar protein 58 OS=Mus musculus OX=10090 GN=Nop58 PE=1 SV=1	0	70.672	37	15	16	15	536	60.3	8.34	52.23	15	1.4	1.458	1.422	81.7	81.2	84.4	114.4	118.4	120	1.42661	0.000217338	271	0.00449835	High	High	High	High	High	High	1		Q6DFW4	1.42661	0.000217338		Q6DFW4	70.672	81.7	81.2	84.4	114.4	118.4	120
FALSE	High	Master Protein	P97765	WW domain-binding protein 2 OS=Mus musculus OX=10090 GN=Wbp2 PE=1 SV=1	0	43.942	36	12	12	12	261	28	6.33	33.59	12	0.694	0.726	0.718	119.3	116.5	114.6	82.8	84.6	82.3	0.712614	0.000217981	272	0.00449506	High	High	High	High	High	High	1		P97765	0.712614	0.000217981		P97765	43.942	119.3	116.5	114.6	82.8	84.6	82.3
FALSE	High	Master Protein	Q91W43	Glycine dehydrogenase (decarboxylating), mitochondrial OS=Mus musculus OX=10090 GN=Gldc PE=1 SV=1	0	287.394	59	49	78	49	1025	113.2	7.56	298.26	49	1.493	1.426	1.461	78.4	83.8	81.8	117	119.5	119.5	1.45902	0.000220139	273	0.00452293	High	High	High	High	High	High	1		Q91W43	1.45902	0.000220139		Q91W43	287.394	78.4	83.8	81.8	117	119.5	119.5
FALSE	High	Master Protein	Q9DCC7	Isochorismatase domain-containing protein 2B OS=Mus musculus OX=10090 GN=Isoc2b PE=1 SV=1	0	36.197	53	7	8	7	210	23.1	8.18	33.41	7	1.335	1.369	1.318	83.3	85	88	111.2	116.4	116	1.34062	0.000220559	274	0.00451501	High	High	High	High	High	High	1		Q9DCC7	1.34062	0.000220559		Q9DCC7	36.197	83.3	85	88	111.2	116.4	116
FALSE	High	Master Protein	O88696	ATP-dependent Clp protease proteolytic subunit, mitochondrial OS=Mus musculus OX=10090 GN=Clpp PE=1 SV=1	0	54.952	38	8	17	8	272	29.8	7.47	59.76	8	1.451	1.426	1.412	78.5	84.6	83.9	113.9	120.7	118.4	1.42915	0.000220917	275	0.00450591	High	High	High	High	High	High	1		O88696	1.42915	0.000220917		O88696	54.952	78.5	84.6	83.9	113.9	120.7	118.4
FALSE	High	Master Protein	Q8N9S3	Activator of 90 kDa heat shock protein ATPase homolog 2 OS=Mus musculus OX=10090 GN=Ahsa2 PE=1 SV=2	0	21.969	17	6	8	6	331	37.6	6.44	19.36	6	1.339	1.309	1.331	84.6	85.6	87.8	113.2	112	116.8	1.32558	0.000221349	276	0.00449837	High	High	High	High	High	High	1		Q8N9S3	1.32558	0.000221349		Q8N9S3	21.969	84.6	85.6	87.8	113.2	112	116.8
FALSE	High	Master Protein	Q14DH7	Acyl-CoA synthetase short-chain family member 3, mitochondrial OS=Mus musculus OX=10090 GN=Acss3 PE=1 SV=2	0	105.396	42	25	29	25	682	74.5	8.63	90.72	25	0.508	0.514	0.504	135.5	128.9	133.3	68.8	66.3	67.2	0.508675	0.00022333	277	0.00452223	High	High	High	High	High	High	1		Q14DH7	0.508675	0.00022333		Q14DH7	105.396	135.5	128.9	133.3	68.8	66.3	67.2
FALSE	High	Master Protein	O08573	Galectin-9 OS=Mus musculus OX=10090 GN=Lgals9 PE=1 SV=1	0	77.009	46	14	21	14	353	40	9.31	60.92	14	1.418	1.475	1.519	81.6	82.4	79	115.6	121.5	120	1.46955	0.000224353	278	0.0045266	High	High	High	High	High	High	1		O08573	1.46955	0.000224353		O08573	77.009	81.6	82.4	79	115.6	121.5	120
FALSE	High	Master Protein	Q9JIK5	Nucleolar RNA helicase 2 OS=Mus musculus OX=10090 GN=Ddx21 PE=1 SV=3	0	154.138	45	36	36	35	851	93.5	9.11	117.21	36	1.274	1.281	1.247	86.5	87.6	90.6	110.2	112.2	112.9	1.26672	0.000225255	279	0.00452851	High	High	High	High	High	High	1		Q9JIK5	1.26672	0.000225255		Q9JIK5	154.138	86.5	87.6	90.6	110.2	112.2	112.9
FALSE	High	Master Protein	Q9QZI8	Serine incorporator 1 OS=Mus musculus OX=10090 GN=Serinc1 PE=1 SV=1	0	8.061	9	3	4	3	453	50.5	6.28	7.59	3	3.506	3.439	3.811	42.5	47.6	41	148.9	163.6	156.4	3.57666	0.000226051	280	0.00452828	High	High	High	High	High	High	1		Q9QZI8	3.57666	0.000226051		Q9QZI8	8.061	42.5	47.6	41	148.9	163.6	156.4
FALSE	High	Master Protein	Q9WVM8	Kynurenine/alpha-aminoadipate aminotransferase, mitochondrial OS=Mus musculus OX=10090 GN=Aadat PE=1 SV=1	0	79.244	58	22	30	22	425	47.6	8.25	80.33	22	2.044	2.29	2.113	67.5	59.5	63.8	138	136.3	134.8	2.14413	0.000226108	281	0.00451331	High	High	High	High	High	High	1		Q9WVM8	2.14413	0.000226108		Q9WVM8	79.244	67.5	59.5	63.8	138	136.3	134.8
FALSE	High	Master Protein	Q91V09	WD repeat-containing protein 13 OS=Mus musculus OX=10090 GN=Wdr13 PE=1 SV=1	0	38.691	22	8	8	8	485	53.6	9.14	27.04	8	1.472	1.578	1.432	78.9	77.2	84.7	116.1	121.8	121.3	1.49169	0.000226343	282	0.00450198	High	High	High	High	High	High	1		Q91V09	1.49169	0.000226343		Q91V09	38.691	78.9	77.2	84.7	116.1	121.8	121.3
FALSE	High	Master Protein	B5X0G2	Major urinary protein 17 OS=Mus musculus OX=10090 GN=Mup17 PE=2 SV=2	0	209.792	82	20	125	4	180	20.6	5.02	382.04	20	6.065	6.181	5.752	27.2	28.4	30.2	165	175.4	173.8	5.99301	0.000226968	283	0.00449845	High	High	High	High	High	High	1		B5X0G2	5.99301	0.000226968		B5X0G2	209.792	27.2	28.4	30.2	165	175.4	173.8
FALSE	High	Master Protein	Q60854	Serpin B6 OS=Mus musculus OX=10090 GN=Serpinb6 PE=1 SV=1	0	61.104	37	12	18	12	378	42.6	5.74	54.33	12	0.679	0.713	0.685	117.9	115.5	121.2	80	82.3	83.1	0.692047	0.000227232	284	0.00448783	High	High	High	High	High	High	1		Q60854	0.692047	0.000227232		Q60854	61.104	117.9	115.5	121.2	80	82.3	83.1
FALSE	High	Master Protein	Q9DB29	Isoamyl acetate-hydrolyzing esterase 1 homolog OS=Mus musculus OX=10090 GN=Iah1 PE=1 SV=1	0	68.269	59	11	20	11	249	28	5.52	80.71	11	1.235	1.231	1.276	88.7	91.1	87.2	109.6	112.1	111.3	1.24719	0.000228806	285	0.00450305	High	High	High	High	High	High	1		Q9DB29	1.24719	0.000228806		Q9DB29	68.269	88.7	91.1	87.2	109.6	112.1	111.3
FALSE	High	Master Protein	P01592	Immunoglobulin J chain OS=Mus musculus OX=10090 GN=Jchain PE=1 SV=4	0	16.364	27	5	5	5	159	18	4.89	11.12	5	0.715	0.727	0.723	117.5	114.6	116.4	84	83.3	84.2	0.721664	0.000229817	286	0.00450715	High	High	High	High	High	High	1		P01592	0.721664	0.000229817		P01592	16.364	117.5	114.6	116.4	84	83.3	84.2
FALSE	High	Master Protein	Q08857	Platelet glycoprotein 4 OS=Mus musculus OX=10090 GN=Cd36 PE=1 SV=2	0	47.565	24	11	12	11	472	52.7	8.35	42.77	11	0.529	0.525	0.548	130.1	133.1	128.1	68.8	69.8	70.2	0.533606	0.0002323	287	0.00453996	High	High	High	High	High	High	1		Q08857	0.533606	0.0002323		Q08857	47.565	130.1	133.1	128.1	68.8	69.8	70.2
FALSE	High	Master Protein	Q8BFR5	Elongation factor Tu, mitochondrial OS=Mus musculus OX=10090 GN=Tufm PE=1 SV=1	0	161.614	67	27	41	27	452	49.5	7.56	150.08	27	1.586	1.599	1.626	76.1	77.5	76.8	120.8	123.9	124.9	1.60417	0.00023268	288	0.0045316	High	High	High	High	High	High	1		Q8BFR5	1.60417	0.00023268		Q8BFR5	161.614	76.1	77.5	76.8	120.8	123.9	124.9
FALSE	High	Master Protein	Q9D883	Splicing factor U2AF 35 kDa subunit OS=Mus musculus OX=10090 GN=U2af1 PE=1 SV=4	0	43.576	43	9	12	9	239	27.8	8.81	32.99	9	1.475	1.414	1.427	79	84.7	82.4	116.5	119.7	117.7	1.43803	0.000236337	289	0.0045869	High	High	High	High	High	High	1		Q9D883	1.43803	0.000236337		Q9D883	43.576	79	84.7	82.4	116.5	119.7	117.7
FALSE	High	Master Protein	Q9QXD1	Peroxisomal acyl-coenzyme A oxidase 2 OS=Mus musculus OX=10090 GN=Acox2 PE=1 SV=2	0	218.147	60	43	75	43	681	76.8	7.46	228.88	43	0.676	0.666	0.678	117.7	121.9	119.1	79.5	81.1	80.7	0.672707	0.000238178	290	0.00460669	High	High	High	High	High	High	1		Q9QXD1	0.672707	0.000238178		Q9QXD1	218.147	117.7	121.9	119.1	79.5	81.1	80.7
FALSE	High	Master Protein	P26041	Moesin OS=Mus musculus OX=10090 GN=Msn PE=1 SV=3	0	260.136	64	52	83	38	577	67.7	6.6	230.03	52	0.874	0.87	0.872	105.6	108.2	106.8	92.3	94.1	93.1	0.871803	0.000240582	291	0.0046372	High	High	High	High	High	High	1		P26041	0.871803	0.000240582		P26041	260.136	105.6	108.2	106.8	92.3	94.1	93.1
FALSE	High	Master Protein	P52480	Pyruvate kinase PKM OS=Mus musculus OX=10090 GN=Pkm PE=1 SV=4	0	243.308	76	42	67	40	531	57.8	7.47	203.32	42	0.617	0.604	0.633	123.1	125.9	121.8	75.9	76.1	77.1	0.617853	0.000241814	292	0.00464497	High	High	High	High	High	High	1		P52480	0.617853	0.000241814		P52480	243.308	123.1	125.9	121.8	75.9	76.1	77.1
FALSE	High	Master Protein	B7ZMP1	Xaa-Pro aminopeptidase 3 OS=Mus musculus OX=10090 GN=Xpnpep3 PE=1 SV=1	0	53.389	31	14	14	14	506	56.6	7.68	43.76	14	1.578	1.518	1.568	75.6	78.9	80.5	119.2	119.7	126.2	1.55362	0.000243195	293	0.00465557	High	High	High	High	High	High	1		B7ZMP1	1.55362	0.000243195		B7ZMP1	53.389	75.6	78.9	80.5	119.2	119.7	126.2
FALSE	High	Master Protein	P25206	DNA replication licensing factor MCM3 OS=Mus musculus OX=10090 GN=Mcm3 PE=1 SV=2	0	4.708	1	1	1	1	812	91.5	5.55	2.37	1	0.559	0.534	0.432	126.8	133.7	137.8	70.9	71.3	59.5	0.506402	0.000243893	294	0.00465305	High	High	High	High	High	High	1		P25206	0.506402	0.000243893		P25206	4.708	126.8	133.7	137.8	70.9	71.3	59.5
FALSE	High	Master Protein	Q9DBL1	Short/branched chain specific acyl-CoA dehydrogenase, mitochondrial OS=Mus musculus OX=10090 GN=Acadsb PE=1 SV=1	0	132.429	55	23	31	23	432	47.8	7.87	112.86	23	1.55	1.496	1.606	76.9	82.9	75.7	119.1	124	121.5	1.5482	0.000244197	295	0.00464305	High	High	High	High	High	High	1		Q9DBL1	1.5482	0.000244197		Q9DBL1	132.429	76.9	82.9	75.7	119.1	124	121.5
FALSE	Medium	Master Protein	Q8BHE0	Proline-rich protein 11 OS=Mus musculus OX=10090 GN=Prr11 PE=2 SV=1	0.037	1.477	2	1	1	1	368	40.9	10.01	2.1	1	1.867	1.743	1.648	69.4	69.7	79.2	129.6	121.5	130.6	1.74851	0.000244318	296	0.00462967	High	High	High	High	High	High	1		Q8BHE0	1.74851	0.000244318		Q8BHE0	1.477	69.4	69.7	79.2	129.6	121.5	130.6
FALSE	High	Master Protein	P07146	Anionic trypsin-2 OS=Mus musculus OX=10090 GN=Prss2 PE=1 SV=1	0	10.847	12	2	6	2	246	26.2	4.63	17.18	2	1.845	1.876	1.722	68.7	69	75.8	126.7	129.4	130.5	1.81077	0.000244923	297	0.0046255	High	High	High	High	High	High	1		P07146	1.81077	0.000244923		P07146	10.847	68.7	69	75.8	126.7	129.4	130.5
FALSE	High	Master Protein	Q9R182	Angiopoietin-related protein 3 OS=Mus musculus OX=10090 GN=Angptl3 PE=1 SV=1	0	34.933	20	9	10	9	455	52.5	6.65	27.03	9	0.801	0.823	0.858	111.6	109	107.8	89.4	89.7	92.5	0.82704	0.000245319	298	0.00461743	High	High	High	High	High	High	1		Q9R182	0.82704	0.000245319		Q9R182	34.933	111.6	109	107.8	89.4	89.7	92.5
FALSE	High	Master Protein	Q9D0S9	Adenosine 5'-monophosphoramidase HINT2 OS=Mus musculus OX=10090 GN=Hint2 PE=1 SV=1	0	32.036	42	6	9	6	163	17.3	9.82	36.5	6	1.214	1.193	1.224	88.5	92.4	90.5	107.5	110.3	110.8	1.21076	0.000246564	299	0.00462535	High	High	High	High	High	High	1		Q9D0S9	1.21076	0.000246564		Q9D0S9	32.036	88.5	92.4	90.5	107.5	110.3	110.8
FALSE	High	Master Protein	Q9JIY8	N-acetyltransferase family 8 member 3 OS=Mus musculus OX=10090 GN=Nat8f3 PE=1 SV=1	0.008	2.504	3	1	1	1	226	25.9	9.77	2.36	1	1.448	1.543	1.502	80.4	78.3	81.6	116.5	120.8	122.5	1.4973	0.000247157	300	0.00462102	High	High	High	High	High	High	1		Q9JIY8	1.4973	0.000247157		Q9JIY8	2.504	80.4	78.3	81.6	116.5	120.8	122.5
FALSE	High	Master Protein	Q9CXA2	Trans-L-3-hydroxyproline dehydratase OS=Mus musculus OX=10090 GN=L3hypdh PE=1 SV=1	0	60.812	43	13	16	13	354	37.8	6.7	57.8	13	0.792	0.817	0.792	109.8	111.2	112.2	87	90.9	88.9	0.80072	0.000248333	301	0.00462758	High	High	High	High	High	High	1		Q9CXA2	0.80072	0.000248333		Q9CXA2	60.812	109.8	111.2	112.2	87	90.9	88.9
FALSE	High	Master Protein	Q711T7	Glutamine-dependent NAD(+) synthetase OS=Mus musculus OX=10090 GN=Nadsyn1 PE=1 SV=1	0	68.904	31	17	18	17	725	81.6	6.49	48.95	17	0.795	0.819	0.803	109	110.7	112.5	86.7	90.6	90.4	0.80584	0.000250131	302	0.00464565	High	High	High	High	High	High	1		Q711T7	0.80584	0.000250131		Q711T7	68.904	109	110.7	112.5	86.7	90.6	90.4
FALSE	High	Master Protein	P26369	Splicing factor U2AF 65 kDa subunit OS=Mus musculus OX=10090 GN=U2af2 PE=1 SV=3	0	55.311	33	12	15	12	475	53.5	9.09	52.54	12	1.119	1.141	1.113	93.6	93.3	95.5	104.7	106.4	106.3	1.12394	0.000250389	303	0.00463509	High	High	High	High	High	High	1		P26369	1.12394	0.000250389		P26369	55.311	93.6	93.3	95.5	104.7	106.4	106.3
FALSE	High	Master Protein	Q91YW3	DnaJ homolog subfamily C member 3 OS=Mus musculus OX=10090 GN=Dnajc3 PE=1 SV=1	0	160.49	58	33	42	33	504	57.4	5.85	133.75	33	1.22	1.244	1.187	91.1	88.1	91.5	111.1	109.6	108.6	1.21648	0.000254936	304	0.00470374	High	High	High	High	High	High	1		Q91YW3	1.21648	0.000254936		Q91YW3	160.49	91.1	88.1	91.5	111.1	109.6	108.6
FALSE	High	Master Protein	Q8CGY8	UDP-N-acetylglucosamine--peptide N-acetylglucosaminyltransferase 110 kDa subunit OS=Mus musculus OX=10090 GN=Ogt PE=1 SV=2	0	70.533	19	15	17	15	1046	116.9	6.7	54.81	15	1.588	1.509	1.512	74.5	78.9	83.2	118.4	119.1	125.8	1.5355	0.000260215	305	0.0047854	High	High	High	High	High	High	1		Q8CGY8	1.5355	0.000260215		Q8CGY8	70.533	74.5	78.9	83.2	118.4	119.1	125.8
FALSE	High	Master Protein	Q8C5Q4	G-rich sequence factor 1 OS=Mus musculus OX=10090 GN=Grsf1 PE=1 SV=2	0	35.138	18	6	6	6	479	53	6.67	25.38	6	1.369	1.346	1.324	82.6	85.3	87.9	113	114.8	116.3	1.34519	0.000260594	306	0.00477671	High	High	High	High	High	High	1		Q8C5Q4	1.34519	0.000260594		Q8C5Q4	35.138	82.6	85.3	87.9	113	114.8	116.3
FALSE	High	Master Protein	O08609	Max-like protein X OS=Mus musculus OX=10090 GN=Mlx PE=1 SV=1	0	33.274	33	9	10	9	298	33.3	6.62	28.79	9	1.497	1.442	1.428	79.1	79.6	85.7	118.4	114.8	122.4	1.45499	0.000265729	307	0.00485496	High	High	High	High	High	High	1		O08609	1.45499	0.000265729		O08609	33.274	79.1	79.6	85.7	118.4	114.8	122.4
FALSE	High	Master Protein	P40630	Transcription factor A, mitochondrial OS=Mus musculus OX=10090 GN=Tfam PE=1 SV=2	0	31.601	35	10	11	10	243	28	9.69	29.6	10	1.387	1.459	1.334	81.7	81.6	87.6	113.3	119	116.8	1.39139	0.000268483	308	0.00488935	High	High	High	High	High	High	1		P40630	1.39139	0.000268483		P40630	31.601	81.7	81.6	87.6	113.3	119	116.8
FALSE	High	Master Protein	Q9R0E2	Procollagen-lysine,2-oxoglutarate 5-dioxygenase 1 OS=Mus musculus OX=10090 GN=Plod1 PE=1 SV=1	0	29.453	13	8	8	8	728	83.5	6.54	23.14	8	0.817	0.809	0.807	110.9	108	112.3	90.6	87.4	90.7	0.811292	0.000270224	309	0.00490513	High	High	High	High	High	High	1		Q9R0E2	0.811292	0.000270224		Q9R0E2	29.453	110.9	108	112.3	90.6	87.4	90.7
FALSE	High	Master Protein	Q9DC70	NADH dehydrogenase [ubiquinone] iron-sulfur protein 7, mitochondrial OS=Mus musculus OX=10090 GN=Ndufs7 PE=1 SV=1	0	51.781	47	9	16	9	224	24.7	9.92	48.23	9	1.312	1.284	1.343	84.1	89.1	86.2	110.3	114.4	115.8	1.31264	0.00027537	310	0.00498243	High	High	High	High	High	High	1		Q9DC70	1.31264	0.00027537		Q9DC70	51.781	84.1	89.1	86.2	110.3	114.4	115.8
FALSE	High	Master Protein	P28656	Nucleosome assembly protein 1-like 1 OS=Mus musculus OX=10090 GN=Nap1l1 PE=1 SV=2	0	42.458	26	9	11	8	391	45.3	4.46	38.78	9	0.767	0.739	0.781	110.3	115.5	114.7	84.6	85.4	89.6	0.762408	0.000275704	311	0.00497242	High	High	High	High	High	High	1		P28656	0.762408	0.000275704		P28656	42.458	110.3	115.5	114.7	84.6	85.4	89.6
FALSE	High	Master Protein	Q99JR6	Nicotinamide/nicotinic acid mononucleotide adenylyltransferase 3 OS=Mus musculus OX=10090 GN=Nmnat3 PE=1 SV=1	0	43.157	48	11	11	11	245	27.7	8.56	29.9	11	1.236	1.24	1.288	90.7	88.7	86.8	112.1	110	111.8	1.25432	0.000276089	312	0.0049634	High	High	High	High	High	High	1		Q99JR6	1.25432	0.000276089		Q99JR6	43.157	90.7	88.7	86.8	112.1	110	111.8
FALSE	High	Master Protein	Q9QUJ7	Long-chain-fatty-acid--CoA ligase 4 OS=Mus musculus OX=10090 GN=Acsl4 PE=1 SV=2	0	84.071	33	17	17	16	711	79	8.28	59.54	17	1.491	1.455	1.444	77.2	81.5	85	115.2	118.6	122.7	1.46286	0.000277297	313	0.00496919	High	High	High	High	High	High	1		Q9QUJ7	1.46286	0.000277297		Q9QUJ7	84.071	77.2	81.5	85	115.2	118.6	122.7
FALSE	High	Master Protein	Q02248	Catenin beta-1 OS=Mus musculus OX=10090 GN=Ctnnb1 PE=1 SV=1	0	107.702	33	25	37	22	781	85.4	5.86	101.98	25	1.303	1.329	1.373	85.4	87.4	84.1	111.3	116.2	115.5	1.33515	0.000278806	314	0.00498034	High	High	High	High	High	High	1		Q02248	1.33515	0.000278806		Q02248	107.702	85.4	87.4	84.1	111.3	116.2	115.5
FALSE	High	Master Protein	Q9ESJ0	Exportin-4 OS=Mus musculus OX=10090 GN=Xpo4 PE=1 SV=2	0	5.807	2	3	3	3	1151	129.9	5.12	1.77	3	1.089	1.121	1.134	95.7	94.1	93.9	104.2	105.5	106.5	1.11456	0.000282032	315	0.00502195	High	High	High	High	High	High	1		Q9ESJ0	1.11456	0.000282032		Q9ESJ0	5.807	95.7	94.1	93.9	104.2	105.5	106.5
FALSE	High	Master Protein	Q3UCV8	Ubiquitin thioesterase otulin OS=Mus musculus OX=10090 GN=Otulin PE=1 SV=1	0	38.638	30	11	12	11	352	40.3	5.68	28.22	11	1.22	1.184	1.192	89.2	91.3	92.4	108.7	108.2	110.1	1.19824	0.000283178	316	0.00502642	High	High	High	High	High	High	1		Q3UCV8	1.19824	0.000283178		Q3UCV8	38.638	89.2	91.3	92.4	108.7	108.2	110.1
FALSE	Low	Master Protein	A0A0B4J1G0	Low affinity immunoglobulin gamma Fc region receptor III-A OS=Mus musculus OX=10090 GN=Fcgr4 PE=1 SV=1	0.064	1.177	2	1	1	1	249	28.4	8.09	1.87	1	0.501	0.52	0.516	135.4	132	129.4	67.8	68.6	66.8	0.512097	0.000283979	317	0.00502472	High	High	High	High	High	High	1		A0A0B4J1G0	0.512097	0.000283979		A0A0B4J1G0	1.177	135.4	132	129.4	67.8	68.6	66.8
FALSE	High	Master Protein	P08680	5-aminolevulinate synthase, erythroid-specific, mitochondrial OS=Mus musculus OX=10090 GN=Alas2 PE=1 SV=3	0	12.06	5	3	3	3	587	64.7	7.83	8.04	3	2.162	2.153	1.999	63.8	59	70.8	137.9	127.1	141.5	2.09969	0.000284891	318	0.00502501	High	High	High	High	High	High	1		P08680	2.09969	0.000284891		P08680	12.06	63.8	59	70.8	137.9	127.1	141.5
FALSE	High	Master Protein	Q8K2Q0	COMM domain-containing protein 9 OS=Mus musculus OX=10090 GN=Commd9 PE=1 SV=3	0	19.38	26	4	4	4	198	21.8	5.82	13.8	4	1.58	1.45	1.468	76.8	81.9	81.6	121.4	118.7	119.7	1.4973	0.000285356	319	0.00501743	High	High	High	High	High	High	1		Q8K2Q0	1.4973	0.000285356		Q8K2Q0	19.38	76.8	81.9	81.6	121.4	118.7	119.7
FALSE	High	Master Protein	Q8VI47	ATP-binding cassette sub-family C member 2 OS=Mus musculus OX=10090 GN=Abcc2 PE=1 SV=2	0	213.231	33	48	60	48	1543	173.6	8.65	194.37	48	1.326	1.344	1.299	84.1	84.7	89.5	111.5	113.8	116.3	1.32249	0.000289319	320	0.00507122	High	High	High	High	High	High	1		Q8VI47	1.32249	0.000289319		Q8VI47	213.231	84.1	84.7	89.5	111.5	113.8	116.3
FALSE	High	Master Protein	Q8VC49	Interferon alpha-inducible protein 27-like protein 2B OS=Mus musculus OX=10090 GN=Ifi27l2b PE=1 SV=1	0	26.849	21	6	6	6	283	27.8	4.7	23.12	6	0.324	0.321	0.327	146	149.8	157.4	47.3	48.1	51.4	0.323919	0.000290169	321	0.00507028	High	High	High	High	High	High	1		Q8VC49	0.323919	0.000290169		Q8VC49	26.849	146	149.8	157.4	47.3	48.1	51.4
FALSE	High	Master Protein	Q9D1C8	Vacuolar protein sorting-associated protein 28 homolog OS=Mus musculus OX=10090 GN=Vps28 PE=1 SV=1	0	41.042	48	10	10	10	221	25.4	5.54	33.37	10	1.346	1.42	1.286	83.6	83	88.8	112.5	118	114.1	1.34926	0.000292034	322	0.00508701	High	High	High	High	High	High	1		Q9D1C8	1.34926	0.000292034		Q9D1C8	41.042	83.6	83	88.8	112.5	118	114.1
FALSE	High	Master Protein	P05063	Fructose-bisphosphate aldolase C OS=Mus musculus OX=10090 GN=Aldoc PE=1 SV=4	0	121.244	61	20	31	15	363	39.4	7.12	101.23	20	1.261	1.27	1.245	86.6	87.7	91.3	109.3	111.4	113.7	1.25904	0.000292402	323	0.00507765	High	High	High	High	High	High	1		P05063	1.25904	0.000292402		P05063	121.244	86.6	87.7	91.3	109.3	111.4	113.7
FALSE	High	Master Protein	Q63880	Carboxylesterase 3A OS=Mus musculus OX=10090 GN=Ces3a PE=1 SV=2	0	123.447	43	20	51	10	571	63.3	6.14	145.28	20	1.295	1.377	1.275	85.4	84.4	89.4	110.5	116.3	114	1.31481	0.000296333	324	0.00513003	High	High	High	High	High	High	1		Q63880	1.31481	0.000296333		Q63880	123.447	85.4	84.4	89.4	110.5	116.3	114
FALSE	High	Master Protein	P97429	Annexin A4 OS=Mus musculus OX=10090 GN=Anxa4 PE=1 SV=4	0	121.355	72	25	40	24	319	35.9	5.57	106.73	25	0.717	0.746	0.727	118	114.2	114.6	84.6	85.2	83.4	0.730104	0.000296382	325	0.0051151	High	High	High	High	High	High	1		P97429	0.730104	0.000296382		P97429	121.355	118	114.2	114.6	84.6	85.2	83.4
FALSE	High	Master Protein	P58281	Dynamin-like 120 kDa protein, mitochondrial OS=Mus musculus OX=10090 GN=Opa1 PE=1 SV=1	0	239.732	56	53	67	53	960	111.3	7.55	206.18	53	1.183	1.185	1.216	90.2	93.1	90.2	106.7	110.3	109.6	1.19415	0.000296991	326	0.00510988	High	High	High	High	High	High	1		P58281	1.19415	0.000296991		P58281	239.732	90.2	93.1	90.2	106.7	110.3	109.6
FALSE	High	Master Protein	P80315	T-complex protein 1 subunit delta OS=Mus musculus OX=10090 GN=Cct4 PE=1 SV=3	0	166.821	76	33	49	32	539	58	8.02	167.42	33	1.212	1.21	1.187	90.8	90.5	91.1	110	109.5	108.2	1.20301	0.000297442	327	0.00510199	High	High	High	High	High	High	1		P80315	1.20301	0.000297442		P80315	166.821	90.8	90.5	91.1	110	109.5	108.2
FALSE	High	Master Protein	Q9D8W7	OCIA domain-containing protein 2 OS=Mus musculus OX=10090 GN=Ociad2 PE=1 SV=1	0	32.11	49	9	10	9	154	16.9	9.41	27.59	9	0.788	0.756	0.788	110.1	114.6	112.9	86.7	86.6	89	0.776955	0.000298131	328	0.00509822	High	High	High	High	High	High	1		Q9D8W7	0.776955	0.000298131		Q9D8W7	32.11	110.1	114.6	112.9	86.7	86.6	89
FALSE	High	Master Protein	Q7TPZ8	Carboxypeptidase A1 OS=Mus musculus OX=10090 GN=Cpa1 PE=1 SV=1	0	6.081	7	3	4	3	419	47.4	5.67	4.38	3	2.887	2.366	2.358	47.6	58.4	65.1	137.4	138.1	153.4	2.50672	0.000298407	329	0.00508743	High	High	High	High	High	High	1		Q7TPZ8	2.50672	0.000298407		Q7TPZ8	6.081	47.6	58.4	65.1	137.4	138.1	153.4
FALSE	High	Master Protein	Q61578	NADPH:adrenodoxin oxidoreductase, mitochondrial OS=Mus musculus OX=10090 GN=Fdxr PE=1 SV=1	0	114.908	63	23	24	23	494	54.2	8.66	88.42	23	1.158	1.157	1.188	91.6	94.2	91.1	106.1	108.9	108.1	1.16685	0.000298858	330	0.00507967	High	High	High	High	High	High	1		Q61578	1.16685	0.000298858		Q61578	114.908	91.6	94.2	91.1	106.1	108.9	108.1
FALSE	High	Master Protein	Q61024	Asparagine synthetase [glutamine-hydrolyzing] OS=Mus musculus OX=10090 GN=Asns PE=1 SV=3	0	18.963	11	5	5	5	561	64.2	6.58	9.8	5	2.375	2.242	2.119	56	59.7	69.7	133	133.8	147.7	2.23571	0.000300505	331	0.00509224	High	High	High	High	High	High	1		Q61024	2.23571	0.000300505		Q61024	18.963	56	59.7	69.7	133	133.8	147.7
FALSE	High	Master Protein	Q9CVD2	Ataxin-3 OS=Mus musculus OX=10090 GN=Atxn3 PE=1 SV=2	0	23.421	16	6	7	6	355	40.5	4.83	11.73	6	1.459	1.43	1.416	79.2	81	86.3	115.5	115.9	122.2	1.43448	0.000301804	332	0.00509886	High	High	High	High	High	High	1		Q9CVD2	1.43448	0.000301804		Q9CVD2	23.421	79.2	81	86.3	115.5	115.9	122.2
FALSE	High	Master Protein	Q9JI58	Retinoic acid early-inducible protein 1-delta OS=Mus musculus OX=10090 GN=Raet1d PE=1 SV=1	0	11.715	14	4	5	4	249	27.9	8.5	12.45	4	0.677	0.609	0.592	118.3	124.1	126.9	80.1	75.6	75.1	0.624966	0.000305843	333	0.00515158	High	High	High	High	High	High	1		Q9JI58	0.624966	0.000305843		Q9JI58	11.715	118.3	124.1	126.9	80.1	75.6	75.1
FALSE	High	Master Protein	O70311	Glycylpeptide N-tetradecanoyltransferase 2 OS=Mus musculus OX=10090 GN=Nmt2 PE=1 SV=1	0	47.1	21	13	14	8	529	60.4	7.8	37.56	13	0.8	0.765	0.796	109.1	112.6	114.1	87.2	86.2	90.8	0.786778	0.000308847	334	0.0051866	High	High	High	High	High	High	1		O70311	0.786778	0.000308847		O70311	47.1	109.1	112.6	114.1	87.2	86.2	90.8
FALSE	High	Master Protein	Q283N4	2-oxo-4-hydroxy-4-carboxy-5-ureidoimidazoline decarboxylase OS=Mus musculus OX=10090 GN=Urad PE=1 SV=1	0	58.608	57	11	14	11	178	20	6.11	53.85	11	1.653	1.61	1.682	75.4	77.2	74	124.7	124.4	124.4	1.64828	0.000310108	335	0.00519223	High	High	High	High	High	High	1		Q283N4	1.64828	0.000310108		Q283N4	58.608	75.4	77.2	74	124.7	124.4	124.4
FALSE	High	Master Protein	P14602	Heat shock protein beta-1 OS=Mus musculus OX=10090 GN=Hspb1 PE=1 SV=3	0	46.632	60	11	12	11	209	23	6.55	31.2	11	0.339	0.316	0.324	146.5	153.2	152.8	49.7	48.4	49.4	0.325967	0.000310748	336	0.00518745	High	High	High	High	High	High	1		P14602	0.325967	0.000310748		P14602	46.632	146.5	153.2	152.8	49.7	48.4	49.4
FALSE	High	Master Protein	P10518	Delta-aminolevulinic acid dehydratase OS=Mus musculus OX=10090 GN=Alad PE=1 SV=1	0	150.168	73	17	49	17	330	36	6.79	161.62	17	1.259	1.267	1.266	86.6	89.4	89.1	109	113.2	112.8	1.26367	0.000312145	337	0.00519532	High	High	High	High	High	High	1		P10518	1.26367	0.000312145		P10518	150.168	86.6	89.4	89.1	109	113.2	112.8
FALSE	High	Master Protein	Q9DBW0	Cytochrome P450 4V2 OS=Mus musculus OX=10090 GN=Cyp4v2 PE=1 SV=1	0	116.47	45	26	32	26	525	60.9	8.47	92.41	26	1.775	1.812	1.767	71	72.3	72.1	126	131	127.5	1.78505	0.000313586	338	0.00520386	High	High	High	High	High	High	1		Q9DBW0	1.78505	0.000313586		Q9DBW0	116.47	71	72.3	72.1	126	131	127.5
FALSE	High	Master Protein	O35639	Annexin A3 OS=Mus musculus OX=10090 GN=Anxa3 PE=1 SV=4	0	83.078	48	18	20	17	323	36.4	5.76	57.88	18	0.859	0.834	0.844	106.6	108.5	110.1	91.6	90.4	92.9	0.845326	0.000317983	339	0.00526126	High	High	High	High	High	High	1		O35639	0.845326	0.000317983		O35639	83.078	106.6	108.5	110.1	91.6	90.4	92.9
FALSE	High	Master Protein	O70133	ATP-dependent RNA helicase A OS=Mus musculus OX=10090 GN=Dhx9 PE=1 SV=2	0	203.739	37	46	63	46	1380	149.4	6.83	181.53	46	1.299	1.264	1.278	85.5	89.7	87.9	111.1	113.4	112.4	1.2805	0.000321267	340	0.00529995	High	High	High	High	High	High	1		O70133	1.2805	0.000321267		O70133	203.739	85.5	89.7	87.9	111.1	113.4	112.4
FALSE	High	Master Protein	P04939	Major urinary protein 3 OS=Mus musculus OX=10090 GN=Mup3 PE=1 SV=1	0	74.67	61	12	32	8	184	21.5	4.81	83.9	12	2.033	2.201	2.019	65.5	63.4	65.7	133.2	139.5	132.7	2.08325	0.000323205	341	0.0053163	High	High	High	High	High	High	1		P04939	2.08325	0.000323205		P04939	74.67	65.5	63.4	65.7	133.2	139.5	132.7
FALSE	High	Master Protein	Q8C181	Muscleblind-like protein 2 OS=Mus musculus OX=10090 GN=Mbnl2 PE=2 SV=2	0	30.647	25	9	10	2	373	40.1	9	25.12	9	1.691	1.731	1.649	70.6	73.9	78.6	119.4	127.9	129.6	1.68938	0.000324042	342	0.00531448	High	High	High	High	High	High	1		Q8C181	1.68938	0.000324042		Q8C181	30.647	70.6	73.9	78.6	119.4	127.9	129.6
FALSE	High	Master Protein	Q9WVJ3	Carboxypeptidase Q OS=Mus musculus OX=10090 GN=Cpq PE=1 SV=1	0	63.829	39	13	16	13	470	51.8	6.21	56.59	13	1.201	1.237	1.179	89.8	89.4	92.9	107.9	110.5	109.5	1.20507	0.000327964	343	0.00536311	High	High	High	High	High	High	1		Q9WVJ3	1.20507	0.000327964		Q9WVJ3	63.829	89.8	89.4	92.9	107.9	110.5	109.5
FALSE	High	Master Protein	Q61102	Iron-sulfur clusters transporter ABCB7, mitochondrial OS=Mus musculus OX=10090 GN=Abcb7 PE=1 SV=3	0	114.284	33	23	27	23	752	82.5	9.32	90.45	23	1.281	1.243	1.336	85.7	90.6	86.1	109.8	112.7	115	1.2862	0.000328809	344	0.00536131	High	High	High	High	High	High	1		Q61102	1.2862	0.000328809		Q61102	114.284	85.7	90.6	86.1	109.8	112.7	115
FALSE	High	Master Protein	Q02053	Ubiquitin-like modifier-activating enzyme 1 OS=Mus musculus OX=10090 GN=Uba1 PE=1 SV=1	0	324.02	59	51	88	51	1058	117.7	5.66	316.02	51	1.206	1.194	1.229	88.8	92.5	90.3	107.1	110.4	111	1.2095	0.000329797	345	0.00536183	High	High	High	High	High	High	1		Q02053	1.2095	0.000329797		Q02053	324.02	88.8	92.5	90.3	107.1	110.4	111
FALSE	High	Master Protein	Q91WN4	Kynurenine 3-monooxygenase OS=Mus musculus OX=10090 GN=Kmo PE=1 SV=1	0	156.896	56	24	49	24	479	54.5	8.88	160.5	24	1.243	1.176	1.242	90.4	92.1	87.9	112.3	108.3	109.1	1.2193	0.000332207	346	0.0053854	High	High	High	High	High	High	1		Q91WN4	1.2193	0.000332207		Q91WN4	156.896	90.4	92.1	87.9	112.3	108.3	109.1
FALSE	High	Master Protein	Q8C2E7	WASH complex subunit 5 OS=Mus musculus OX=10090 GN=Washc5 PE=1 SV=2	0	51.044	13	14	16	14	1159	134	7.12	39.13	14	1.409	1.329	1.522	81.4	87.1	79.7	114.7	115.8	121.2	1.417	0.000351019	347	0.00567396	High	High	High	High	High	High	1		Q8C2E7	1.417	0.000351019		Q8C2E7	51.044	81.4	87.1	79.7	114.7	115.8	121.2
FALSE	Medium	Master Protein	Q8BNW9	Kelch repeat and BTB domain-containing protein 11 OS=Mus musculus OX=10090 GN=Kbtbd11 PE=1 SV=3	0.014	2.121	2	1	1	1	633	67.9	5.39	2.18	1	0.372	0.217	0.172	145.1	169.1	166.5	54	36.7	28.6	0.24818	0.000351652	348	0.00566786	High	High	High	High	High	High	1		Q8BNW9	0.24818	0.000351652		Q8BNW9	2.121	145.1	169.1	166.5	54	36.7	28.6
FALSE	High	Master Protein	Q9CZU6	Citrate synthase, mitochondrial OS=Mus musculus OX=10090 GN=Cs PE=1 SV=1	0	136.343	53	23	56	23	464	51.7	8.57	143.72	23	0.83	0.878	0.849	109.4	106.1	108.5	90.8	93.2	92.1	0.85216	0.000352462	349	0.00566463	High	High	High	High	High	High	1		Q9CZU6	0.85216	0.000352462		Q9CZU6	136.343	109.4	106.1	108.5	90.8	93.2	92.1
FALSE	High	Master Protein	P27786	Steroid 17-alpha-hydroxylase/17,20 lyase OS=Mus musculus OX=10090 GN=Cyp17a1 PE=1 SV=1	0	26.856	13	5	5	5	507	57.6	7.18	18.36	5	0.273	0.286	0.252	154.7	154	163.7	42.2	44.1	41.3	0.27011	0.000354666	350	0.00568378	High	High	High	High	High	High	1		P27786	0.27011	0.000354666		P27786	26.856	154.7	154	163.7	42.2	44.1	41.3
FALSE	High	Master Protein	P51660	Peroxisomal multifunctional enzyme type 2 OS=Mus musculus OX=10090 GN=Hsd17b4 PE=1 SV=3	0	251.115	64	38	95	38	735	79.4	8.57	321.17	38	0.57	0.563	0.589	126.1	130.3	124.9	71.9	73.3	73.5	0.573564	0.000356225	351	0.00569249	High	High	High	High	High	High	1		P51660	0.573564	0.000356225		P51660	251.115	126.1	130.3	124.9	71.9	73.3	73.5
FALSE	High	Master Protein	Q9Z0V7	Mitochondrial import inner membrane translocase subunit Tim17-B OS=Mus musculus OX=10090 GN=Timm17b PE=1 SV=1	0	21.788	52	6	7	6	172	18.3	9.03	21.25	6	1.322	1.32	1.3	84.3	85.2	89.9	111.4	112.4	116.8	1.31303	0.000356935	352	0.00568763	High	High	High	High	High	High	1		Q9Z0V7	1.31303	0.000356935		Q9Z0V7	21.788	84.3	85.2	89.9	111.4	112.4	116.8
FALSE	High	Master Protein	Q9D032	Single-stranded DNA-binding protein 3 OS=Mus musculus OX=10090 GN=Ssbp3 PE=1 SV=2	0	10.061	3	2	2	2	388	40.4	6.9	6.29	2	1.344	1.393	1.258	83.6	84.5	89.4	112.4	117.7	112.4	1.3301	0.000359249	353	0.0057083	High	High	High	High	High	High	1		Q9D032	1.3301	0.000359249		Q9D032	10.061	83.6	84.5	89.4	112.4	117.7	112.4
FALSE	High	Master Protein	P54869	Hydroxymethylglutaryl-CoA synthase, mitochondrial OS=Mus musculus OX=10090 GN=Hmgcs2 PE=1 SV=2	0	256.627	70	39	186	37	508	56.8	8.41	533.07	39	0.848	0.858	0.877	107.1	109.3	106	90.8	93.8	93	0.861042	0.000361052	354	0.00572073	High	High	High	High	High	High	1		P54869	0.861042	0.000361052		P54869	256.627	107.1	109.3	106	90.8	93.8	93
FALSE	High	Master Protein	Q8BGS1	Band 4.1-like protein 5 OS=Mus musculus OX=10090 GN=Epb41l5 PE=1 SV=1	0	46.214	17	11	13	10	731	81.6	6.39	42.85	11	1.494	1.545	1.449	79.1	77.5	83.9	118.2	119.7	121.6	1.4948	0.000366948	355	0.00579778	High	High	High	High	High	High	1		Q8BGS1	1.4948	0.000366948		Q8BGS1	46.214	79.1	77.5	83.9	118.2	119.7	121.6
FALSE	High	Master Protein	Q9CPY7	Cytosol aminopeptidase OS=Mus musculus OX=10090 GN=Lap3 PE=1 SV=3	0	256.703	87	37	97	37	519	56.1	7.72	291.88	37	1.206	1.196	1.221	89.9	92.9	89	108.5	111.1	108.7	1.20787	0.000367243	356	0.00578614	High	High	High	High	High	High	1		Q9CPY7	1.20787	0.000367243		Q9CPY7	256.703	89.9	92.9	89	108.5	111.1	108.7
FALSE	High	Master Protein	P15208	Insulin receptor OS=Mus musculus OX=10090 GN=Insr PE=1 SV=2	0	88.587	17	25	27	25	1372	155.5	5.95	69.72	25	1.205	1.188	1.189	90.2	90	93.3	108.7	106.9	110.9	1.19378	0.000371718	357	0.00584024	High	High	High	High	High	High	1		P15208	1.19378	0.000371718		P15208	88.587	90.2	90	93.3	108.7	106.9	110.9
FALSE	High	Master Protein	Q3U0M1	Trafficking protein particle complex subunit 9 OS=Mus musculus OX=10090 GN=Trappc9 PE=1 SV=2	0	6.989	2	2	2	2	1148	128.2	6.47	5.26	2	0.882	0.866	0.839	106.6	107.3	108.4	93.9	92.9	91	0.86193	0.000371787	358	0.00582501	High	High	High	High	High	High	1		Q3U0M1	0.86193	0.000371787		Q3U0M1	6.989	106.6	107.3	108.4	93.9	92.9	91
FALSE	High	Master Protein	Q9D2R8	28S ribosomal protein S33, mitochondrial OS=Mus musculus OX=10090 GN=Mrps33 PE=1 SV=1	0	16.231	29	4	5	4	106	12.5	10.26	10.33	4	1.42	1.385	1.468	83.1	83	81.4	118.1	114.9	119.5	1.42424	0.000373254	359	0.0058317	High	High	High	High	High	High	1		Q9D2R8	1.42424	0.000373254		Q9D2R8	16.231	83.1	83	81.4	118.1	114.9	119.5
FALSE	Medium	Master Protein	Q8BU03	Periodic tryptophan protein 2 homolog OS=Mus musculus OX=10090 GN=Pwp2 PE=1 SV=1	0.013	2.187	1	1	1	1	919	102.8	6.23	2.28	1	1.305	1.442	1.429	86.7	83.5	80.8	113.1	120.4	115.5	1.39044	0.000376828	360	0.00587119	High	High	High	High	High	High	1		Q8BU03	1.39044	0.000376828		Q8BU03	2.187	86.7	83.5	80.8	113.1	120.4	115.5
FALSE	High	Master Protein	Q8C1E7	Ion channel TACAN OS=Mus musculus OX=10090 GN=Tmem120a PE=1 SV=1	0	34.689	23	7	8	7	343	40.7	8.88	30.38	7	0.726	0.749	0.736	115.8	112.2	117.4	84	84.1	86.5	0.737116	0.000379228	361	0.00589221	High	High	High	High	High	High	1		Q8C1E7	0.737116	0.000379228		Q8C1E7	34.689	115.8	112.2	117.4	84	84.1	86.5
FALSE	High	Master Protein	P04186	Complement factor B OS=Mus musculus OX=10090 GN=Cfb PE=1 SV=2	0	147.834	41	32	39	32	761	85	7.37	134.4	32	0.739	0.725	0.734	113.3	117.2	115.8	83.7	85	85	0.732602	0.000379782	362	0.00588453	High	High	High	High	High	High	1		P04186	0.732602	0.000379782		P04186	147.834	113.3	117.2	115.8	83.7	85	85
FALSE	High	Master Protein	P11714	Cytochrome P450 2D9 OS=Mus musculus OX=10090 GN=Cyp2d9 PE=1 SV=2	0	198.199	66	27	47	20	504	56.9	6.21	183.2	27	1.441	1.427	1.514	83.4	82.5	78.1	120.2	117.8	118.2	1.45984	0.000382821	363	0.00591527	High	High	High	High	High	High	1		P11714	1.45984	0.000382821		P11714	198.199	83.4	82.5	78.1	120.2	117.8	118.2
FALSE	High	Master Protein	Q80YE7	Death-associated protein kinase 1 OS=Mus musculus OX=10090 GN=Dapk1 PE=1 SV=3	0	6.123	2	3	3	3	1442	161.3	6.89	2.27	3	1.499	1.442	1.311	78.7	83.6	86.2	118	120.5	113	1.41449	0.000384595	364	0.00592636	High	High	High	High	High	High	1		Q80YE7	1.41449	0.000384595		Q80YE7	6.123	78.7	83.6	86.2	118	120.5	113
FALSE	High	Master Protein	Q9D7S9	Charged multivesicular body protein 5 OS=Mus musculus OX=10090 GN=Chmp5 PE=1 SV=1	0	24.671	34	6	7	6	219	24.6	4.79	21.38	6	0.873	0.816	0.823	107	110	109.5	93.5	89.8	90.2	0.837672	0.000390734	365	0.00600446	High	High	High	High	High	High	1		Q9D7S9	0.837672	0.000390734		Q9D7S9	24.671	107	110	109.5	93.5	89.8	90.2
FALSE	High	Master Protein	Q921I1	Serotransferrin OS=Mus musculus OX=10090 GN=Tf PE=1 SV=1	0	321.121	69	57	135	56	697	76.7	7.18	428.83	57	0.722	0.732	0.733	117.4	115.3	114.4	84.7	84.4	83.9	0.728897	0.000393664	366	0.00603296	High	High	High	High	High	High	1		Q921I1	0.728897	0.000393664		Q921I1	321.121	117.4	115.3	114.4	84.7	84.4	83.9
FALSE	High	Master Protein	Q7TSV4	Phosphopentomutase OS=Mus musculus OX=10090 GN=Pgm2 PE=1 SV=1	0	84.822	45	22	22	22	620	68.7	6.14	63.72	22	0.807	0.809	0.848	108.8	112	108.7	87.7	90.6	92.2	0.820941	0.000394471	367	0.00602885	High	High	High	High	High	High	1		Q7TSV4	0.820941	0.000394471		Q7TSV4	84.822	108.8	112	108.7	87.7	90.6	92.2
FALSE	High	Master Protein	Q91WT8	RNA-binding protein 47 OS=Mus musculus OX=10090 GN=Rbm47 PE=1 SV=1	0	83.344	34	16	17	14	590	64	8.19	65.95	16	1.468	1.452	1.497	80.3	81.3	81	117.9	118.1	121.3	1.47279	0.000395165	368	0.00602304	High	High	High	High	High	High	1		Q91WT8	1.47279	0.000395165		Q91WT8	83.344	80.3	81.3	81	117.9	118.1	121.3
FALSE	High	Master Protein	P07759	Serine protease inhibitor A3K OS=Mus musculus OX=10090 GN=Serpina3k PE=1 SV=2	0	125.938	40	17	40	10	418	46.9	5.16	142.86	17	1.465	1.394	1.416	78.8	85.9	82.8	115.4	119.8	117.3	1.42424	0.000395546	369	0.00601251	High	High	High	High	High	High	1		P07759	1.42424	0.000395546		P07759	125.938	78.8	85.9	82.8	115.4	119.8	117.3
FALSE	High	Master Protein	O35295	Transcriptional activator protein Pur-beta OS=Mus musculus OX=10090 GN=Purb PE=1 SV=3	0	56.077	51	14	15	13	324	33.9	5.43	52.75	14	0.811	0.857	0.825	108.9	107.8	111.1	88.3	92.3	91.6	0.830384	0.000396955	370	0.00601763	High	High	High	High	High	High	1		O35295	0.830384	0.000396955		O35295	56.077	108.9	107.8	111.1	88.3	92.3	91.6
FALSE	High	Master Protein	O54967	Activated CDC42 kinase 1 OS=Mus musculus OX=10090 GN=Tnk2 PE=1 SV=2	0.004	3.005	1	1	1	1	1055	116.9	7.43	0	1	1.311	1.369	1.334	87.4	82	87.3	114.6	112.3	116.4	1.33736	0.000398073	371	0.0060183	High	High	High	High	High	High	1		O54967	1.33736	0.000398073		O54967	3.005	87.4	82	87.3	114.6	112.3	116.4
FALSE	High	Master Protein	P47791	Glutathione reductase, mitochondrial OS=Mus musculus OX=10090 GN=Gsr PE=1 SV=3	0	129.792	57	22	27	22	500	53.6	7.99	104.18	22	0.78	0.829	0.826	112.6	110.9	107.8	87.8	91.9	89.1	0.811349	0.000402282	372	0.0060656	High	High	High	High	High	High	1		P47791	0.811349	0.000402282		P47791	129.792	112.6	110.9	107.8	87.8	91.9	89.1
FALSE	High	Master Protein	Q9CYR0	Single-stranded DNA-binding protein, mitochondrial OS=Mus musculus OX=10090 GN=Ssbp1 PE=1 SV=1	0	32.04	39	5	13	5	152	17.3	9.92	32.5	5	1.342	1.321	1.341	82.4	87.3	87.3	110.6	115.3	117.1	1.33463	0.000405817	373	0.00610249	High	High	High	High	High	High	1		Q9CYR0	1.33463	0.000405817		Q9CYR0	32.04	82.4	87.3	87.3	110.6	115.3	117.1
FALSE	High	Master Protein	Q71KT5	Delta(14)-sterol reductase TM7SF2 OS=Mus musculus OX=10090 GN=Tm7sf2 PE=1 SV=2	0	15.041	8	3	3	3	418	46.5	8.28	10.96	3	1.347	1.425	1.378	83.6	81.2	87	112.6	115.6	120	1.38284	0.000405912	374	0.00608759	High	High	High	High	High	High	1		Q71KT5	1.38284	0.000405912		Q71KT5	15.041	83.6	81.2	87	112.6	115.6	120
FALSE	High	Master Protein	P46978	Dolichyl-diphosphooligosaccharide--protein glycosyltransferase subunit STT3A OS=Mus musculus OX=10090 GN=Stt3a PE=1 SV=1	0	75.049	26	18	29	16	705	80.5	8.1	89.64	18	1.127	1.135	1.137	93.1	94.6	93.6	104.9	107.4	106.4	1.13295	0.000407008	375	0.00608775	High	High	High	High	High	High	1		P46978	1.13295	0.000407008		P46978	75.049	93.1	94.6	93.6	104.9	107.4	106.4
FALSE	High	Master Protein	P23249	Putative helicase MOV-10 OS=Mus musculus OX=10090 GN=Mov10 PE=1 SV=2	0	129.371	36	34	40	34	1004	113.5	9.01	110.35	34	1.172	1.17	1.177	90.3	93	92.8	105.8	108.8	109.2	1.17276	0.000409274	376	0.00610537	High	High	High	High	High	High	1		P23249	1.17276	0.000409274		P23249	129.371	90.3	93	92.8	105.8	108.8	109.2
FALSE	High	Master Protein	Q4KML4	Costars family protein ABRACL OS=Mus musculus OX=10090 GN=Abracl PE=1 SV=1	0	9.956	27	2	2	2	81	9	5.8	6.71	2	0.653	0.695	0.674	120.2	119.1	119.1	78.6	82.8	80.2	0.674107	0.000409275	377	0.00608919	High	High	High	High	High	High	1		Q4KML4	0.674107	0.000409275		Q4KML4	9.956	120.2	119.1	119.1	78.6	82.8	80.2
FALSE	High	Master Protein	Q07235	Glia-derived nexin OS=Mus musculus OX=10090 GN=Serpine2 PE=1 SV=2	0	23.284	19	6	6	6	397	44.2	9.85	13.76	6	0.377	0.36	0.42	145.7	149.5	138.1	54.9	53.8	58	0.384722	0.000411392	378	0.00610449	High	High	High	High	High	High	1		Q07235	0.384722	0.000411392		Q07235	23.284	145.7	149.5	138.1	54.9	53.8	58
FALSE	High	Master Protein	Q75N73	Metal cation symporter ZIP14 OS=Mus musculus OX=10090 GN=Slc39a14 PE=1 SV=1	0	18.799	12	6	6	6	489	53.9	5.27	16.69	6	1.158	1.23	1.179	91.8	89.3	93	106.3	109.8	109.7	1.18862	0.000412139	379	0.00609944	High	High	High	High	High	High	1		Q75N73	1.18862	0.000412139		Q75N73	18.799	91.8	89.3	93	106.3	109.8	109.7
FALSE	High	Master Protein	Q99LE6	ATP-binding cassette sub-family F member 2 OS=Mus musculus OX=10090 GN=Abcf2 PE=1 SV=1	0	62.293	23	14	16	14	628	71.7	7.05	53.52	14	1.29	1.227	1.285	85.5	90.6	88.5	110.4	111.2	113.7	1.2672	0.000412384	380	0.00608701	High	High	High	High	High	High	1		Q99LE6	1.2672	0.000412384		Q99LE6	62.293	85.5	90.6	88.5	110.4	111.2	113.7
FALSE	High	Master Protein	P61982	14-3-3 protein gamma OS=Mus musculus OX=10090 GN=Ywhag PE=1 SV=2	0	97.354	80	18	62	12	247	28.3	4.89	132.14	18	0.716	0.705	0.716	114.8	119.3	116.3	82.3	84.1	83.2	0.712329	0.000413649	381	0.00608965	High	High	High	High	High	High	1		P61982	0.712329	0.000413649		P61982	97.354	114.8	119.3	116.3	82.3	84.1	83.2
FALSE	High	Master Protein	Q8VDC0	Probable leucine--tRNA ligase, mitochondrial OS=Mus musculus OX=10090 GN=Lars2 PE=1 SV=1	0	48.652	18	13	14	13	902	101.4	8.19	32.88	13	1.353	1.369	1.281	83.1	85	89.1	112.4	116.4	114.1	1.3332	0.000416686	382	0.00611831	High	High	High	High	High	High	1		Q8VDC0	1.3332	0.000416686		Q8VDC0	48.652	83.1	85	89.1	112.4	116.4	114.1
FALSE	High	Master Protein	P01872	Immunoglobulin heavy constant mu OS=Mus musculus OX=10090 GN=Ighm PE=1 SV=2	0	123.591	60	24	38	24	454	49.9	7.01	116.95	24	0.879	0.883	0.875	104.8	106.7	107.8	92.1	94.2	94.4	0.879111	0.000417797	383	0.00611859	High	High	High	High	High	High	1		P01872	0.879111	0.000417797		P01872	123.591	104.8	106.7	107.8	92.1	94.2	94.4
FALSE	High	Master Protein	Q9CQW2	ADP-ribosylation factor-like protein 8B OS=Mus musculus OX=10090 GN=Arl8b PE=1 SV=1	0	61.657	51	10	12	3	186	21.5	8.43	47.62	10	1.377	1.325	1.33	82.5	87.7	85.8	113.6	116.2	114.1	1.34336	0.000418531	384	0.00611338	High	High	High	High	High	High	1		Q9CQW2	1.34336	0.000418531		Q9CQW2	61.657	82.5	87.7	85.8	113.6	116.2	114.1
FALSE	High	Master Protein	P99029	Peroxiredoxin-5, mitochondrial OS=Mus musculus OX=10090 GN=Prdx5 PE=1 SV=2	0	92.319	60	13	45	13	210	21.9	8.85	157.07	13	1.099	1.103	1.107	95	94.8	95.5	104.4	104.5	105.8	1.10305	0.00041899	385	0.0061042	High	High	High	High	High	High	1		P99029	1.10305	0.00041899		P99029	92.319	95	94.8	95.5	104.4	104.5	105.8
FALSE	High	Master Protein	Q03249	Galactose-1-phosphate uridylyltransferase OS=Mus musculus OX=10090 GN=Galt PE=1 SV=3	0	71.572	46	13	15	13	379	43.2	6.77	68.53	13	1.262	1.27	1.218	86.5	88.8	91.5	109.2	112.7	111.4	1.24925	0.000425437	386	0.00618206	High	High	High	High	High	High	1		Q03249	1.24925	0.000425437		Q03249	71.572	86.5	88.8	91.5	109.2	112.7	111.4
FALSE	High	Master Protein	Q9CQS8	Protein transport protein Sec61 subunit beta OS=Mus musculus OX=10090 GN=Sec61b PE=1 SV=3	0	18.195	38	5	13	5	96	10	11.56	22.65	5	0.603	0.587	0.605	130.4	125.1	119.9	78.6	73.5	72.5	0.598295	0.000426501	387	0.00618151	High	High	High	High	High	High	1		Q9CQS8	0.598295	0.000426501		Q9CQS8	18.195	130.4	125.1	119.9	78.6	73.5	72.5
FALSE	High	Master Protein	O09131	Glutathione S-transferase omega-1 OS=Mus musculus OX=10090 GN=Gsto1 PE=1 SV=2	0	111.78	79	20	39	20	240	27.5	7.36	125.24	20	1.268	1.277	1.365	86.6	90.1	83.9	109.9	115	114.5	1.30238	0.000431032	388	0.00623107	High	High	High	High	High	High	1		O09131	1.30238	0.000431032		O09131	111.78	86.6	90.1	83.9	109.9	115	114.5
FALSE	High	Master Protein	Q91Z40	Guanylate-binding protein 7 OS=Mus musculus OX=10090 GN=Gbp7 PE=1 SV=2	0	77.128	32	18	23	16	638	72.7	6.33	65.15	18	0.855	0.819	0.835	108.5	109.8	108.5	92.8	89.9	90.5	0.835985	0.000437807	389	0.00631275	High	High	High	High	High	High	1		Q91Z40	0.835985	0.000437807		Q91Z40	77.128	108.5	109.8	108.5	92.8	89.9	90.5
FALSE	High	Master Protein	P23589	Carbonic anhydrase 5A, mitochondrial OS=Mus musculus OX=10090 GN=Ca5a PE=1 SV=2	0	70.273	52	13	18	13	299	34.1	8	64.84	13	1.299	1.305	1.319	85.7	86.6	87.6	111.4	113.1	115.6	1.30858	0.000438061	390	0.00630021	High	High	High	High	High	High	1		P23589	1.30858	0.000438061		P23589	70.273	85.7	86.6	87.6	111.4	113.1	115.6
FALSE	High	Master Protein	Q91YI0	Argininosuccinate lyase OS=Mus musculus OX=10090 GN=Asl PE=1 SV=1	0	229.552	61	32	97	32	464	51.7	6.96	299.23	32	1.188	1.187	1.248	89.9	93	88.9	106.9	110.4	110.9	1.20751	0.000438461	391	0.00628983	High	High	High	High	High	High	1		Q91YI0	1.20751	0.000438461		Q91YI0	229.552	89.9	93	88.9	106.9	110.4	110.9
FALSE	High	Master Protein	P35550	rRNA 2'-O-methyltransferase fibrillarin OS=Mus musculus OX=10090 GN=Fbl PE=1 SV=2	0	77.561	56	16	21	16	327	34.3	10.24	78.93	16	1.425	1.493	1.573	81.1	81.4	77.8	115.6	121.6	122.4	1.49646	0.000441289	392	0.00631426	High	High	High	High	High	High	1		P35550	1.49646	0.000441289		P35550	77.561	81.1	81.4	77.8	115.6	121.6	122.4
FALSE	High	Master Protein	Q9D0B6	Protein PBDC1 OS=Mus musculus OX=10090 GN=Pbdc1 PE=1 SV=1	0	22.323	31	6	6	6	198	22.2	4.55	16.97	6	1.22	1.184	1.183	89.3	90.6	93.4	108.9	107.3	110.5	1.19539	0.000441851	393	0.00630622	High	High	High	High	High	High	1		Q9D0B6	1.19539	0.000441851		Q9D0B6	22.323	89.3	90.6	93.4	108.9	107.3	110.5
FALSE	High	Master Protein	Q6PEE2	CBP80/20-dependent translation initiation factor OS=Mus musculus OX=10090 GN=Ctif PE=1 SV=2	0	40.686	20	10	11	10	600	67.8	6.65	24.26	10	1.411	1.47	1.491	82.4	80.4	81.4	116.3	118.2	121.4	1.45741	0.000442513	394	0.00629963	High	High	High	High	High	High	1		Q6PEE2	1.45741	0.000442513		Q6PEE2	40.686	82.4	80.4	81.4	116.3	118.2	121.4
FALSE	High	Master Protein	Q8R2Q8	Bone marrow stromal antigen 2 OS=Mus musculus OX=10090 GN=Bst2 PE=1 SV=1	0	18.22	17	4	4	4	172	19.1	7.34	12.99	4	0.815	0.821	0.87	109.4	110.4	107.2	89.1	90.6	93.3	0.834862	0.00044573	395	0.00632937	High	High	High	High	High	High	1		Q8R2Q8	0.834862	0.00044573		Q8R2Q8	18.22	109.4	110.4	107.2	89.1	90.6	93.3
FALSE	High	Master Protein	O88746	Target of Myb1 membrane trafficking protein OS=Mus musculus OX=10090 GN=Tom1 PE=1 SV=1	0	80.769	40	15	21	15	492	54.3	4.94	71.16	15	0.839	0.847	0.821	107.3	108.7	110.8	90.1	92.1	91	0.835985	0.000447569	396	0.00633943	High	High	High	High	High	High	1		O88746	0.835985	0.000447569		O88746	80.769	107.3	108.7	110.8	90.1	92.1	91
FALSE	High	Master Protein	P19324	Serpin H1 OS=Mus musculus OX=10090 GN=Serpinh1 PE=1 SV=3	0	72.323	36	14	15	14	417	46.5	8.82	57.44	14	0.635	0.624	0.622	120.1	123.4	125.3	76.3	77	77.9	0.626898	0.00044969	397	0.00635343	High	High	High	High	High	High	1		P19324	0.626898	0.00044969		P19324	72.323	120.1	123.4	125.3	76.3	77	77.9
FALSE	High	Master Protein	Q9R008	Mevalonate kinase OS=Mus musculus OX=10090 GN=Mvk PE=1 SV=1	0	68.791	44	13	17	13	395	41.9	6.68	57.17	13	1.408	1.437	1.418	82.4	83.1	82.3	116.1	119.4	116.7	1.42131	0.000452289	398	0.0063741	High	High	High	High	High	High	1		Q9R008	1.42131	0.000452289		Q9R008	68.791	82.4	83.1	82.3	116.1	119.4	116.7
FALSE	High	Master Protein	Q04447	Creatine kinase B-type OS=Mus musculus OX=10090 GN=Ckb PE=1 SV=1	0	75.037	55	16	25	14	381	42.7	5.67	80.12	16	0.677	0.676	0.672	117	117.2	124	79.2	79.2	83.3	0.674763	0.000453618	399	0.00637681	High	High	High	High	High	High	1		Q04447	0.674763	0.000453618		Q04447	75.037	117	117.2	124	79.2	79.2	83.3
FALSE	High	Master Protein	Q3U186	Probable arginine--tRNA ligase, mitochondrial OS=Mus musculus OX=10090 GN=Rars2 PE=1 SV=1	0	63.291	28	16	17	16	578	65.3	8.02	41.89	16	1.22	1.218	1.192	91.6	89.3	90.6	111.7	108.8	108	1.20994	0.000454589	400	0.00637448	High	High	High	High	High	High	1		Q3U186	1.20994	0.000454589		Q3U186	63.291	91.6	89.3	90.6	111.7	108.8	108
FALSE	High	Master Protein	P35123	Ubiquitin carboxyl-terminal hydrolase 4 OS=Mus musculus OX=10090 GN=Usp4 PE=1 SV=3	0	108.352	31	25	28	24	962	108.3	5.64	94.61	25	1.165	1.175	1.154	90.8	92	94.4	105.8	108.1	108.9	1.1645	0.000456217	401	0.00638135	High	High	High	High	High	High	1		P35123	1.1645	0.000456217		P35123	108.352	90.8	92	94.4	105.8	108.1	108.9
FALSE	High	Master Protein	Q9QY24	Z-DNA-binding protein 1 OS=Mus musculus OX=10090 GN=Zbp1 PE=1 SV=1	0	12.042	8	5	5	5	411	44.3	5.8	6.75	5	0.317	0.306	0.335	149.2	143	162.3	47.3	43.8	54.3	0.319912	0.000461303	402	0.00643643	High	High	High	High	High	High	1		Q9QY24	0.319912	0.000461303		Q9QY24	12.042	149.2	143	162.3	47.3	43.8	54.3
FALSE	High	Master Protein	Q8BSM7	Large neutral amino acids transporter small subunit 3 OS=Mus musculus OX=10090 GN=Slc43a1 PE=1 SV=1	0	6.724	6	2	2	2	564	62.6	8.12	5.89	2	1.651	1.869	1.687	76	68.8	74.9	125.5	128.5	126.3	1.731	0.000462634	403	0.00643899	High	High	High	High	High	High	1		Q8BSM7	1.731	0.000462634		Q8BSM7	6.724	76	68.8	74.9	125.5	128.5	126.3
FALSE	High	Master Protein	P16015	Carbonic anhydrase 3 OS=Mus musculus OX=10090 GN=Ca3 PE=1 SV=3	0	178.413	81	20	267	20	260	29.3	7.37	788.68	20	1.195	1.204	1.19	90.2	89.5	93.5	107.8	107.7	111.2	1.19583	0.000464175	404	0.00644445	High	High	High	High	High	High	1		P16015	1.19583	0.000464175		P16015	178.413	90.2	89.5	93.5	107.8	107.7	111.2
FALSE	High	Master Protein	Q9D958	Signal peptidase complex subunit 1 OS=Mus musculus OX=10090 GN=Spcs1 PE=2 SV=3	0	6.75	8	1	1	1	161	18.2	10.01	3.82	1	1.426	1.555	1.562	83.3	77.8	77.7	118.8	121	121.4	1.51256	0.000464436	405	0.00643215	High	High	High	High	High	High	1		Q9D958	1.51256	0.000464436		Q9D958	6.75	83.3	77.8	77.7	118.8	121	121.4
FALSE	High	Master Protein	P70698	CTP synthase 1 OS=Mus musculus OX=10090 GN=Ctps1 PE=1 SV=2	0	35.221	16	9	9	6	591	66.6	6.58	28.43	9	0.87	0.869	0.823	106.1	108	109.5	92.3	93.9	90.1	0.853832	0.000465835	406	0.00643564	High	High	High	High	High	High	1		P70698	0.853832	0.000465835		P70698	35.221	106.1	108	109.5	92.3	93.9	90.1
FALSE	High	Master Protein	Q60710	Deoxynucleoside triphosphate triphosphohydrolase SAMHD1 OS=Mus musculus OX=10090 GN=Samhd1 PE=1 SV=3	0	136.092	47	31	39	31	658	75.8	7.93	124.96	31	0.661	0.637	0.642	121.6	121.4	121.5	80.4	77.3	77.9	0.646365	0.00046722	407	0.00643891	High	High	High	High	High	High	1		Q60710	0.646365	0.00046722		Q60710	136.092	121.6	121.4	121.5	80.4	77.3	77.9
FALSE	High	Master Protein	Q920A5	Retinoid-inducible serine carboxypeptidase OS=Mus musculus OX=10090 GN=Scpep1 PE=1 SV=2	0	68.286	32	15	20	15	452	50.9	5.66	59.01	15	2.317	2.379	2.332	58.6	60.6	60.3	135.8	144.2	140.5	2.34262	0.000471654	408	0.00648409	High	High	High	High	High	High	1		Q920A5	2.34262	0.000471654		Q920A5	68.286	58.6	60.6	60.3	135.8	144.2	140.5
FALSE	High	Master Protein	O54909	Retinol dehydrogenase 16 OS=Mus musculus OX=10090 GN=Rdh16 PE=1 SV=1	0	99.7	61	17	27	10	317	35.7	9.11	93.05	17	0.55	0.586	0.607	129.3	129.3	121.1	71.1	75.8	73.4	0.580195	0.000474373	409	0.00650552	High	High	High	High	High	High	1		O54909	0.580195	0.000474373		O54909	99.7	129.3	129.3	121.1	71.1	75.8	73.4
FALSE	High	Master Protein	Q566J8	Atypical kinase COQ8B, mitochondrial OS=Mus musculus OX=10090 GN=Coq8b PE=1 SV=1	0	26.054	13	7	8	7	533	59.2	7.93	19.32	7	1.378	1.347	1.343	81.6	84.4	88.7	112.5	113.7	119.1	1.35571	0.000478033	410	0.00653973	High	High	High	High	High	High	1		Q566J8	1.35571	0.000478033		Q566J8	26.054	81.6	84.4	88.7	112.5	113.7	119.1
FALSE	High	Master Protein	Q7TQK5	Coiled-coil domain-containing protein 93 OS=Mus musculus OX=10090 GN=Ccdc93 PE=1 SV=1	0	100.438	42	25	28	25	629	72.6	8.29	78.94	25	1.358	1.36	1.307	82.7	84.6	89	112.3	115	116.4	1.34101	0.000481346	411	0.00656902	High	High	High	High	High	High	1		Q7TQK5	1.34101	0.000481346		Q7TQK5	100.438	82.7	84.6	89	112.3	115	116.4
FALSE	High	Master Protein	Q8BHE8	m-AAA protease-interacting protein 1, mitochondrial OS=Mus musculus OX=10090 GN=Maip1 PE=1 SV=1	0	24.432	18	5	6	5	291	33	9.14	19.06	5	1.234	1.162	1.226	88.5	92.2	91.1	109.3	107.1	111.7	1.20714	0.000485323	412	0.00660722	High	High	High	High	High	High	1		Q8BHE8	1.20714	0.000485323		Q8BHE8	24.432	88.5	92.2	91.1	109.3	107.1	111.7
FALSE	High	Master Protein	Q8BT60	Copine-3 OS=Mus musculus OX=10090 GN=Cpne3 PE=1 SV=2	0	114.708	56	25	30	23	533	59.5	5.78	94.55	25	1.19	1.173	1.227	89.8	93.6	89.8	106.9	109.8	110.2	1.19656	0.000485888	413	0.00659889	High	High	High	High	High	High	1		Q8BT60	1.19656	0.000485888		Q8BT60	114.708	89.8	93.6	89.8	106.9	109.8	110.2
FALSE	High	Master Protein	Q8C0Z1	Protein FAM234A OS=Mus musculus OX=10090 GN=Fam234a PE=1 SV=1	0	65.18	28	12	12	12	555	60.5	5.68	46.84	12	1.415	1.437	1.336	79.9	82.9	87.8	113.1	119.1	117.2	1.39425	0.000486498	414	0.00659122	High	High	High	High	High	High	1		Q8C0Z1	1.39425	0.000486498		Q8C0Z1	65.18	79.9	82.9	87.8	113.1	119.1	117.2
FALSE	High	Master Protein	Q9CXS4	Centromere protein V OS=Mus musculus OX=10090 GN=Cenpv PE=1 SV=2	0	69.713	61	13	20	13	252	27.5	9.79	55.05	13	0.334	0.323	0.359	148.9	154.8	144.6	49.7	50	52	0.338389	0.000487352	415	0.00658689	High	High	High	High	High	High	1		Q9CXS4	0.338389	0.000487352		Q9CXS4	69.713	148.9	154.8	144.6	49.7	50	52
FALSE	High	Master Protein	P97821	Dipeptidyl peptidase 1 OS=Mus musculus OX=10090 GN=Ctsc PE=1 SV=1	0	45.069	23	9	12	9	462	52.3	6.89	42.42	9	0.803	0.822	0.857	110.1	110.3	108	88.4	90.7	92.5	0.82704	0.00049018	416	0.00660918	High	High	High	High	High	High	1		P97821	0.82704	0.00049018		P97821	45.069	110.1	110.3	108	88.4	90.7	92.5
FALSE	High	Master Protein	Q8CGK3	Lon protease homolog, mitochondrial OS=Mus musculus OX=10090 GN=Lonp1 PE=1 SV=2	0	281.622	56	47	66	47	949	105.8	6.57	227.17	47	1.319	1.381	1.325	86.3	83.2	86.7	113.8	115	114.9	1.34153	0.000490247	417	0.00659423	High	High	High	High	High	High	1		Q8CGK3	1.34153	0.000490247		Q8CGK3	281.622	86.3	83.2	86.7	113.8	115	114.9
FALSE	High	Master Protein	Q9QWK4	CD5 antigen-like OS=Mus musculus OX=10090 GN=Cd5l PE=1 SV=3	0	70.491	52	18	23	18	352	38.8	5.16	62.89	18	0.58	0.6	0.601	121.8	122	132.6	70.7	73.1	79.8	0.594049	0.000493427	418	0.00662112	High	High	High	High	High	High	1		Q9QWK4	0.594049	0.000493427		Q9QWK4	70.491	121.8	122	132.6	70.7	73.1	79.8
FALSE	High	Master Protein	Q91WU2	Solute carrier family 22 member 7 OS=Mus musculus OX=10090 GN=Slc22a7 PE=1 SV=1	0	17.548	8	4	4	4	540	59.6	7.83	8.37	4	2.718	2.906	2.818	52.1	50.6	54.6	141.7	147.1	153.8	2.81373	0.000493621	419	0.00660792	High	High	High	High	High	High	1		Q91WU2	2.81373	0.000493621		Q91WU2	17.548	52.1	50.6	54.6	141.7	147.1	153.8
FALSE	High	Master Protein	P31651	Sodium- and chloride-dependent betaine transporter OS=Mus musculus OX=10090 GN=Slc6a12 PE=2 SV=1	0	16.725	11	5	6	4	614	69.6	7.17	13.21	5	1.596	1.576	1.511	72.7	78.6	83.1	116	124	125.6	1.55973	0.000494015	420	0.00659746	High	High	High	High	High	High	1		P31651	1.55973	0.000494015		P31651	16.725	72.7	78.6	83.1	116	124	125.6
FALSE	High	Master Protein	P11725	Ornithine transcarbamylase, mitochondrial OS=Mus musculus OX=10090 GN=Otc PE=1 SV=1	0	200.886	68	24	131	24	354	39.7	8.73	385.58	24	1.462	1.393	1.476	79.4	85.9	80.4	116	119.6	118.7	1.442	0.00049443	421	0.00658731	High	High	High	High	High	High	1		P11725	1.442	0.00049443		P11725	200.886	79.4	85.9	80.4	116	119.6	118.7
FALSE	High	Master Protein	Q8BFY9	Transportin-1 OS=Mus musculus OX=10090 GN=Tnpo1 PE=1 SV=2	0	119.93	34	25	29	17	898	102.3	4.98	88.29	25	1.28	1.301	1.277	85.3	88.1	89.1	109.2	114.6	113.7	1.28571	0.000497006	422	0.00660594	High	High	High	High	High	High	1		Q8BFY9	1.28571	0.000497006		Q8BFY9	119.93	85.3	88.1	89.1	109.2	114.6	113.7
FALSE	High	Master Protein	P17717	UDP-glucuronosyltransferase 2B17 OS=Mus musculus OX=10090 GN=Ugt2b17 PE=1 SV=1	0	156.126	51	23	64	21	530	60.8	7.87	201.92	23	1.536	1.418	1.528	77.2	84	79.6	118.5	119.1	121.6	1.49169	0.000499023	423	0.00661707	High	High	High	High	High	High	1		P17717	1.49169	0.000499023		P17717	156.126	77.2	84	79.6	118.5	119.1	121.6
FALSE	High	Master Protein	B9EJ86	Oxysterol-binding protein-related protein 8 OS=Mus musculus OX=10090 GN=Osbpl8 PE=1 SV=1	0	54.943	20	14	14	14	889	101.2	6.96	40.48	14	1.239	1.284	1.254	87.6	87.4	90.6	108.5	112.3	113.6	1.25904	0.000500878	424	0.006626	High	High	High	High	High	High	1		B9EJ86	1.25904	0.000500878		B9EJ86	54.943	87.6	87.4	90.6	108.5	112.3	113.6
FALSE	High	Master Protein	Q9D273	Corrinoid adenosyltransferase MMAB OS=Mus musculus OX=10090 GN=Mmab PE=1 SV=1	0	62.384	53	13	17	13	237	26.3	9.2	54.76	13	1.212	1.196	1.209	89.4	90.1	92.5	108.3	107.8	111.9	1.20588	0.000502613	425	0.00663331	High	High	High	High	High	High	1		Q9D273	1.20588	0.000502613		Q9D273	62.384	89.4	90.1	92.5	108.3	107.8	111.9
FALSE	High	Master Protein	O09110	Dual specificity mitogen-activated protein kinase kinase 3 OS=Mus musculus OX=10090 GN=Map2k3 PE=1 SV=2	0	60.422	42	14	16	11	347	39.3	7.43	46.85	14	1.405	1.456	1.375	81.7	79.7	87.5	114.8	116	120.3	1.41061	0.000503025	426	0.00662317	High	High	High	High	High	High	1		O09110	1.41061	0.000503025		O09110	60.422	81.7	79.7	87.5	114.8	116	120.3
FALSE	High	Master Protein	Q9DBT9	Dimethylglycine dehydrogenase, mitochondrial OS=Mus musculus OX=10090 GN=Dmgdh PE=1 SV=1	0	408.794	79	52	144	52	869	97.2	7.88	571.02	52	1.357	1.324	1.404	83.2	88.6	82.3	113	117.3	115.5	1.36088	0.000508795	427	0.00668345	High	High	High	High	High	High	1		Q9DBT9	1.36088	0.000508795		Q9DBT9	408.794	83.2	88.6	82.3	113	117.3	115.5
FALSE	High	Master Protein	Q9QY30	Bile salt export pump OS=Mus musculus OX=10090 GN=Abcb11 PE=1 SV=2	0	287.057	48	58	70	56	1321	146.7	7.66	247	58	1.377	1.391	1.401	82.2	84.5	84.4	113.1	117.5	118.3	1.38949	0.000509097	428	0.00667179	High	High	High	High	High	High	1		Q9QY30	1.38949	0.000509097		Q9QY30	287.057	82.2	84.5	84.4	113.1	117.5	118.3
FALSE	High	Master Protein	P49182	Heparin cofactor 2 OS=Mus musculus OX=10090 GN=Serpind1 PE=1 SV=1	0	45.933	29	14	18	14	478	54.5	7.34	48.7	14	0.823	0.866	0.872	109.3	107.8	106.6	89.9	93.4	92.9	0.853259	0.000511643	429	0.00668952	High	High	High	High	High	High	1		P49182	0.853259	0.000511643		P49182	45.933	109.3	107.8	106.6	89.9	93.4	92.9
FALSE	High	Master Protein	E9Q4Z2	Acetyl-CoA carboxylase 2 OS=Mus musculus OX=10090 GN=Acacb PE=1 SV=1	0	309.361	35	72	86	60	2448	275.6	6.32	273.18	72	0.731	0.724	0.717	113.9	115.1	119.2	83.2	83.3	85.5	0.723722	0.000512169	430	0.00668082	High	High	High	High	High	High	1		E9Q4Z2	0.723722	0.000512169		E9Q4Z2	309.361	113.9	115.1	119.2	83.2	83.3	85.5
FALSE	High	Master Protein	Q8VI75	Importin-4 OS=Mus musculus OX=10090 GN=Ipo4 PE=1 SV=1	0	19.379	5	7	7	7	1082	119.2	5.03	16.28	7	1.335	1.331	1.243	86.6	83.9	90.1	115.6	111.7	112	1.302	0.000515515	431	0.00670887	High	High	High	High	High	High	1		Q8VI75	1.302	0.000515515		Q8VI75	19.379	86.6	83.9	90.1	115.6	111.7	112
FALSE	High	Master Protein	Q2TPA8	Hydroxysteroid dehydrogenase-like protein 2 OS=Mus musculus OX=10090 GN=Hsdl2 PE=1 SV=1	0	207.405	76	33	46	33	490	54.2	6.74	158.58	33	0.753	0.746	0.777	112.7	116.5	111.9	84.9	86.9	87	0.758722	0.000520687	432	0.00676049	High	High	High	High	High	High	1		Q2TPA8	0.758722	0.000520687		Q2TPA8	207.405	112.7	116.5	111.9	84.9	86.9	87
FALSE	High	Master Protein	Q9QYR9	Acyl-coenzyme A thioesterase 2, mitochondrial OS=Mus musculus OX=10090 GN=Acot2 PE=1 SV=2	0	112.876	55	20	24	8	453	49.6	7.36	89.31	20	0.261	0.232	0.252	157.2	167	156.6	41	38.8	39.4	0.24792	0.000523973	433	0.00678745	High	High	High	High	High	High	1		Q9QYR9	0.24792	0.000523973		Q9QYR9	112.876	157.2	167	156.6	41	38.8	39.4
FALSE	High	Master Protein	P40936	Indolethylamine N-methyltransferase OS=Mus musculus OX=10090 GN=Inmt PE=1 SV=1	0	121.521	60	14	47	14	264	29.4	6.39	194.11	14	1.263	1.261	1.284	86	90.8	87.7	108.6	114.4	112.6	1.26881	0.000527466	434	0.00681695	High	High	High	High	High	High	1		P40936	1.26881	0.000527466		P40936	121.521	86	90.8	87.7	108.6	114.4	112.6
FALSE	High	Master Protein	Q91YJ5	Translation initiation factor IF-2, mitochondrial OS=Mus musculus OX=10090 GN=Mtif2 PE=1 SV=2	0	36.411	15	10	11	10	727	81.2	7.24	31.26	10	1.661	1.537	1.527	72.2	78.1	83	120	120	126.8	1.57222	0.000529341	435	0.00682545	High	High	High	High	High	High	1		Q91YJ5	1.57222	0.000529341		Q91YJ5	36.411	72.2	78.1	83	120	120	126.8
FALSE	High	Master Protein	Q8BVU5	ADP-ribose pyrophosphatase, mitochondrial OS=Mus musculus OX=10090 GN=Nudt9 PE=1 SV=1	0	20.452	20	7	7	7	350	38.6	6.76	13.86	7	0.745	0.823	0.772	113.3	108.9	114.9	84.5	89.6	88.7	0.779591	0.000530123	436	0.00681986	High	High	High	High	High	High	1		Q8BVU5	0.779591	0.000530123		Q8BVU5	20.452	113.3	108.9	114.9	84.5	89.6	88.7
FALSE	High	Master Protein	Q9D8S4	Oligoribonuclease, mitochondrial OS=Mus musculus OX=10090 GN=Rexo2 PE=1 SV=2	0	47.68	43	9	11	9	237	26.7	7.15	36.23	9	0.837	0.828	0.826	107.4	109.5	111	89.8	90.7	91.7	0.830131	0.000530361	437	0.00680732	High	High	High	High	High	High	1		Q9D8S4	0.830131	0.000530361		Q9D8S4	47.68	107.4	109.5	111	89.8	90.7	91.7
FALSE	High	Master Protein	P11276	Fibronectin OS=Mus musculus OX=10090 GN=Fn1 PE=1 SV=4	0	341.345	39	69	78	69	2477	272.4	5.59	272.65	69	0.853	0.878	0.842	107	106.4	109.6	91.3	93.4	92.3	0.857585	0.00053149	438	0.00680623	High	High	High	High	High	High	1		P11276	0.857585	0.00053149		P11276	341.345	107	106.4	109.6	91.3	93.4	92.3
FALSE	High	Master Protein	Q9D1C9	Ribosomal RNA-processing protein 7 homolog A OS=Mus musculus OX=10090 GN=Rrp7a PE=2 SV=1	0.007	2.576	3	1	1	1	280	32.4	9.48	2.69	1	1.377	1.296	1.278	84.3	84.7	90	116.1	109.8	115.1	1.3166	0.000532858	439	0.0068082	High	High	High	High	High	High	1		Q9D1C9	1.3166	0.000532858		Q9D1C9	2.576	84.3	84.7	90	116.1	109.8	115.1
FALSE	High	Master Protein	Q80UP8	Sodium-dependent phosphate transporter 2 OS=Mus musculus OX=10090 GN=Slc20a2 PE=1 SV=2	0	12.931	6	3	4	3	656	70.8	6.48	9.26	3	1.453	1.322	1.455	79.4	87.3	82.5	115.3	115.5	120	1.4077	0.000544533	440	0.00694156	High	High	High	High	High	High	1		Q80UP8	1.4077	0.000544533		Q80UP8	12.931	79.4	87.3	82.5	115.3	115.5	120
FALSE	High	Master Protein	Q3UKJ7	WD40 repeat-containing protein SMU1 OS=Mus musculus OX=10090 GN=Smu1 PE=2 SV=2	0	70.155	33	16	16	16	513	57.5	7.18	50.32	16	1.29	1.262	1.289	85	88.3	89.8	109.7	111.4	115.7	1.28012	0.000546223	441	0.00694731	High	High	High	High	High	High	1		Q3UKJ7	1.28012	0.000546223		Q3UKJ7	70.155	85	88.3	89.8	109.7	111.4	115.7
FALSE	High	Master Protein	P21981	Protein-glutamine gamma-glutamyltransferase 2 OS=Mus musculus OX=10090 GN=Tgm2 PE=1 SV=4	0	198.213	60	36	53	36	686	77	5.1	182.24	36	0.562	0.592	0.578	130.5	125	124.9	73.4	74	72.2	0.577287	0.000547953	442	0.00695355	High	High	High	High	High	High	1		P21981	0.577287	0.000547953		P21981	198.213	130.5	125	124.9	73.4	74	72.2
FALSE	High	Master Protein	Q9CS74	Protein ecdysoneless homolog OS=Mus musculus OX=10090 GN=Ecd PE=1 SV=2	0	6.2	3	2	2	2	641	71.7	4.94	3.86	2	1.426	1.433	1.375	79.9	81.1	87.9	113.9	116.3	120.9	1.41061	0.000548568	443	0.00694564	High	High	High	High	High	High	1		Q9CS74	1.41061	0.000548568		Q9CS74	6.2	79.9	81.1	87.9	113.9	116.3	120.9
FALSE	High	Master Protein	Q8BVA5	Lipid droplet-associated hydrolase OS=Mus musculus OX=10090 GN=Ldah PE=1 SV=1	0	57.559	28	13	15	13	326	37.3	8.28	48.13	13	0.763	0.763	0.804	113.1	114.6	110.1	86.3	87.4	88.5	0.776199	0.00054889	444	0.00693406	High	High	High	High	High	High	1		Q8BVA5	0.776199	0.00054889		Q8BVA5	57.559	113.1	114.6	110.1	86.3	87.4	88.5
FALSE	High	Master Protein	Q6P8M1	Deoxyribonuclease TATDN1 OS=Mus musculus OX=10090 GN=Tatdn1 PE=1 SV=1	0	34.724	33	8	8	8	295	33.3	6.18	26.59	8	1.224	1.198	1.195	88.6	92.2	91.3	108.4	110.4	109.2	1.20544	0.000551277	445	0.00694856	High	High	High	High	High	High	1		Q6P8M1	1.20544	0.000551277		Q6P8M1	34.724	88.6	92.2	91.3	108.4	110.4	109.2
FALSE	High	Master Protein	Q8VEK0	Cell cycle control protein 50A OS=Mus musculus OX=10090 GN=Tmem30a PE=1 SV=1	0	50.786	25	12	13	12	364	41	8.37	44.01	12	1.374	1.44	1.533	84.3	83.7	77.2	115.9	120.5	118.4	1.44698	0.000551674	446	0.00693798	High	High	High	High	High	High	1		Q8VEK0	1.44698	0.000551674		Q8VEK0	50.786	84.3	83.7	77.2	115.9	120.5	118.4
FALSE	High	Master Protein	P83882	60S ribosomal protein L36a OS=Mus musculus OX=10090 GN=Rpl36a PE=1 SV=2	0	33.752	42	8	10	8	106	12.4	10.58	30.49	8	1.152	1.156	1.165	92.4	92.2	93.5	106.4	106.6	108.9	1.1575	0.000552535	447	0.00693326	High	High	High	High	High	High	1		P83882	1.1575	0.000552535		P83882	33.752	92.4	92.2	93.5	106.4	106.6	108.9
FALSE	High	Master Protein	P43883	Perilipin-2 OS=Mus musculus OX=10090 GN=Plin2 PE=1 SV=2	0	160.369	69	23	46	23	425	46.6	6.87	155.39	23	0.199	0.186	0.198	163.8	173.8	164.7	32.6	32.4	32.7	0.194505	0.000555535	448	0.00695535	High	High	High	High	High	High	1		P43883	0.194505	0.000555535		P43883	160.369	163.8	173.8	164.7	32.6	32.4	32.7
FALSE	High	Master Protein	Q61765	Keratin, type I cuticular Ha1 OS=Mus musculus OX=10090 GN=Krt31 PE=1 SV=2	0	21.095	16	7	8	1	416	47.1	4.89	20.45	7	0.706	0.797	0.737	115.4	110.6	117.7	81.5	88.1	86.7	0.745708	0.00055619	449	0.00694804	High	High	High	High	High	High	1		Q61765	0.745708	0.00055619		Q61765	21.095	115.4	110.6	117.7	81.5	88.1	86.7
FALSE	High	Master Protein	Q9D6K5	Synaptojanin-2-binding protein OS=Mus musculus OX=10090 GN=Synj2bp PE=1 SV=1	0	42.887	61	8	11	8	145	15.8	6.3	38.84	8	1.149	1.174	1.148	94	91.2	92.9	108.1	107.1	106.7	1.1575	0.000556796	450	0.00694015	High	High	High	High	High	High	1		Q9D6K5	1.1575	0.000556796		Q9D6K5	42.887	94	91.2	92.9	108.1	107.1	106.7
FALSE	High	Master Protein	Q9QWR8	Alpha-N-acetylgalactosaminidase OS=Mus musculus OX=10090 GN=Naga PE=1 SV=2	0	52.987	35	14	16	13	415	47.2	6.44	47.22	14	1.451	1.479	1.507	79.9	81.9	80.2	116	121.1	120.8	1.47893	0.000561188	451	0.00697939	High	High	High	High	High	High	1		Q9QWR8	1.47893	0.000561188		Q9QWR8	52.987	79.9	81.9	80.2	116	121.1	120.8
FALSE	High	Master Protein	P24721	Asialoglycoprotein receptor 2 OS=Mus musculus OX=10090 GN=Asgr2 PE=1 SV=1	0	19.77	14	5	6	5	301	34.9	5.21	19.09	5	1.862	1.841	1.676	67.7	70.6	76.9	126	129.9	128.9	1.7881	0.000562299	452	0.00697773	High	High	High	High	High	High	1		P24721	1.7881	0.000562299		P24721	19.77	67.7	70.6	76.9	126	129.9	128.9
FALSE	High	Master Protein	P50543	Protein S100-A11 OS=Mus musculus OX=10090 GN=S100a11 PE=1 SV=1	0	25.231	48	5	8	5	98	11.1	5.45	23.47	5	0.382	0.409	0.384	145.7	139	146.5	55.6	56.9	56.3	0.391466	0.000565197	453	0.00699821	High	High	High	High	High	High	1		P50543	0.391466	0.000565197		P50543	25.231	145.7	139	146.5	55.6	56.9	56.3
FALSE	High	Master Protein	Q9JJK5	Homocysteine-responsive endoplasmic reticulum-resident ubiquitin-like domain member 1 protein OS=Mus musculus OX=10090 GN=Herpud1 PE=1 SV=1	0	33.919	24	7	7	7	391	43.9	5.53	23.28	7	1.291	1.406	1.38	86.6	83.6	84.3	111.8	117.5	116.3	1.35796	0.000565368	454	0.00698491	High	High	High	High	High	High	1		Q9JJK5	1.35796	0.000565368		Q9JJK5	33.919	86.6	83.6	84.3	111.8	117.5	116.3
FALSE	High	Master Protein	Q9ERA6	Tuftelin-interacting protein 11 OS=Mus musculus OX=10090 GN=Tfip11 PE=1 SV=1	0	23.786	6	5	5	5	838	96.2	5.9	16.25	5	1.347	1.276	1.279	84.1	87.4	89.4	113.2	111.5	114.4	1.29973	0.000568044	455	0.00700255	High	High	High	High	High	High	1		Q9ERA6	1.29973	0.000568044		Q9ERA6	23.786	84.1	87.4	89.4	113.2	111.5	114.4
FALSE	High	Master Protein	Q8C6G8	WD repeat-containing protein 26 OS=Mus musculus OX=10090 GN=Wdr26 PE=1 SV=3	0	18.754	9	6	6	6	641	70.5	6.16	18.08	6	1.078	1.097	1.066	96.2	95.2	97	103.6	104.5	103.4	1.0801	0.000568895	456	0.00699765	High	High	High	High	High	High	1		Q8C6G8	1.0801	0.000568895		Q8C6G8	18.754	96.2	95.2	97	103.6	104.5	103.4
FALSE	High	Master Protein	P01845	Ig lambda-3 chain C region OS=Mus musculus OX=10090 GN=Iglc3 PE=1 SV=1	0	17.75	41	3	3	3	104	11.4	5.33	12.68	3	3.451	3.565	3.634	43.6	44.5	43.8	150.4	158.7	159	3.5489	0.000569361	457	0.00698806	High	High	High	High	High	High	1		P01845	3.5489	0.000569361		P01845	17.75	43.6	44.5	43.8	150.4	158.7	159
FALSE	High	Master Protein	B1AR13	CDGSH iron-sulfur domain-containing protein 3, mitochondrial OS=Mus musculus OX=10090 GN=Cisd3 PE=1 SV=1	0	31.729	53	8	12	8	137	15.7	9.79	37.13	8	1.139	1.12	1.156	94	94.5	92.1	107.1	105.8	106.5	1.13828	0.000571214	458	0.0069955	High	High	High	High	High	High	1		B1AR13	1.13828	0.000571214		B1AR13	31.729	94	94.5	92.1	107.1	105.8	106.5
FALSE	High	Master Protein	Q99P91	Transmembrane glycoprotein NMB OS=Mus musculus OX=10090 GN=Gpnmb PE=1 SV=2	0	19.163	3	2	4	2	574	63.6	7.61	16.54	2	0.793	0.819	0.834	109.7	112.1	108.7	87	91.8	90.6	0.815129	0.000579714	459	0.00708413	High	High	High	High	High	High	1		Q99P91	0.815129	0.000579714		Q99P91	19.163	109.7	112.1	108.7	87	91.8	90.6
FALSE	High	Master Protein	P03987	Ig gamma-3 chain C region OS=Mus musculus OX=10090 PE=1 SV=2	0	31.649	20	7	8	7	398	43.9	7.14	25.4	7	0.266	0.25	0.265	152.8	163.7	159.5	40.7	41	42.2	0.260294	0.000583966	460	0.00712057	High	High	High	High	High	High	1		P03987	0.260294	0.000583966		P03987	31.649	152.8	163.7	159.5	40.7	41	42.2
FALSE	High	Master Protein	Q9D379	Epoxide hydrolase 1 OS=Mus musculus OX=10090 GN=Ephx1 PE=1 SV=2	0	184.324	71	38	67	38	455	52.5	8.35	234.85	38	0.766	0.755	0.759	110.8	116.1	114.1	84.9	87.6	86.6	0.759824	0.000584626	461	0.00711316	High	High	High	High	High	High	1		Q9D379	0.759824	0.000584626		Q9D379	184.324	110.8	116.1	114.1	84.9	87.6	86.6
FALSE	High	Master Protein	Q8C522	Endonuclease domain-containing 1 protein OS=Mus musculus OX=10090 GN=Endod1 PE=1 SV=2	0	9.345	4	2	2	2	501	55.2	6.16	5.74	2	0.622	0.634	0.682	121.4	122.9	120.3	75.5	77.9	82.1	0.645913	0.000585699	462	0.00711079	High	High	High	High	High	High	1		Q8C522	0.645913	0.000585699		Q8C522	9.345	121.4	122.9	120.3	75.5	77.9	82.1
FALSE	High	Master Protein	P41216	Long-chain-fatty-acid--CoA ligase 1 OS=Mus musculus OX=10090 GN=Acsl1 PE=1 SV=2	0	247.058	62	45	93	42	699	77.9	7.15	301.4	45	1.134	1.16	1.171	92.9	93.8	91.7	105.4	108.7	107.5	1.15517	0.000586905	463	0.00711005	High	High	High	High	High	High	1		P41216	1.15517	0.000586905		P41216	247.058	92.9	93.8	91.7	105.4	108.7	107.5
FALSE	High	Master Protein	Q4FZF3	Probable ATP-dependent RNA helicase DDX49 OS=Mus musculus OX=10090 GN=Ddx49 PE=2 SV=1	0.001	4.578	2	1	1	1	480	54.1	8.78	2.5	1	2.162	2.183	2.127	62.3	65.2	62.6	134.6	142.3	133.1	2.15676	0.000596495	464	0.00721065	High	High	High	High	High	High	1		Q4FZF3	2.15676	0.000596495		Q4FZF3	4.578	62.3	65.2	62.6	134.6	142.3	133.1
FALSE	High	Master Protein	Q9CQQ7	ATP synthase F(0) complex subunit B1, mitochondrial OS=Mus musculus OX=10090 GN=Atp5pb PE=1 SV=1	0	95.597	50	16	46	16	256	28.9	9.06	119.59	16	1.124	1.151	1.186	93.6	94.2	90.8	105.2	108.5	107.7	1.15363	0.000597306	465	0.00720493	High	High	High	High	High	High	1		Q9CQQ7	1.15363	0.000597306		Q9CQQ7	95.597	93.6	94.2	90.8	105.2	108.5	107.7
FALSE	High	Master Protein	P13707	Glycerol-3-phosphate dehydrogenase [NAD(+)], cytoplasmic OS=Mus musculus OX=10090 GN=Gpd1 PE=1 SV=3	0	217.641	96	33	98	31	349	37.5	7.17	311.68	33	0.663	0.658	0.688	119.5	122.5	117.4	79.3	80.6	80.7	0.669449	0.000598502	466	0.00720385	High	High	High	High	High	High	1		P13707	0.669449	0.000598502		P13707	217.641	119.5	122.5	117.4	79.3	80.6	80.7
FALSE	High	Master Protein	Q9DCN1	NAD-capped RNA hydrolase NUDT12 OS=Mus musculus OX=10090 GN=Nudt12 PE=1 SV=1	0	160.073	65	31	43	31	462	51.5	7.12	142.65	31	0.688	0.666	0.725	116.8	122.2	115.5	80.3	81.4	83.8	0.692525	0.000598871	467	0.00719286	High	High	High	High	High	High	1		Q9DCN1	0.692525	0.000598871		Q9DCN1	160.073	116.8	122.2	115.5	80.3	81.4	83.8
FALSE	High	Master Protein	Q791V5	Mitochondrial carrier homolog 2 OS=Mus musculus OX=10090 GN=Mtch2 PE=1 SV=1	0	45.945	44	11	12	11	303	33.5	8.25	41.5	11	1.203	1.23	1.206	89.2	90.4	91.5	107.3	111.2	110.4	1.21321	0.000603394	468	0.0072317	High	High	High	High	High	High	1		Q791V5	1.21321	0.000603394		Q791V5	45.945	89.2	90.4	91.5	107.3	111.2	110.4
FALSE	High	Master Protein	Q920Q4	Vacuolar protein sorting-associated protein 16 homolog OS=Mus musculus OX=10090 GN=Vps16 PE=1 SV=3	0	35.817	13	12	12	12	839	94.9	7.01	27.15	12	1.227	1.188	1.132	89.9	91.1	94.1	110.3	108.2	106.5	1.18139	0.000609402	469	0.00728813	High	High	High	High	High	High	1		Q920Q4	1.18139	0.000609402		Q920Q4	35.817	89.9	91.1	94.1	110.3	108.2	106.5
FALSE	High	Master Protein	P56375	Acylphosphatase-2 OS=Mus musculus OX=10090 GN=Acyp2 PE=1 SV=2	0	16.834	48	6	6	6	106	11.9	9.26	16.91	6	0.539	0.524	0.501	127.6	132.1	134.8	68.8	69.2	67.5	0.520913	0.000620512	470	0.00740522	High	High	High	High	High	High	1		P56375	0.520913	0.000620512		P56375	16.834	127.6	132.1	134.8	68.8	69.2	67.5
FALSE	High	Master Protein	Q8CAS9	Protein mono-ADP-ribosyltransferase PARP9 OS=Mus musculus OX=10090 GN=Parp9 PE=1 SV=2	0	139.051	44	30	34	30	866	96.6	7.09	111.11	30	1.097	1.094	1.104	94.1	96.2	95.6	103.3	105.2	105.6	1.09864	0.000621485	471	0.00740108	High	High	High	High	High	High	1		Q8CAS9	1.09864	0.000621485		Q8CAS9	139.051	94.1	96.2	95.6	103.3	105.2	105.6
FALSE	High	Master Protein	Q91X77	Cytochrome P450 2C50 OS=Mus musculus OX=10090 GN=Cyp2c50 PE=1 SV=2	0	215.369	72	37	79	7	490	55.7	7.88	263.07	37	1.606	1.468	1.561	74.7	82.3	79	119.9	120.8	123.2	1.54195	0.000623048	472	0.00740397	High	High	High	High	High	High	1		Q91X77	1.54195	0.000623048		Q91X77	215.369	74.7	82.3	79	119.9	120.8	123.2
FALSE	High	Master Protein	Q3TMH2	Secernin-3 OS=Mus musculus OX=10090 GN=Scrn3 PE=1 SV=1	0	95.45	47	19	29	19	418	47.6	5.66	86.99	19	0.828	0.859	0.864	109.1	109.5	105.7	90.3	94.1	91.3	0.850139	0.00062408	473	0.00740056	High	High	High	High	High	High	1		Q3TMH2	0.850139	0.00062408		Q3TMH2	95.45	109.1	109.5	105.7	90.3	94.1	91.3
FALSE	High	Master Protein	Q9CPQ8	ATP synthase subunit g, mitochondrial OS=Mus musculus OX=10090 GN=Atp5mg PE=1 SV=1	0	39.385	55	6	9	6	103	11.4	9.74	39.75	6	1.394	1.332	1.375	82	88.8	82.8	114.3	118.2	113.8	1.36554	0.000625262	474	0.00739893	High	High	High	High	High	High	1		Q9CPQ8	1.36554	0.000625262		Q9CPQ8	39.385	82	88.8	82.8	114.3	118.2	113.8
FALSE	High	Master Protein	Q8VDN2	Sodium/potassium-transporting ATPase subunit alpha-1 OS=Mus musculus OX=10090 GN=Atp1a1 PE=1 SV=1	0	336.994	53	57	100	57	1023	112.9	5.45	313.81	57	1.204	1.222	1.215	90.3	90.3	90.4	108.7	110.4	109.8	1.21365	0.000632534	475	0.00746923	High	High	High	High	High	High	1		Q8VDN2	1.21365	0.000632534		Q8VDN2	336.994	90.3	90.3	90.4	108.7	110.4	109.8
FALSE	High	Master Protein	Q921F2	TAR DNA-binding protein 43 OS=Mus musculus OX=10090 GN=Tardbp PE=1 SV=1	0	80.247	40	17	22	17	414	44.5	6.7	74.14	17	1.129	1.142	1.138	93.1	93.6	94.1	105.1	106.9	107.2	1.13675	0.000635479	476	0.00748824	High	High	High	High	High	High	1		Q921F2	1.13675	0.000635479		Q921F2	80.247	93.1	93.6	94.1	105.1	106.9	107.2
FALSE	High	Master Protein	Q9CZP5	Mitochondrial chaperone BCS1 OS=Mus musculus OX=10090 GN=Bcs1l PE=1 SV=1	0	53.003	33	11	11	11	418	47.4	7.93	36.61	11	1.379	1.435	1.343	80.7	83.2	87.7	111.3	119.3	117.8	1.38474	0.000635533	477	0.00747317	High	High	High	High	High	High	1		Q9CZP5	1.38474	0.000635533		Q9CZP5	53.003	80.7	83.2	87.7	111.3	119.3	117.8
FALSE	High	Master Protein	Q9QXB9	Developmentally-regulated GTP-binding protein 2 OS=Mus musculus OX=10090 GN=Drg2 PE=1 SV=1	0	51.697	36	13	15	12	364	40.7	8.88	43.63	13	1.226	1.277	1.174	88.8	88	92.9	108.8	112.4	109.1	1.22469	0.000640353	478	0.00751411	High	High	High	High	High	High	1		Q9QXB9	1.22469	0.000640353		Q9QXB9	51.697	88.8	88	92.9	108.8	112.4	109.1
FALSE	High	Master Protein	P20918	Plasminogen OS=Mus musculus OX=10090 GN=Plg PE=1 SV=3	0	218.743	67	45	55	45	812	90.7	6.6	184.07	45	1.118	1.193	1.19	94.6	90.7	91.6	105.8	108.3	109.1	1.16721	0.000644616	479	0.00754834	High	High	High	High	High	High	1		P20918	1.16721	0.000644616		P20918	218.743	94.6	90.7	91.6	105.8	108.3	109.1
FALSE	High	Master Protein	A2BDX3	Adenylyltransferase and sulfurtransferase MOCS3 OS=Mus musculus OX=10090 GN=Mocs3 PE=1 SV=1	0	57.423	31	14	16	14	460	49.3	7.49	48.48	14	1.241	1.248	1.21	87.6	88.8	92.4	108.7	110.8	111.8	1.23251	0.000649286	480	0.00758718	High	High	High	High	High	High	1		A2BDX3	1.23251	0.000649286		A2BDX3	57.423	87.6	88.8	92.4	108.7	110.8	111.8
FALSE	High	Master Protein	Q8BWU8	Ethanolamine-phosphate phospho-lyase OS=Mus musculus OX=10090 GN=Etnppl PE=2 SV=1	0	105.276	52	23	25	23	499	55.5	6.93	81.65	23	1.573	1.599	1.615	75.2	79.5	76.4	118.2	127.2	123.4	1.59585	0.000650801	481	0.00758907	High	High	High	High	High	High	1		Q8BWU8	1.59585	0.000650801		Q8BWU8	105.276	75.2	79.5	76.4	118.2	127.2	123.4
FALSE	High	Master Protein	Q9DCX2	ATP synthase subunit d, mitochondrial OS=Mus musculus OX=10090 GN=Atp5pd PE=1 SV=3	0	101.657	86	17	55	17	161	18.7	5.69	182.57	17	1.113	1.125	1.122	93.7	94.3	95	104.3	106.1	106.6	1.12014	0.000659075	482	0.00766961	High	High	High	High	High	High	1		Q9DCX2	1.12014	0.000659075		Q9DCX2	101.657	93.7	94.3	95	104.3	106.1	106.6
FALSE	High	Master Protein	Q91X52	L-xylulose reductase OS=Mus musculus OX=10090 GN=Dcxr PE=1 SV=2	0	66.99	59	13	21	13	244	25.7	7.31	67.35	13	1.464	1.366	1.49	79.3	86.3	80.5	116.1	117.9	120	1.43844	0.000660033	483	0.00766485	High	High	High	High	High	High	1		Q91X52	1.43844	0.000660033		Q91X52	66.99	79.3	86.3	80.5	116.1	117.9	120
FALSE	High	Master Protein	Q9D7X8	Gamma-glutamylcyclotransferase OS=Mus musculus OX=10090 GN=Ggct PE=1 SV=1	0	39.299	47	9	11	9	188	21.2	5.67	32.44	9	0.727	0.7	0.712	114.4	118.3	117.6	83.3	82.7	83.8	0.713103	0.00066327	484	0.00768654	High	High	High	High	High	High	1		Q9D7X8	0.713103	0.00066327		Q9D7X8	39.299	114.4	118.3	117.6	83.3	82.7	83.8
FALSE	High	Master Protein	Q5U458	DnaJ homolog subfamily C member 11 OS=Mus musculus OX=10090 GN=Dnajc11 PE=1 SV=2	0	94.914	40	24	27	24	559	63.2	8.32	74.49	24	1.138	1.138	1.115	93	93.7	95	105.9	106.6	105.9	1.13028	0.000667479	485	0.00771936	High	High	High	High	High	High	1		Q5U458	1.13028	0.000667479		Q5U458	94.914	93	93.7	95	105.9	106.6	105.9
FALSE	High	Master Protein	Q6ZWY8	Thymosin beta-10 OS=Mus musculus OX=10090 GN=Tmsb10 PE=1 SV=3	0	7.909	34	4	4	1	44	5	5.36	9.98	4	0.495	0.493	0.468	132.8	132.6	138.6	65.8	65.4	64.9	0.485396	0.000669123	486	0.00772245	High	High	High	High	High	High	1		Q6ZWY8	0.485396	0.000669123		Q6ZWY8	7.909	132.8	132.6	138.6	65.8	65.4	64.9
FALSE	High	Master Protein	Q9R1Z7	6-pyruvoyl tetrahydrobiopterin synthase OS=Mus musculus OX=10090 GN=Pts PE=1 SV=2	0	25.411	43	5	10	5	144	16.2	6.52	28.07	5	0.719	0.71	0.666	114.2	118.1	121	82.2	83.8	80.6	0.69799	0.000677819	487	0.00780675	High	High	High	High	High	High	1		Q9R1Z7	0.69799	0.000677819		Q9R1Z7	25.411	114.2	118.1	121	82.2	83.8	80.6
FALSE	High	Master Protein	Q9CQE5	Regulator of G-protein signaling 10 OS=Mus musculus OX=10090 GN=Rgs10 PE=1 SV=1	0	19.946	27	5	5	5	181	21.1	6.81	14.42	5	0.765	0.75	0.78	111	112.6	116.4	84.9	84.4	90.8	0.765	0.00069032	488	0.00793444	High	High	High	High	High	High	1		Q9CQE5	0.765	0.00069032		Q9CQE5	19.946	111	112.6	116.4	84.9	84.4	90.8
FALSE	High	Master Protein	Q9CYI4	Putative RNA-binding protein Luc7-like 1 OS=Mus musculus OX=10090 GN=Luc7l PE=1 SV=2	0	40.823	29	10	12	5	371	43.9	9.88	38.52	10	1.486	1.365	1.28	80.2	84.1	88.5	119.2	114.7	113.3	1.37342	0.000690741	489	0.00792304	High	High	High	High	High	High	1		Q9CYI4	1.37342	0.000690741		Q9CYI4	40.823	80.2	84.1	88.5	119.2	114.7	113.3
FALSE	High	Master Protein	Q9WVD5	Mitochondrial ornithine transporter 1 OS=Mus musculus OX=10090 GN=Slc25a15 PE=1 SV=1	0	107.069	77	17	32	17	301	32.8	8.85	132.69	17	1.486	1.513	1.519	78.5	79.9	81.1	116.6	120.8	123.2	1.50564	0.000695266	490	0.00795867	High	High	High	High	High	High	1		Q9WVD5	1.50564	0.000695266		Q9WVD5	107.069	78.5	79.9	81.1	116.6	120.8	123.2
FALSE	High	Master Protein	Q91VC3	Eukaryotic initiation factor 4A-III OS=Mus musculus OX=10090 GN=Eif4a3 PE=1 SV=3	0	85.623	45	20	21	17	411	46.8	6.73	63.24	20	1.346	1.351	1.298	82.7	84.7	89.9	111.4	114.5	116.7	1.33152	0.00069903	491	0.00798545	High	High	High	High	High	High	1		Q91VC3	1.33152	0.00069903		Q91VC3	85.623	82.7	84.7	89.9	111.4	114.5	116.7
FALSE	High	Master Protein	Q3UZZ6	Sulfotransferase 1 family member D1 OS=Mus musculus OX=10090 GN=Sult1d1 PE=1 SV=1	0	150.42	69	24	40	24	295	35.1	5.76	122.09	24	1.372	1.41	1.43	83.2	83.8	82.5	114.2	118.2	118	1.40441	0.000704497	492	0.00803156	High	High	High	High	High	High	1		Q3UZZ6	1.40441	0.000704497		Q3UZZ6	150.42	83.2	83.8	82.5	114.2	118.2	118
FALSE	High	Master Protein	Q8VC97	Beta-ureidopropionase OS=Mus musculus OX=10090 GN=Upb1 PE=1 SV=1	0	114.187	54	18	28	18	393	43.9	6.79	114.99	18	1.526	1.441	1.542	77.8	83.6	78.4	118.7	120.5	120.9	1.50167	0.000707928	493	0.00805429	High	High	High	High	High	High	1		Q8VC97	1.50167	0.000707928		Q8VC97	114.187	77.8	83.6	78.4	118.7	120.5	120.9
FALSE	High	Master Protein	Q8BTZ7	Mannose-1-phosphate guanyltransferase beta OS=Mus musculus OX=10090 GN=Gmppb PE=1 SV=1	0	69.144	47	14	15	14	360	39.9	6.74	53.18	14	1.241	1.245	1.234	86.9	89	92	107.8	110.8	113.6	1.24001	0.0007104	494	0.00806606	High	High	High	High	High	High	1		Q8BTZ7	1.24001	0.0007104		Q8BTZ7	69.144	86.9	89	92	107.8	110.8	113.6
FALSE	High	Master Protein	Q9QYA2	Mitochondrial import receptor subunit TOM40 homolog OS=Mus musculus OX=10090 GN=Tomm40 PE=1 SV=3	0	62.875	36	9	11	9	361	37.9	7.74	44.78	9	1.301	1.319	1.259	84.4	86.3	91	109.9	113.8	114.6	1.2927	0.000714112	495	0.00809183	High	High	High	High	High	High	1		Q9QYA2	1.2927	0.000714112		Q9QYA2	62.875	84.4	86.3	91	109.9	113.8	114.6
FALSE	High	Master Protein	Q91Y74	CMP-N-acetylneuraminate-beta-galactosamide-alpha-2,3-sialyltransferase 4 OS=Mus musculus OX=10090 GN=St3gal4 PE=1 SV=1	0	15.728	17	5	5	5	333	38	9.36	14.34	5	1.236	1.296	1.286	88.9	88.2	86.9	109.9	114.4	111.7	1.27273	0.000721575	496	0.00815991	High	High	High	High	High	High	1		Q91Y74	1.27273	0.000721575		Q91Y74	15.728	88.9	88.2	86.9	109.9	114.4	111.7
FALSE	High	Master Protein	Q91Z31	Polypyrimidine tract-binding protein 2 OS=Mus musculus OX=10090 GN=Ptbp2 PE=1 SV=2	0	18.199	8	5	5	5	531	57.5	8.66	14.69	5	1.227	1.144	1.21	88.6	93.3	91.7	108.7	106.7	110.9	1.19262	0.000722607	497	0.00815513	High	High	High	High	High	High	1		Q91Z31	1.19262	0.000722607		Q91Z31	18.199	88.6	93.3	91.7	108.7	106.7	110.9
FALSE	High	Master Protein	P21614	Vitamin D-binding protein OS=Mus musculus OX=10090 GN=Gc PE=1 SV=2	0	279.652	87	38	78	38	476	53.6	5.5	337.48	38	0.734	0.733	0.747	116.3	116.5	112.5	85.3	85.3	84	0.73733	0.000723776	498	0.00815193	High	High	High	High	High	High	1		P21614	0.73733	0.000723776		P21614	279.652	116.3	116.5	112.5	85.3	85.3	84
FALSE	High	Master Protein	Q8K021	Secretory carrier-associated membrane protein 1 OS=Mus musculus OX=10090 GN=Scamp1 PE=1 SV=1	0	42.832	24	10	18	10	338	38	7.71	51.83	10	1.441	1.333	1.308	81.4	83.6	89.4	117.3	111.4	116.9	1.35849	0.000724084	499	0.00813905	High	High	High	High	High	High	1		Q8K021	1.35849	0.000724084		Q8K021	42.832	81.4	83.6	89.4	117.3	111.4	116.9
FALSE	High	Master Protein	Q9CW03	Structural maintenance of chromosomes protein 3 OS=Mus musculus OX=10090 GN=Smc3 PE=1 SV=2	0	176.828	35	43	44	42	1217	141.5	7.18	132.19	43	1.19	1.165	1.195	89.8	92.2	92.8	106.8	107.4	110.9	1.18304	0.000724313	500	0.00812534	High	High	High	High	High	High	1		Q9CW03	1.18304	0.000724313		Q9CW03	176.828	89.8	92.2	92.8	106.8	107.4	110.9
FALSE	High	Master Protein	O70570	Polymeric immunoglobulin receptor OS=Mus musculus OX=10090 GN=Pigr PE=1 SV=1	0	112.355	38	24	30	24	771	84.9	5.4	94.7	24	1.223	1.228	1.229	88.5	92.2	88.7	108.2	113.3	109	1.2268	0.000726388	501	0.00813236	High	High	High	High	High	High	1		O70570	1.2268	0.000726388		O70570	112.355	88.5	92.2	88.7	108.2	113.3	109
FALSE	High	Master Protein	Q91VT4	3-oxoacyl-[acyl-carrier-protein] reductase OS=Mus musculus OX=10090 GN=Cbr4 PE=1 SV=2	0	82.088	62	14	23	14	236	25.4	9.69	81.08	14	1.238	1.279	1.266	88.9	89.3	87.2	110	114.2	110.4	1.26074	0.000726625	502	0.00811881	High	High	High	High	High	High	1		Q91VT4	1.26074	0.000726625		Q91VT4	82.088	88.9	89.3	87.2	110	114.2	110.4
FALSE	Medium	Master Protein	P25085	Interleukin-1 receptor antagonist protein OS=Mus musculus OX=10090 GN=Il1rn PE=2 SV=1	0.045	1.373	4	1	1	1	178	20.3	6.19	1.84	1	0.717	0.694	0.739	111.4	119.1	119.1	79.8	82.6	88	0.716247	0.000728525	503	0.00812385	High	High	High	High	High	High	1		P25085	0.716247	0.000728525		P25085	1.373	111.4	119.1	119.1	79.8	82.6	88
FALSE	High	Master Protein	Q810B6	Rabankyrin-5 OS=Mus musculus OX=10090 GN=Ankfy1 PE=1 SV=2	0	122.431	30	31	35	31	1169	128.6	5.91	104.17	31	1.29	1.274	1.253	84.6	88.4	91.1	109.1	112.6	114.2	1.27187	0.000733368	504	0.00816162	High	High	High	High	High	High	1		Q810B6	1.27187	0.000733368		Q810B6	122.431	84.6	88.4	91.1	109.1	112.6	114.2
FALSE	High	Master Protein	Q6GQT9	Nodal modulator 1 OS=Mus musculus OX=10090 GN=Nomo1 PE=1 SV=1	0	232.44	53	48	59	48	1214	133.3	6.09	193.78	48	1.083	1.072	1.084	95.5	96.9	96	103.5	103.9	104.1	1.0801	0.000740846	505	0.00822853	High	High	High	High	High	High	1		Q6GQT9	1.0801	0.000740846		Q6GQT9	232.44	95.5	96.9	96	103.5	103.9	104.1
FALSE	High	Master Protein	O35448	Lysosomal thioesterase PPT2 OS=Mus musculus OX=10090 GN=Ppt2 PE=1 SV=1	0	17.064	18	4	4	4	302	34.3	6.39	14.46	4	1.323	1.29	1.275	84.1	86.4	90.9	111.3	111.5	115.8	1.29533	0.000746401	506	0.00827384	High	High	High	High	High	High	1		O35448	1.29533	0.000746401		O35448	17.064	84.1	86.4	90.9	111.3	111.5	115.8
FALSE	High	Master Protein	Q9DCG2	CD302 antigen OS=Mus musculus OX=10090 GN=Cd302 PE=1 SV=2	0	18.381	30	4	4	4	228	25.4	4.61	13.73	4	1.433	1.534	1.417	81.5	77.3	85.2	116.7	118.6	120.7	1.45902	0.000746662	507	0.0082604	High	High	High	High	High	High	1		Q9DCG2	1.45902	0.000746662		Q9DCG2	18.381	81.5	77.3	85.2	116.7	118.6	120.7
FALSE	High	Master Protein	O35423	Alanine--glyoxylate aminotransferase OS=Mus musculus OX=10090 GN=Agxt PE=1 SV=3	0	97.13	47	19	39	19	414	45.9	8.18	108.48	19	1.557	1.603	1.596	76.6	78.5	77	119.3	125.8	122.8	1.58509	0.000754049	508	0.00832571	High	High	High	High	High	High	1		O35423	1.58509	0.000754049		O35423	97.13	76.6	78.5	77	119.3	125.8	122.8
FALSE	High	Master Protein	Q8BU30	Isoleucine--tRNA ligase, cytoplasmic OS=Mus musculus OX=10090 GN=Iars1 PE=1 SV=2	0	193.209	39	49	58	49	1262	144.2	6.55	166.24	49	1.226	1.243	1.145	90.8	88.3	93.2	111.4	109.7	106.6	1.20345	0.0007559	509	0.00832975	High	High	High	High	High	High	1		Q8BU30	1.20345	0.0007559		Q8BU30	193.209	90.8	88.3	93.2	111.4	109.7	106.6
FALSE	High	Master Protein	Q9JKX3	Transferrin receptor protein 2 OS=Mus musculus OX=10090 GN=Tfr2 PE=1 SV=2	0	60.279	20	16	20	16	798	88.3	6.13	59.78	16	1.233	1.315	1.214	87.6	86.7	92.1	108	114	111.7	1.25263	0.00075748	510	0.00833079	High	High	High	High	High	High	1		Q9JKX3	1.25263	0.00075748		Q9JKX3	60.279	87.6	86.7	92.1	108	114	111.7
FALSE	High	Master Protein	P62267	40S ribosomal protein S23 OS=Mus musculus OX=10090 GN=Rps23 PE=1 SV=3	0	47.3	55	9	13	9	143	15.8	10.49	53.8	9	1.172	1.118	1.178	91.1	94.9	92.3	106.8	106.1	108.8	1.15595	0.000761619	511	0.00835992	High	High	High	High	High	High	1		P62267	1.15595	0.000761619		P62267	47.3	91.1	94.9	92.3	106.8	106.1	108.8
FALSE	High	Master Protein	Q922D8	C-1-tetrahydrofolate synthase, cytoplasmic OS=Mus musculus OX=10090 GN=Mthfd1 PE=1 SV=4	0	395.061	72	61	122	60	935	101.1	7.14	410.02	61	1.466	1.455	1.534	81.2	82.6	77.8	118.9	120.1	119.4	1.48344	0.000765411	512	0.00838513	High	High	High	High	High	High	1		Q922D8	1.48344	0.000765411		Q922D8	395.061	81.2	82.6	77.8	118.9	120.1	119.4
FALSE	High	Master Protein	P35762	CD81 antigen OS=Mus musculus OX=10090 GN=Cd81 PE=1 SV=2	0	29.661	28	3	4	3	236	25.8	5.83	22.62	3	0.749	0.834	0.769	114.3	108.4	113.9	85.5	90.3	87.6	0.782531	0.000767199	513	0.00838834	High	High	High	High	High	High	1		P35762	0.782531	0.000767199		P35762	29.661	114.3	108.4	113.9	85.5	90.3	87.6
FALSE	High	Master Protein	Q91YM2	Rho GTPase-activating protein 35 OS=Mus musculus OX=10090 GN=Arhgap35 PE=1 SV=3	0	51.103	11	18	18	18	1499	170.3	6.61	49	18	1.217	1.188	1.213	88.8	90.6	92.6	108.1	107.7	112.3	1.20625	0.000770993	514	0.00841343	High	High	High	High	High	High	1		Q91YM2	1.20625	0.000770993		Q91YM2	51.103	88.8	90.6	92.6	108.1	107.7	112.3
FALSE	Medium	Master Protein	Q8CFE3	REST corepressor 1 OS=Mus musculus OX=10090 GN=Rcor1 PE=1 SV=3	0.03	1.602	2	1	1	1	480	52.7	7.03	2.21	1	2.725	2.506	2.082	48.8	57.7	70	133.1	144.6	145.8	2.39943	0.000773383	515	0.00842312	High	High	High	High	High	High	1		Q8CFE3	2.39943	0.000773383		Q8CFE3	1.602	48.8	57.7	70	133.1	144.6	145.8
FALSE	High	Master Protein	Q8BLF1	Neutral cholesterol ester hydrolase 1 OS=Mus musculus OX=10090 GN=Nceh1 PE=1 SV=1	0	43.096	25	9	9	9	408	45.7	7.05	29.98	9	0.774	0.72	0.804	110.2	117.4	112.3	85.3	84.5	90.2	0.764931	0.000776638	516	0.00844217	High	High	High	High	High	High	1		Q8BLF1	0.764931	0.000776638		Q8BLF1	43.096	110.2	117.4	112.3	85.3	84.5	90.2
FALSE	High	Master Protein	Q02257	Junction plakoglobin OS=Mus musculus OX=10090 GN=Jup PE=1 SV=3	0	108.603	40	25	28	22	745	81.7	6.14	84.46	25	1.2	1.179	1.18	88.9	92	93.5	106.7	108.5	110.3	1.18622	0.000779917	517	0.00846142	High	High	High	High	High	High	1		Q02257	1.18622	0.000779917		Q02257	108.603	88.9	92	93.5	106.7	108.5	110.3
FALSE	High	Master Protein	Q8VE38	Oxidoreductase NAD-binding domain-containing protein 1 OS=Mus musculus OX=10090 GN=Oxnad1 PE=1 SV=2	0	52.876	43	14	17	14	311	34.7	8.13	42.81	14	1.398	1.411	1.46	81.9	83.6	82.1	114.5	117.9	119.9	1.42286	0.000783434	518	0.00848316	High	High	High	High	High	High	1		Q8VE38	1.42286	0.000783434		Q8VE38	52.876	81.9	83.6	82.1	114.5	117.9	119.9
FALSE	High	Master Protein	P51437	Cathelicidin antimicrobial peptide OS=Mus musculus OX=10090 GN=Camp PE=1 SV=2	0	10.137	19	3	3	3	172	19.4	8.68	8.86	3	0.827	0.825	0.871	111.1	108.5	106.4	91.8	89.4	92.7	0.840184	0.000783474	519	0.00846725	High	High	High	High	High	High	1		P51437	0.840184	0.000783474		P51437	10.137	111.1	108.5	106.4	91.8	89.4	92.7
FALSE	High	Master Protein	Q921M7	CYFIP-related Rac1 interactor B OS=Mus musculus OX=10090 GN=Cyrib PE=1 SV=1	0	32.355	27	8	10	6	324	36.8	6.06	24.42	8	0.701	0.703	0.733	117.3	119	114.1	82.3	83.6	83.7	0.712329	0.000785321	520	0.0084709	High	High	High	High	High	High	1		Q921M7	0.712329	0.000785321		Q921M7	32.355	117.3	119	114.1	82.3	83.6	83.7
FALSE	High	Master Protein	P20491	High affinity immunoglobulin epsilon receptor subunit gamma OS=Mus musculus OX=10090 GN=Fcer1g PE=1 SV=1	0	8.895	23	2	2	2	86	9.6	7.97	6.98	2	0.534	0.535	0.516	128.8	129.3	134.5	68.8	69.2	69.4	0.528273	0.000789192	521	0.00849631	High	High	High	High	High	High	1		P20491	0.528273	0.000789192		P20491	8.895	128.8	129.3	134.5	68.8	69.2	69.4
FALSE	High	Master Protein	Q0VBL3	RNA-binding protein 15 OS=Mus musculus OX=10090 GN=Rbm15 PE=1 SV=1	0	50.143	17	14	18	14	962	105.7	10.08	48.55	14	1.358	1.302	1.316	82.4	85.8	89.9	112	111.7	118.3	1.32507	0.00079031	522	0.00849205	High	High	High	High	High	High	1		Q0VBL3	1.32507	0.00079031		Q0VBL3	50.143	82.4	85.8	89.9	112	111.7	118.3
FALSE	High	Master Protein	Q9CZ30	Obg-like ATPase 1 OS=Mus musculus OX=10090 GN=Ola1 PE=1 SV=1	0	110.989	67	23	33	23	396	44.7	7.81	109.56	23	1.284	1.329	1.352	86.8	86.3	85.4	111.4	114.7	115.4	1.32108	0.000791763	523	0.00849139	High	High	High	High	High	High	1		Q9CZ30	1.32108	0.000791763		Q9CZ30	110.989	86.8	86.3	85.4	111.4	114.7	115.4
FALSE	High	Master Protein	Q9JIK9	28S ribosomal protein S34, mitochondrial OS=Mus musculus OX=10090 GN=Mrps34 PE=1 SV=1	0	38.929	42	9	10	9	218	25.8	10.43	30.42	9	1.259	1.227	1.26	87.7	91.2	88	110.4	111.9	110.9	1.24841	0.000791783	524	0.0084754	High	High	High	High	High	High	1		Q9JIK9	1.24841	0.000791783		Q9JIK9	38.929	87.7	91.2	88	110.4	111.9	110.9
FALSE	High	Master Protein	Q9D142	Uridine diphosphate glucose pyrophosphatase NUDT14 OS=Mus musculus OX=10090 GN=Nudt14 PE=1 SV=1	0	19.601	23	6	6	6	222	24.4	5.14	18.37	6	0.885	0.877	0.895	104.6	107.9	105.8	92.5	94.6	94.7	0.885328	0.000794458	525	0.00848784	High	High	High	High	High	High	1		Q9D142	0.885328	0.000794458		Q9D142	19.601	104.6	107.9	105.8	92.5	94.6	94.7
FALSE	High	Master Protein	P12710	Fatty acid-binding protein, liver OS=Mus musculus OX=10090 GN=Fabp1 PE=1 SV=2	0	136.667	86	12	277	12	127	14.2	8.56	958.69	12	0.808	0.747	0.791	108.4	114.3	114.2	87.5	85.3	90.3	0.780944	0.000797144	526	0.00850034	High	High	High	High	High	High	1		P12710	0.780944	0.000797144		P12710	136.667	108.4	114.3	114.2	87.5	85.3	90.3
FALSE	High	Master Protein	Q9DBM2	Peroxisomal bifunctional enzyme OS=Mus musculus OX=10090 GN=Ehhadh PE=1 SV=4	0	353.45	78	53	115	53	718	78.3	9.13	377.85	53	0.539	0.529	0.567	129.6	133.1	125.8	69.8	70.4	71.4	0.544659	0.000800524	527	0.00852019	High	High	High	High	High	High	1		Q9DBM2	0.544659	0.000800524		Q9DBM2	353.45	129.6	133.1	125.8	69.8	70.4	71.4
FALSE	High	Master Protein	O88833	Cytochrome P450 4A10 OS=Mus musculus OX=10090 GN=Cyp4a10 PE=1 SV=2	0	68.153	32	15	17	12	509	58.3	8.75	58.32	15	0.611	0.571	0.58	122	127.7	128.4	74.5	72.9	74.5	0.586882	0.000806977	528	0.0085726	High	High	High	High	High	High	1		O88833	0.586882	0.000806977		O88833	68.153	122	127.7	128.4	74.5	72.9	74.5
FALSE	High	Master Protein	P10107	Annexin A1 OS=Mus musculus OX=10090 GN=Anxa1 PE=1 SV=2	0	130.214	74	23	32	22	346	38.7	7.37	106.98	23	0.814	0.792	0.814	107.4	112.5	112.2	87.4	89.1	91.3	0.806384	0.000809596	529	0.00858417	High	High	High	High	High	High	1		P10107	0.806384	0.000809596		P10107	130.214	107.4	112.5	112.2	87.4	89.1	91.3
FALSE	High	Master Protein	Q9CQ54	NADH dehydrogenase [ubiquinone] 1 subunit C2 OS=Mus musculus OX=10090 GN=Ndufc2 PE=1 SV=1	0	39.751	57	8	10	8	120	14.2	9.2	32.58	8	1.282	1.249	1.233	86.9	88.4	90.9	111.4	110.4	112	1.25394	0.000809852	530	0.00857068	High	High	High	High	High	High	1		Q9CQ54	1.25394	0.000809852		Q9CQ54	39.751	86.9	88.4	90.9	111.4	110.4	112
FALSE	High	Master Protein	P21460	Cystatin-C OS=Mus musculus OX=10090 GN=Cst3 PE=1 SV=2	0	19.621	39	4	6	4	140	15.5	9	17.55	4	0.594	0.573	0.581	120.8	126.5	131.7	71.8	72.5	76.6	0.58285	0.000810696	531	0.00856346	High	High	High	High	High	High	1		P21460	0.58285	0.000810696		P21460	19.621	120.8	126.5	131.7	71.8	72.5	76.6
FALSE	High	Master Protein	Q61234	Alpha-1-syntrophin OS=Mus musculus OX=10090 GN=Snta1 PE=1 SV=1	0	27.174	18	10	10	10	503	53.6	6.86	25.32	10	1.326	1.217	1.311	86.6	91.2	84.9	114.9	111.1	111.3	1.28397	0.000815697	532	0.00860008	High	High	High	High	High	High	1		Q61234	1.28397	0.000815697		Q61234	27.174	86.6	91.2	84.9	114.9	111.1	111.3
FALSE	High	Master Protein	P61082	NEDD8-conjugating enzyme Ubc12 OS=Mus musculus OX=10090 GN=Ube2m PE=1 SV=1	0	33.38	33	7	10	7	183	20.9	7.69	29.32	7	1.187	1.14	1.168	91.4	92.7	93	108.6	105.7	108.6	1.16528	0.000821037	533	0.00864014	High	High	High	High	High	High	1		P61082	1.16528	0.000821037		P61082	33.38	91.4	92.7	93	108.6	105.7	108.6
FALSE	High	Master Protein	Q6PE01	U5 small nuclear ribonucleoprotein 40 kDa protein OS=Mus musculus OX=10090 GN=Snrnp40 PE=1 SV=1	0	52.688	33	9	9	9	358	39.3	8.1	34.34	9	1.093	1.119	1.124	95.1	95.5	93.5	104	106.9	105.1	1.11228	0.000829967	534	0.00871777	High	High	High	High	High	High	1		Q6PE01	1.11228	0.000829967		Q6PE01	52.688	95.1	95.5	93.5	104	106.9	105.1
FALSE	High	Master Protein	Q9DBE9	pre-rRNA 2'-O-ribose RNA methyltransferase FTSJ3 OS=Mus musculus OX=10090 GN=Ftsj3 PE=1 SV=1	0	25.367	8	7	7	7	838	95.5	8.38	18.61	7	1.381	1.32	1.348	81.7	84.9	88.8	112.9	112	119.7	1.34926	0.000831706	535	0.0087197	High	High	High	High	High	High	1		Q9DBE9	1.34926	0.000831706		Q9DBE9	25.367	81.7	84.9	88.8	112.9	112	119.7
FALSE	High	Master Protein	O35678	Monoglyceride lipase OS=Mus musculus OX=10090 GN=Mgll PE=1 SV=1	0	80.999	64	16	21	16	303	33.4	7.15	62.15	16	0.536	0.525	0.559	127.7	135.2	126.8	68.4	71	70.9	0.539646	0.00084199	536	0.00881105	High	High	High	High	High	High	1		O35678	0.539646	0.00084199		O35678	80.999	127.7	135.2	126.8	68.4	71	70.9
FALSE	High	Master Protein	P97819	85/88 kDa calcium-independent phospholipase A2 OS=Mus musculus OX=10090 GN=Pla2g6 PE=1 SV=3	0	103.205	35	24	26	24	807	89.5	7.24	84.33	24	0.783	0.761	0.774	109.4	114.5	114.6	85.6	87.1	88.8	0.772526	0.000842987	537	0.00880506	High	High	High	High	High	High	1		P97819	0.772526	0.000842987		P97819	103.205	109.4	114.5	114.6	85.6	87.1	88.8
FALSE	High	Master Protein	Q9Z1R2	Large proline-rich protein BAG6 OS=Mus musculus OX=10090 GN=Bag6 PE=1 SV=1	0	52.42	14	13	16	13	1154	121	5.71	48.5	13	0.78	0.763	0.741	110.2	115.4	115	86	88	85.3	0.761304	0.000850525	538	0.00886728	High	High	High	High	High	High	1		Q9Z1R2	0.761304	0.000850525		Q9Z1R2	52.42	110.2	115.4	115	86	88	85.3
FALSE	High	Master Protein	Q3THK7	GMP synthase [glutamine-hydrolyzing] OS=Mus musculus OX=10090 GN=Gmps PE=1 SV=2	0	218.126	65	42	55	42	693	76.7	6.73	181.19	42	1.104	1.11	1.134	93.9	96.2	93.4	103.8	106.7	105.9	1.11605	0.000850786	539	0.00885354	High	High	High	High	High	High	1		Q3THK7	1.11605	0.000850786		Q3THK7	218.126	93.9	96.2	93.4	103.8	106.7	105.9
FALSE	High	Master Protein	O70479	BTB/POZ domain-containing adapter for CUL3-mediated RhoA degradation protein 2 OS=Mus musculus OX=10090 GN=Tnfaip1 PE=2 SV=1	0.001	4.45	6	2	2	2	316	36.1	7.84	4.05	2	1.503	1.333	1.529	77	87.3	80.6	115.7	116.3	123.2	1.45039	0.000854347	540	0.00887414	High	High	High	High	High	High	1		O70479	1.45039	0.000854347		O70479	4.45	77	87.3	80.6	115.7	116.3	123.2
FALSE	High	Master Protein	Q9CQC2	Colipase OS=Mus musculus OX=10090 GN=Clps PE=1 SV=1	0	6.027	16	2	2	2	113	12.4	7.8	2.76	2	4.557	4.037	3.762	37.4	38	42.1	170.6	153.3	158.6	4.10638	0.000855735	541	0.00887212	High	High	High	High	High	High	1		Q9CQC2	4.10638	0.000855735		Q9CQC2	6.027	37.4	38	42.1	170.6	153.3	158.6
FALSE	High	Master Protein	Q811U4	Mitofusin-1 OS=Mus musculus OX=10090 GN=Mfn1 PE=1 SV=3	0	86.743	30	22	24	22	741	83.7	6.51	60.3	22	1.22	1.206	1.186	89.3	90	93	108.9	108.5	110.3	1.20345	0.000856588	542	0.00886458	High	High	High	High	High	High	1		Q811U4	1.20345	0.000856588		Q811U4	86.743	89.3	90	93	108.9	108.5	110.3
FALSE	High	Master Protein	P49710	Hematopoietic lineage cell-specific protein OS=Mus musculus OX=10090 GN=Hcls1 PE=1 SV=2	0	47.651	24	14	15	14	486	54.2	4.84	35.63	14	0.606	0.604	0.585	121.7	124.9	128.9	73.7	75.5	75.4	0.598136	0.000857756	543	0.00886032	High	High	High	High	High	High	1		P49710	0.598136	0.000857756		P49710	47.651	121.7	124.9	128.9	73.7	75.5	75.4
FALSE	High	Master Protein	Q99KP3	Lambda-crystallin homolog OS=Mus musculus OX=10090 GN=Cryl1 PE=1 SV=3	0	91.181	77	19	26	19	319	35.2	5.86	80.6	19	0.706	0.673	0.733	117	120.8	114.4	82.6	81.3	83.9	0.703578	0.000860373	544	0.00887101	High	High	High	High	High	High	1		Q99KP3	0.703578	0.000860373		Q99KP3	91.181	117	120.8	114.4	82.6	81.3	83.9
FALSE	High	Master Protein	P55772	Ectonucleoside triphosphate diphosphohydrolase 1 OS=Mus musculus OX=10090 GN=Entpd1 PE=1 SV=1	0	17.377	9	5	7	5	510	57.2	5.86	14.11	5	0.744	0.743	0.773	114.4	116	111.8	85.2	86.2	86.4	0.753361	0.000862565	545	0.0088773	High	High	High	High	High	High	1		P55772	0.753361	0.000862565		P55772	17.377	114.4	116	111.8	85.2	86.2	86.4
FALSE	High	Master Protein	Q9JIG7	Coiled-coil domain-containing protein 22 OS=Mus musculus OX=10090 GN=Ccdc22 PE=1 SV=1	0	85.427	38	21	22	21	627	70.8	6.01	71.53	21	1.247	1.193	1.195	88.3	90.9	92.2	110.1	108.5	110.1	1.21113	0.000865468	546	0.00889086	High	High	High	High	High	High	1		Q9JIG7	1.21113	0.000865468		Q9JIG7	85.427	88.3	90.9	92.2	110.1	108.5	110.1
FALSE	High	Master Protein	P14069	Protein S100-A6 OS=Mus musculus OX=10090 GN=S100a6 PE=1 SV=3	0	6.914	27	3	3	3	89	10	5.48	4.75	3	0.612	0.636	0.663	120.7	121.7	124.2	73.8	77.4	82.3	0.636934	0.000866595	547	0.00888617	High	High	High	High	High	High	1		P14069	0.636934	0.000866595		P14069	6.914	120.7	121.7	124.2	73.8	77.4	82.3
FALSE	High	Master Protein	Q921Z5	Tumor necrosis factor alpha-induced protein 8 OS=Mus musculus OX=10090 GN=Tnfaip8 PE=1 SV=1	0.003	3.544	4	1	1	1	198	22.9	7.93	2.98	1	0.788	0.74	0.744	111.5	118.2	111.8	87.9	87.5	83.2	0.757247	0.000873049	548	0.008936	High	High	High	High	High	High	1		Q921Z5	0.757247	0.000873049		Q921Z5	3.544	111.5	118.2	111.8	87.9	87.5	83.2
FALSE	High	Master Protein	P68368	Tubulin alpha-4A chain OS=Mus musculus OX=10090 GN=Tuba4a PE=1 SV=1	0	140.972	55	20	51	6	448	49.9	5.06	169.55	20	1.127	1.156	1.198	93.2	93.6	90.9	105.1	108.2	109	1.1606	0.000873597	549	0.00892533	High	High	High	High	High	High	1		P68368	1.1606	0.000873597		P68368	140.972	93.2	93.6	90.9	105.1	108.2	109
FALSE	High	Master Protein	Q68FH4	N-acetylgalactosamine kinase OS=Mus musculus OX=10090 GN=Galk2 PE=1 SV=1	0	52.985	31	14	15	14	458	50.5	6.9	46.11	14	0.828	0.863	0.84	108.2	107.8	109.4	89.6	93.1	91.9	0.843884	0.000877659	550	0.00895053	High	High	High	High	High	High	1		Q68FH4	0.843884	0.000877659		Q68FH4	52.985	108.2	107.8	109.4	89.6	93.1	91.9
FALSE	High	Master Protein	Q9D8W5	26S proteasome non-ATPase regulatory subunit 12 OS=Mus musculus OX=10090 GN=Psmd12 PE=1 SV=4	0	124.239	55	24	35	24	456	52.9	7.06	103.15	24	0.848	0.869	0.831	106.4	107.4	110.7	90.2	93.3	91.9	0.84869	0.000881969	551	0.00897816	High	High	High	High	High	High	1		Q9D8W5	0.84869	0.000881969		Q9D8W5	124.239	106.4	107.4	110.7	90.2	93.3	91.9
FALSE	High	Master Protein	Q60870	Receptor expression-enhancing protein 5 OS=Mus musculus OX=10090 GN=Reep5 PE=1 SV=1	0	17.747	16	4	5	4	185	21	8.38	15.14	4	0.583	0.578	0.621	126	129	121.6	73.4	74.5	75.5	0.593202	0.000882877	552	0.00897112	High	High	High	High	High	High	1		Q60870	0.593202	0.000882877		Q60870	17.747	126	129	121.6	73.4	74.5	75.5
FALSE	High	Master Protein	P62754	40S ribosomal protein S6 OS=Mus musculus OX=10090 GN=Rps6 PE=1 SV=1	0	93.455	53	20	41	19	249	28.7	10.84	106.62	20	1.169	1.169	1.158	94.2	91.5	91.5	110	106.9	105.9	1.1645	0.00088551	553	0.0089816	High	High	High	High	High	High	1		P62754	1.1645	0.00088551		P62754	93.455	94.2	91.5	91.5	110	106.9	105.9
FALSE	High	Master Protein	O70503	Very-long-chain 3-oxoacyl-CoA reductase OS=Mus musculus OX=10090 GN=Hsd17b12 PE=1 SV=1	0	81.244	53	16	22	16	312	34.7	9.52	63.06	16	0.702	0.701	0.727	116.8	119.9	114.2	82	84	83.1	0.709889	0.000886216	554	0.00897254	High	High	High	High	High	High	1		O70503	0.709889	0.000886216		O70503	81.244	116.8	119.9	114.2	82	84	83.1
FALSE	High	Master Protein	O35206	Collagen alpha-1(XV) chain OS=Mus musculus OX=10090 GN=Col15a1 PE=1 SV=2	0.002	3.951	1	2	2	2	1367	140.4	4.89	1.94	2	0.249	0.212	0.202	154	168.3	169.5	38.3	35.6	34.2	0.219805	0.000887511	555	0.00896946	High	High	High	High	High	High	1		O35206	0.219805	0.000887511		O35206	3.951	154	168.3	169.5	38.3	35.6	34.2
FALSE	High	Master Protein	O54754	Aldehyde oxidase 1 OS=Mus musculus OX=10090 GN=Aox1 PE=1 SV=2	0	204.465	38	46	59	44	1333	146.6	7.02	187.26	46	0.828	0.823	0.824	106.5	110.6	111.6	88.2	91.1	92	0.825373	0.000891196	556	0.0089905	High	High	High	High	High	High	1		O54754	0.825373	0.000891196		O54754	204.465	106.5	110.6	111.6	88.2	91.1	92
FALSE	High	Master Protein	Q9DBF1	Alpha-aminoadipic semialdehyde dehydrogenase OS=Mus musculus OX=10090 GN=Aldh7a1 PE=1 SV=4	0	166.475	65	27	79	27	539	58.8	7.47	237.19	27	1.146	1.184	1.205	92.4	93.4	89.7	105.9	110.6	108	1.17786	0.000892627	557	0.00898877	High	High	High	High	High	High	1		Q9DBF1	1.17786	0.000892627		Q9DBF1	166.475	92.4	93.4	89.7	105.9	110.6	108
FALSE	High	Master Protein	Q80W21	Glutathione S-transferase Mu 7 OS=Mus musculus OX=10090 GN=Gstm7 PE=1 SV=1	0	110.208	82	19	84	10	218	25.7	6.8	269.51	19	1.333	1.31	1.408	83.7	89.9	81.9	111.6	117.7	115.3	1.34873	0.000896178	558	0.00900835	High	High	High	High	High	High	1		Q80W21	1.34873	0.000896178		Q80W21	110.208	83.7	89.9	81.9	111.6	117.7	115.3
FALSE	Medium	Master Protein	Q6PE84	Stomatin-like protein 3 OS=Mus musculus OX=10090 GN=Stoml3 PE=1 SV=2	0.023	1.857	2	1	1	1	287	31.6	8.84	2.1	1	0.622	0.685	0.656	122.9	115.4	124.5	76.5	79.1	81.6	0.653804	0.000898443	559	0.00901497	High	High	High	High	High	High	1		Q6PE84	0.653804	0.000898443		Q6PE84	1.857	122.9	115.4	124.5	76.5	79.1	81.6
FALSE	High	Master Protein	P22599	Alpha-1-antitrypsin 1-2 OS=Mus musculus OX=10090 GN=Serpina1b PE=1 SV=2	0	111.055	46	17	30	5	413	45.9	5.54	118.73	17	0.492	0.496	0.529	134	136.6	128	65.9	67.7	67.7	0.505018	0.000899793	560	0.00901239	High	High	High	High	High	High	1		P22599	0.505018	0.000899793		P22599	111.055	134	136.6	128	65.9	67.7	67.7
FALSE	High	Master Protein	P08030	Adenine phosphoribosyltransferase OS=Mus musculus OX=10090 GN=Aprt PE=1 SV=2	0	49.763	66	9	12	9	180	19.7	6.79	44.81	9	1.414	1.332	1.394	82.6	87.2	82.4	116.8	116.1	114.9	1.37906	0.000902408	561	0.00902247	High	High	High	High	High	High	1		P08030	1.37906	0.000902408		P08030	49.763	82.6	87.2	82.4	116.8	116.1	114.9
FALSE	High	Master Protein	Q9QUR6	Prolyl endopeptidase OS=Mus musculus OX=10090 GN=Prep PE=1 SV=1	0	198.633	67	40	53	40	710	80.7	5.73	174.36	40	1.175	1.165	1.181	89.7	94	92.3	105.4	109.5	109.1	1.17391	0.000906664	562	0.00904889	High	High	High	High	High	High	1		Q9QUR6	1.17391	0.000906664		Q9QUR6	198.633	89.7	94	92.3	105.4	109.5	109.1
FALSE	High	Master Protein	Q9D1R9	60S ribosomal protein L34 OS=Mus musculus OX=10090 GN=Rpl34 PE=1 SV=2	0	29.401	43	7	19	7	117	13.3	11.47	37.9	7	1.106	1.123	1.144	94.4	95.7	92.4	104.4	107.5	105.6	1.12389	0.000913409	563	0.00910002	High	High	High	High	High	High	1		Q9D1R9	1.12389	0.000913409		Q9D1R9	29.401	94.4	95.7	92.4	104.4	107.5	105.6
FALSE	High	Master Protein	Q9Z0K8	Pantetheinase OS=Mus musculus OX=10090 GN=Vnn1 PE=1 SV=3	0	58.334	31	10	14	10	512	57.1	5.94	51.42	10	0.322	0.29	0.296	146.6	158	156	47.3	45.8	46.2	0.302432	0.000913593	564	0.00908572	High	High	High	High	High	High	1		Q9Z0K8	0.302432	0.000913593		Q9Z0K8	58.334	146.6	158	156	47.3	45.8	46.2
FALSE	High	Master Protein	Q9JLV6	Bifunctional polynucleotide phosphatase/kinase OS=Mus musculus OX=10090 GN=Pnkp PE=1 SV=2	0	48.528	25	14	14	14	522	57.2	7.9	36.12	14	1.298	1.219	1.206	86.2	91.4	90.3	111.8	111.4	108.8	1.23927	0.000925806	565	0.00919088	High	High	High	High	High	High	1		Q9JLV6	1.23927	0.000925806		Q9JLV6	48.528	86.2	91.4	90.3	111.8	111.4	108.8
FALSE	High	Master Protein	Q9CYA0	Protein disulfide isomerase Creld2 OS=Mus musculus OX=10090 GN=Creld2 PE=1 SV=1	0	71.992	39	15	18	15	350	38.2	4.58	57.67	15	1.175	1.206	1.168	90.5	89.9	94.4	106.3	108.5	110.3	1.18304	0.000927617	566	0.00919258	High	High	High	High	High	High	1		Q9CYA0	1.18304	0.000927617		Q9CYA0	71.992	90.5	89.9	94.4	106.3	108.5	110.3
FALSE	High	Master Protein	Q80X85	28S ribosomal protein S7, mitochondrial OS=Mus musculus OX=10090 GN=Mrps7 PE=1 SV=1	0	47.763	58	13	14	13	242	28	9.94	40.44	13	1.304	1.25	1.272	85.7	89.3	88.7	111.8	111.7	112.8	1.27531	0.000929056	567	0.00919061	High	High	High	High	High	High	1		Q80X85	1.27531	0.000929056		Q80X85	47.763	85.7	89.3	88.7	111.8	111.7	112.8
FALSE	High	Master Protein	O35345	Importin subunit alpha-7 OS=Mus musculus OX=10090 GN=Kpna6 PE=1 SV=2	0	64.938	29	14	16	10	536	59.9	4.94	50.84	14	1.444	1.422	1.404	77.8	82.6	87.2	112.4	117.5	122.4	1.42286	0.000932563	568	0.00920906	High	High	High	High	High	High	1		O35345	1.42286	0.000932563		O35345	64.938	77.8	82.6	87.2	112.4	117.5	122.4
FALSE	High	Master Protein	Q921S7	39S ribosomal protein L37, mitochondrial OS=Mus musculus OX=10090 GN=Mrpl37 PE=1 SV=1	0	83.347	43	17	18	17	423	48.3	8.84	60.87	17	1.307	1.298	1.295	83.2	88.3	89.5	108.7	114.5	115.8	1.29885	0.000933433	569	0.00920145	High	High	High	High	High	High	1		Q921S7	1.29885	0.000933433		Q921S7	83.347	83.2	88.3	89.5	108.7	114.5	115.8
FALSE	High	Master Protein	Q9CQF0	39S ribosomal protein L11, mitochondrial OS=Mus musculus OX=10090 GN=Mrpl11 PE=1 SV=1	0	53.583	59	13	15	13	192	20.7	9.73	49.19	13	1.213	1.183	1.203	87.9	92.8	92.1	106.6	109.8	110.8	1.19941	0.000936421	570	0.00921471	High	High	High	High	High	High	1		Q9CQF0	1.19941	0.000936421		Q9CQF0	53.583	87.9	92.8	92.1	106.6	109.8	110.8
FALSE	High	Master Protein	P25911	Tyrosine-protein kinase Lyn OS=Mus musculus OX=10090 GN=Lyn PE=1 SV=4	0	76.451	41	17	19	15	512	58.8	7.15	62.14	17	1.254	1.198	1.235	88.6	92.7	87.9	111.1	111.1	108.5	1.22845	0.000937565	571	0.00920981	High	High	High	High	High	High	1		P25911	1.22845	0.000937565		P25911	76.451	88.6	92.7	87.9	111.1	111.1	108.5
FALSE	High	Master Protein	Q69ZR2	E3 ubiquitin-protein ligase HECTD1 OS=Mus musculus OX=10090 GN=Hectd1 PE=1 SV=2	0	145.037	17	41	43	41	2618	289.9	5.41	107.27	41	1.218	1.209	1.184	90.7	88.1	93.5	110.4	106.6	110.7	1.20345	0.000939128	572	0.00920904	High	High	High	High	High	High	1		Q69ZR2	1.20345	0.000939128		Q69ZR2	145.037	90.7	88.1	93.5	110.4	106.6	110.7
FALSE	High	Master Protein	Q497J1	Lysoplasmalogenase OS=Mus musculus OX=10090 GN=Tmem86b PE=2 SV=1	0	15.114	8	2	2	2	226	25	6.73	9.01	2	1.391	1.263	1.237	83.1	90.3	88	115.6	114.1	108.9	1.29533	0.0009445	573	0.00924555	High	High	High	High	High	High	1		Q497J1	1.29533	0.0009445		Q497J1	15.114	83.1	90.3	88	115.6	114.1	108.9
FALSE	High	Master Protein	Q9JLV5	Cullin-3 OS=Mus musculus OX=10090 GN=Cul3 PE=1 SV=1	0	107.346	38	32	35	31	768	88.9	8.46	83.01	32	1.135	1.109	1.138	92.1	95.5	94.5	104.5	105.9	107.6	1.12726	0.000951084	574	0.00929378	High	High	High	High	High	High	1		Q9JLV5	1.12726	0.000951084		Q9JLV5	107.346	92.1	95.5	94.5	104.5	105.9	107.6
FALSE	High	Master Protein	O35226	26S proteasome non-ATPase regulatory subunit 4 OS=Mus musculus OX=10090 GN=Psmd4 PE=1 SV=1	0	62.378	39	12	19	12	376	40.7	4.79	66.91	12	0.891	0.882	0.879	105.1	106.2	107.1	93.7	93.6	94.2	0.884108	0.000952099	575	0.00928752	High	High	High	High	High	High	1		O35226	0.884108	0.000952099		O35226	62.378	105.1	106.2	107.1	93.7	93.6	94.2
FALSE	High	Master Protein	Q9DB77	Cytochrome b-c1 complex subunit 2, mitochondrial OS=Mus musculus OX=10090 GN=Uqcrc2 PE=1 SV=1	0	134.268	53	23	46	23	453	48.2	9.25	148.27	23	1.262	1.313	1.308	87.5	88	86	110.5	115.5	112.5	1.29446	0.000954832	576	0.00929801	High	High	High	High	High	High	1		Q9DB77	1.29446	0.000954832		Q9DB77	134.268	87.5	88	86	110.5	115.5	112.5
FALSE	High	Master Protein	Q9D0I9	Arginine--tRNA ligase, cytoplasmic OS=Mus musculus OX=10090 GN=Rars1 PE=1 SV=2	0	200.087	62	41	56	41	660	75.6	7.55	182.81	41	1.156	1.147	1.204	91.4	94	91.3	105.6	107.8	110	1.16877	0.000958058	577	0.00931325	High	High	High	High	High	High	1		Q9D0I9	1.16877	0.000958058		Q9D0I9	200.087	91.4	94	91.3	105.6	107.8	110
FALSE	High	Master Protein	Q9CZ28	Vacuolar-sorting protein SNF8 OS=Mus musculus OX=10090 GN=Snf8 PE=1 SV=1	0	39.319	29	8	10	8	258	28.9	6.65	35.03	8	1.147	1.205	1.191	92.5	89.6	93	106	108	110.8	1.18066	0.000958688	578	0.00930326	High	High	High	High	High	High	1		Q9CZ28	1.18066	0.000958688		Q9CZ28	39.319	92.5	89.6	93	106	108	110.8
FALSE	High	Master Protein	P97494	Glutamate--cysteine ligase catalytic subunit OS=Mus musculus OX=10090 GN=Gclc PE=1 SV=4	0	198.987	56	31	43	31	637	72.5	5.9	178.5	31	0.764	0.762	0.795	112.6	115.3	110.4	86.1	87.9	87.7	0.773574	0.000960691	579	0.00930659	High	High	High	High	High	High	1		P97494	0.773574	0.000960691		P97494	198.987	112.6	115.3	110.4	86.1	87.9	87.7
FALSE	High	Master Protein	Q9QYG0	Protein NDRG2 OS=Mus musculus OX=10090 GN=Ndrg2 PE=1 SV=1	0	114.778	57	15	37	15	371	40.8	5.4	130.27	15	1.25	1.282	1.293	87.8	88.6	87.3	109.8	113.6	112.8	1.27493	0.000963036	580	0.00931322	High	High	High	High	High	High	1		Q9QYG0	1.27493	0.000963036		Q9QYG0	114.778	87.8	88.6	87.3	109.8	113.6	112.8
FALSE	High	Master Protein	Q9QYR7	Acyl-coenzyme A thioesterase 3 OS=Mus musculus OX=10090 GN=Acot3 PE=1 SV=1	0	61.488	43	13	16	8	432	47.5	7.46	55.23	13	0.404	0.387	0.401	138.2	148.7	142.6	55.9	57.5	57.2	0.397206	0.000965966	581	0.00932548	High	High	High	High	High	High	1		Q9QYR7	0.397206	0.000965966		Q9QYR7	61.488	138.2	148.7	142.6	55.9	57.5	57.2
FALSE	High	Master Protein	Q8K284	General transcription factor 3C polypeptide 1 OS=Mus musculus OX=10090 GN=Gtf3c1 PE=1 SV=2	0	18.222	4	7	7	7	2101	237.3	7.25	14.74	7	1.52	1.392	1.329	79.8	80.5	88.6	121.3	112	117.8	1.41061	0.000967703	582	0.00932619	High	High	High	High	High	High	1		Q8K284	1.41061	0.000967703		Q8K284	18.222	79.8	80.5	88.6	121.3	112	117.8
FALSE	High	Master Protein	O55239	Nicotinamide N-methyltransferase OS=Mus musculus OX=10090 GN=Nnmt PE=1 SV=1	0	41.145	56	8	8	8	264	29.6	5.39	36.89	8	1.277	1.324	1.466	86.1	88.1	80.8	110	116.6	118.4	1.35294	0.000969158	583	0.0093242	High	High	High	High	High	High	1		O55239	1.35294	0.000969158		O55239	41.145	86.1	88.1	80.8	110	116.6	118.4
FALSE	High	Master Protein	Q64521	Glycerol-3-phosphate dehydrogenase, mitochondrial OS=Mus musculus OX=10090 GN=Gpd2 PE=1 SV=2	0	288.105	72	53	86	53	727	80.9	6.61	268.92	53	0.52	0.532	0.561	133.1	131.4	125.8	69.2	69.9	70.6	0.537279	0.000974117	584	0.00935586	High	High	High	High	High	High	1		Q64521	0.537279	0.000974117		Q64521	288.105	133.1	131.4	125.8	69.2	69.9	70.6
FALSE	High	Master Protein	Q8R104	NAD-dependent protein deacetylase sirtuin-3 OS=Mus musculus OX=10090 GN=Sirt3 PE=1 SV=2	0	39.454	29	10	10	10	334	36.6	7.44	23.84	10	1.328	1.251	1.278	83.5	88.9	90.2	110.9	111.1	115.3	1.28446	0.000983421	585	0.00942907	High	High	High	High	High	High	1		Q8R104	1.28446	0.000983421		Q8R104	39.454	83.5	88.9	90.2	110.9	111.1	115.3
FALSE	High	Master Protein	Q3UIR3	E3 ubiquitin-protein ligase DTX3L OS=Mus musculus OX=10090 GN=Dtx3l PE=1 SV=1	0	109.094	35	23	27	23	748	83	8.09	82.12	23	1.144	1.111	1.202	93.1	94.8	91	106.5	105.3	109.3	1.15131	0.000984363	586	0.009422	High	High	High	High	High	High	1		Q3UIR3	1.15131	0.000984363		Q3UIR3	109.094	93.1	94.8	91	106.5	105.3	109.3
FALSE	High	Master Protein	Q61285	ATP-binding cassette sub-family D member 2 OS=Mus musculus OX=10090 GN=Abcd2 PE=1 SV=2	0	88.239	27	19	22	17	741	83.4	9.09	67.21	19	0.302	0.282	0.274	148.6	157.5	160.5	44.8	44.5	44	0.285684	0.000989153	587	0.00945172	High	High	High	High	High	High	1		Q61285	0.285684	0.000989153		Q61285	88.239	148.6	157.5	160.5	44.8	44.5	44
FALSE	High	Master Protein	Q9D1H6	NADH dehydrogenase [ubiquinone] 1 alpha subcomplex assembly factor 4 OS=Mus musculus OX=10090 GN=Ndufaf4 PE=1 SV=1	0	34.666	51	8	9	8	173	20.1	9.39	29.98	8	1.383	1.49	1.441	82.4	80.5	83.3	113.9	120	120	1.43745	0.000993771	588	0.0094797	High	High	High	High	High	High	1		Q9D1H6	1.43745	0.000993771		Q9D1H6	34.666	82.4	80.5	83.3	113.9	120	120
FALSE	High	Master Protein	Q8JZQ2	AFG3-like protein 2 OS=Mus musculus OX=10090 GN=Afg3l2 PE=1 SV=1	0	147.967	39	35	38	31	802	89.5	8.6	123.2	35	1.063	1.084	1.09	96.7	96	95.9	102.8	104	104.5	1.07866	0.00099464	589	0.00947187	High	High	High	High	High	High	1		Q8JZQ2	1.07866	0.00099464		Q8JZQ2	147.967	96.7	96	95.9	102.8	104	104.5
FALSE	High	Master Protein	Q3UBG2	PTB-containing, cubilin and LRP1-interacting protein OS=Mus musculus OX=10090 GN=Pid1 PE=1 SV=2	0	24.23	33	5	6	5	217	24.8	6.99	23.7	5	1.505	1.363	1.49	77.2	86.4	81.3	116.2	117.7	121.2	1.44998	0.000996458	590	0.00947311	High	High	High	High	High	High	1		Q3UBG2	1.44998	0.000996458		Q3UBG2	24.23	77.2	86.4	81.3	116.2	117.7	121.2
FALSE	High	Master Protein	Q8K2I4	Beta-mannosidase OS=Mus musculus OX=10090 GN=Manba PE=1 SV=1	0	67.616	21	17	19	17	879	100.8	7.25	47.14	17	1.628	1.681	1.492	73.2	74.2	83.8	119.1	124.7	125	1.59516	0.00100521	591	0.00954013	High	High	High	High	High	High	1		Q8K2I4	1.59516	0.00100521		Q8K2I4	67.616	73.2	74.2	83.8	119.1	124.7	125
FALSE	High	Master Protein	Q8BGT5	Alanine aminotransferase 2 OS=Mus musculus OX=10090 GN=Gpt2 PE=1 SV=1	0	176.959	71	29	50	29	522	57.9	8	175.16	29	0.836	0.841	0.864	108.4	110.2	106.2	90.6	92.7	91.8	0.846983	0.00101157	592	0.00958427	High	High	High	High	High	High	1		Q8BGT5	0.846983	0.00101157		Q8BGT5	176.959	108.4	110.2	106.2	90.6	92.7	91.8
FALSE	High	Master Protein	Q8VDC1	FYVE and coiled-coil domain-containing protein 1 OS=Mus musculus OX=10090 GN=Fyco1 PE=1 SV=1	0	90.183	16	23	27	23	1437	162.2	4.98	68.37	23	1.445	1.406	1.249	82.5	81.6	89.9	119.2	114.6	112.2	1.3622	0.00101353	593	0.00958666	High	High	High	High	High	High	1		Q8VDC1	1.3622	0.00101353		Q8VDC1	90.183	82.5	81.6	89.9	119.2	114.6	112.2
FALSE	High	Master Protein	P61804	Dolichyl-diphosphooligosaccharide--protein glycosyltransferase subunit DAD1 OS=Mus musculus OX=10090 GN=Dad1 PE=1 SV=3	0	6.711	19	2	2	2	113	12.5	7.08	5.26	2	1.218	1.34	1.249	88.6	85.4	90.5	107.9	114.5	113.1	1.26843	0.00101674	594	0.0096008	High	High	High	High	High	High	1		P61804	1.26843	0.00101674		P61804	6.711	88.6	85.4	90.5	107.9	114.5	113.1
FALSE	High	Master Protein	Q922E6	FAST kinase domain-containing protein 2, mitochondrial OS=Mus musculus OX=10090 GN=Fastkd2 PE=2 SV=2	0	6.912	4	4	4	4	689	78.9	8.9	6.53	4	1.24	1.233	1.229	86.6	92.2	89.8	107.4	113.6	110.4	1.2338	0.00101866	595	0.00960279	High	High	High	High	High	High	1		Q922E6	1.2338	0.00101866		Q922E6	6.912	86.6	92.2	89.8	107.4	113.6	110.4
FALSE	High	Master Protein	P18760	Cofilin-1 OS=Mus musculus OX=10090 GN=Cfl1 PE=1 SV=3	0	98.012	81	22	43	20	166	18.5	8.09	129.17	22	0.828	0.801	0.786	110.2	110.8	111.4	91.2	88.8	87.6	0.805054	0.00101905	596	0.00959038	High	High	High	High	High	High	1		P18760	0.805054	0.00101905		P18760	98.012	110.2	110.8	111.4	91.2	88.8	87.6
FALSE	High	Master Protein	P46935	E3 ubiquitin-protein ligase NEDD4 OS=Mus musculus OX=10090 GN=Nedd4 PE=1 SV=3	0	102.669	31	29	32	26	887	102.6	5.26	86.94	29	1.26	1.268	1.288	86.3	89.1	88.7	108.7	113	114.2	1.27187	0.00101906	597	0.00957435	High	High	High	High	High	High	1		P46935	1.27187	0.00101906		P46935	102.669	86.3	89.1	88.7	108.7	113	114.2
FALSE	High	Master Protein	Q64726	Zinc-alpha-2-glycoprotein OS=Mus musculus OX=10090 GN=Azgp1 PE=1 SV=2	0	57.977	45	15	20	15	307	35.3	6.18	59.65	15	0.809	0.831	0.829	109.8	109.9	109.4	88.8	91.3	90.7	0.82285	0.00102701	598	0.00963292	High	High	High	High	High	High	1		Q64726	0.82285	0.00102701		Q64726	57.977	109.8	109.9	109.4	88.8	91.3	90.7
FALSE	High	Master Protein	Q8BFY6	Peflin OS=Mus musculus OX=10090 GN=Pef1 PE=1 SV=1	0	39.055	35	9	12	9	275	29.2	6.3	36.5	9	1.235	1.334	1.239	87.3	85.8	91.4	107.8	114.5	113.2	1.26843	0.00103657	599	0.00970641	High	High	High	High	High	High	1		Q8BFY6	1.26843	0.00103657		Q8BFY6	39.055	87.3	85.8	91.4	107.8	114.5	113.2
FALSE	High	Master Protein	Q9QY76	Vesicle-associated membrane protein-associated protein B OS=Mus musculus OX=10090 GN=Vapb PE=1 SV=3	0	64.612	65	17	29	16	243	26.9	7.78	78.59	17	0.702	0.728	0.712	121.4	115.5	113.2	85.2	84.1	80.7	0.714082	0.00103666	600	0.00969103	High	High	High	High	High	High	1		Q9QY76	0.714082	0.00103666		Q9QY76	64.612	121.4	115.5	113.2	85.2	84.1	80.7
FALSE	High	Master Protein	Q9CPR1	RWD domain-containing protein 4 OS=Mus musculus OX=10090 GN=Rwdd4 PE=2 SV=1	0	17.73	22	5	5	5	188	21.1	5.63	8.5	5	1.426	1.427	1.354	81	80.9	88	115.5	115.5	119.2	1.40136	0.00103732	601	0.00968106	High	High	High	High	High	High	1		Q9CPR1	1.40136	0.00103732		Q9CPR1	17.73	81	80.9	88	115.5	115.5	119.2
FALSE	High	Master Protein	Q61879	Myosin-10 OS=Mus musculus OX=10090 GN=Myh10 PE=1 SV=2	0	193.749	22	48	54	22	1976	228.9	5.54	162.13	48	1.458	1.343	1.259	81.3	84.1	89.9	118.6	112.9	113.2	1.35018	0.00103735	602	0.00966523	High	High	High	High	High	High	1		Q61879	1.35018	0.00103735		Q61879	193.749	81.3	84.1	89.9	118.6	112.9	113.2
FALSE	High	Master Protein	O55201	Transcription elongation factor SPT5 OS=Mus musculus OX=10090 GN=Supt5h PE=1 SV=1	0	69.349	18	19	22	19	1082	120.6	5.05	53.49	19	1.212	1.179	1.171	89.4	91	93.9	108.4	107.3	110	1.18739	0.0010401	603	0.00967482	High	High	High	High	High	High	1		O55201	1.18739	0.0010401		O55201	69.349	89.4	91	93.9	108.4	107.3	110
FALSE	High	Master Protein	P14901	Heme oxygenase 1 OS=Mus musculus OX=10090 GN=Hmox1 PE=1 SV=1	0	37.849	34	8	8	8	289	32.9	6.54	24.71	8	0.568	0.591	0.554	126.8	124	131.1	72	73.3	72.6	0.570568	0.00104432	604	0.009698	High	High	High	High	High	High	1		P14901	0.570568	0.00104432		P14901	37.849	126.8	124	131.1	72	73.3	72.6
FALSE	High	Master Protein	Q3V1L4	Cytosolic purine 5'-nucleotidase OS=Mus musculus OX=10090 GN=Nt5c2 PE=1 SV=2	0	65.344	31	15	15	15	560	64.8	6.21	49.67	15	0.799	0.788	0.834	107.8	114.1	110.1	86.2	89.9	91.9	0.807229	0.00105461	605	0.00977736	High	High	High	High	High	High	1		Q3V1L4	0.807229	0.00105461		Q3V1L4	65.344	107.8	114.1	110.1	86.2	89.9	91.9
FALSE	High	Master Protein	Q9CYN2	Signal peptidase complex subunit 2 OS=Mus musculus OX=10090 GN=Spcs2 PE=1 SV=1	0	51.325	44	12	20	12	226	25	8.57	60.14	12	1.354	1.304	1.392	84.1	88.1	83.1	113.9	115	115.7	1.34978	0.0010571	606	0.00978431	High	High	High	High	High	High	1		Q9CYN2	1.34978	0.0010571		Q9CYN2	51.325	84.1	88.1	83.1	113.9	115	115.7
FALSE	High	Master Protein	Q9QYI3	DnaJ homolog subfamily C member 7 OS=Mus musculus OX=10090 GN=Dnajc7 PE=1 SV=2	0	85.672	43	22	26	22	494	56.4	6.49	64.46	22	1.255	1.224	1.212	87.3	90.8	90.9	109.6	111.2	110.1	1.23011	0.00106191	607	0.00981257	High	High	High	High	High	High	1		Q9QYI3	1.23011	0.00106191		Q9QYI3	85.672	87.3	90.8	90.9	109.6	111.2	110.1
FALSE	High	Master Protein	Q64FW2	All-trans-retinol 13,14-reductase OS=Mus musculus OX=10090 GN=Retsat PE=1 SV=3	0	107.755	45	28	33	28	609	67.3	8.95	97.28	28	0.816	0.785	0.828	107.3	113.4	111	87.6	89	91.8	0.809165	0.00106304	608	0.00980693	High	High	High	High	High	High	1		Q64FW2	0.809165	0.00106304		Q64FW2	107.755	107.3	113.4	111	87.6	89	91.8
FALSE	High	Master Protein	P21570	Angiogenin OS=Mus musculus OX=10090 GN=Ang PE=1 SV=1	0	20.768	42	6	8	6	145	16.2	9.41	24.42	6	1.523	1.331	1.314	78.4	87.5	85.6	119.5	116.5	112.5	1.38569	0.00106904	609	0.00984601	High	High	High	High	High	High	1		P21570	1.38569	0.00106904		P21570	20.768	78.4	87.5	85.6	119.5	116.5	112.5
FALSE	High	Master Protein	P04940	Ig kappa chain V-VI region NQ2-17.4.1 OS=Mus musculus OX=10090 PE=2 SV=1	0.001	4.273	14	2	2	2	107	11.6	9.36	1.9	2	0.413	0.305	0.475	139.8	149.6	140.6	57.7	45.7	66.7	0.395581	0.00107098	610	0.00984775	High	High	High	High	High	High	1		P04940	0.395581	0.00107098		P04940	4.273	139.8	149.6	140.6	57.7	45.7	66.7
FALSE	High	Master Protein	O55128	Histone deacetylase complex subunit SAP18 OS=Mus musculus OX=10090 GN=Sap18 PE=1 SV=1	0	44.525	70	11	15	11	153	17.6	9.35	39.64	11	1.254	1.192	1.216	86.9	91.3	92.1	108.9	108.8	112	1.21976	0.00107131	611	0.0098347	High	High	High	High	High	High	1		O55128	1.21976	0.00107131		O55128	44.525	86.9	91.3	92.1	108.9	108.8	112
FALSE	High	Master Protein	Q9Z0P5	Twinfilin-2 OS=Mus musculus OX=10090 GN=Twf2 PE=1 SV=1	0	28.792	29	9	9	5	349	39.4	6.8	26.69	9	0.825	0.776	0.824	107	112.2	112.6	88.3	87.1	92.8	0.808318	0.0010715	612	0.00982037	High	High	High	High	High	High	1		Q9Z0P5	0.808318	0.0010715		Q9Z0P5	28.792	107	112.2	112.6	88.3	87.1	92.8
FALSE	High	Master Protein	Q60991	Cytochrome P450 7B1 OS=Mus musculus OX=10090 GN=Cyp7b1 PE=1 SV=2	0	106.857	45	24	34	24	507	58.4	9.09	100.31	24	4.705	5.04	4.104	37.4	32.1	37.8	175.8	162	155	4.59273	0.00107708	613	0.00985535	High	High	High	High	High	High	1		Q60991	4.59273	0.00107708		Q60991	106.857	37.4	32.1	37.8	175.8	162	155
FALSE	High	Master Protein	Q9Z211	Peroxisomal membrane protein 11A OS=Mus musculus OX=10090 GN=Pex11a PE=1 SV=1	0	55.379	48	11	14	11	246	28.1	9.83	40.34	11	0.372	0.378	0.363	144.1	140.7	153	53.5	53.2	55.6	0.370717	0.00108187	614	0.00988308	High	High	High	High	High	High	1		Q9Z211	0.370717	0.00108187		Q9Z211	55.379	144.1	140.7	153	53.5	53.2	55.6
FALSE	High	Master Protein	P20065	Thymosin beta-4 OS=Mus musculus OX=10090 GN=Tmsb4x PE=1 SV=1	0	31.904	50	8	14	5	50	5.7	5.06	45.44	8	0.71	0.745	0.752	118.1	116.2	111.5	83.9	86.6	83.9	0.735685	0.00108503	615	0.00989586	High	High	High	High	High	High	1		P20065	0.735685	0.00108503		P20065	31.904	118.1	116.2	111.5	83.9	86.6	83.9
FALSE	High	Master Protein	Q80ZS3	28S ribosomal protein S26, mitochondrial OS=Mus musculus OX=10090 GN=Mrps26 PE=1 SV=1	0	36.466	44	10	11	10	200	23.4	9.96	29.82	10	1.258	1.247	1.207	85.7	91	91.5	107.9	113.5	110.4	1.23714	0.00108524	616	0.00988165	High	High	High	High	High	High	1		Q80ZS3	1.23714	0.00108524		Q80ZS3	36.466	85.7	91	91.5	107.9	113.5	110.4
FALSE	High	Master Protein	Q9CWL8	Beta-catenin-like protein 1 OS=Mus musculus OX=10090 GN=Ctnnbl1 PE=1 SV=1	0	29.004	14	8	8	8	563	64.9	5.07	24.38	8	1.284	1.237	1.269	84.7	89.5	91	108.7	110.7	115.4	1.26244	0.00108795	617	0.00989029	High	High	High	High	High	High	1		Q9CWL8	1.26244	0.00108795		Q9CWL8	29.004	84.7	89.5	91	108.7	110.7	115.4
FALSE	High	Master Protein	Q9CWP6	Motile sperm domain-containing protein 2 OS=Mus musculus OX=10090 GN=Mospd2 PE=1 SV=2	0	34.621	17	9	11	9	518	59.8	5.67	36.43	9	0.745	0.837	0.807	113.9	109.2	111	84.9	91.4	89.6	0.79587	0.00109187	618	0.0099099	High	High	High	High	High	High	1		Q9CWP6	0.79587	0.00109187		Q9CWP6	34.621	113.9	109.2	111	84.9	91.4	89.6
FALSE	High	Master Protein	Q8K370	Acyl-CoA dehydrogenase family member 10 OS=Mus musculus OX=10090 GN=Acad10 PE=1 SV=1	0	247.823	57	49	62	48	1069	118.9	8.24	204.73	49	0.897	0.907	0.924	104.8	106.2	103.3	94	96.3	95.4	0.909004	0.0010947	619	0.00991951	High	High	High	High	High	High	1		Q8K370	0.909004	0.0010947		Q8K370	247.823	104.8	106.2	103.3	94	96.3	95.4
FALSE	High	Master Protein	P01867	Immunoglobulin heavy constant gamma 2B OS=Mus musculus OX=10090 GN=Ighg2b PE=1 SV=3	0	59.059	29	10	17	10	404	44.2	6.52	69.04	10	1.349	1.329	1.435	84.4	87.7	81	113.9	116.6	116.2	1.36981	0.00109589	620	0.00991426	High	High	High	High	High	High	1		P01867	1.36981	0.00109589		P01867	59.059	84.4	87.7	81	113.9	116.6	116.2
FALSE	High	Master Protein	P09925	Surfeit locus protein 1 OS=Mus musculus OX=10090 GN=Surf1 PE=1 SV=3	0	17.688	15	5	5	5	306	34.8	9.72	11.96	5	1.255	1.258	1.24	86.6	87.4	92.6	108.7	109.9	114.8	1.25056	0.00109718	621	0.00990992	High	High	High	High	High	High	1		P09925	1.25056	0.00109718		P09925	17.688	86.6	87.4	92.6	108.7	109.9	114.8
FALSE	High	Master Protein	Q8R016	Bleomycin hydrolase OS=Mus musculus OX=10090 GN=Blmh PE=1 SV=1	0	122.092	54	22	29	22	455	52.5	6.48	97.12	22	1.156	1.15	1.205	91	94.8	90.7	105.2	109	109.3	1.16998	0.00110143	622	0.00993238	High	High	High	High	High	High	1		Q8R016	1.16998	0.00110143		Q8R016	122.092	91	94.8	90.7	105.2	109	109.3
FALSE	High	Master Protein	Q9DBK0	Acetyl-coenzyme A thioesterase OS=Mus musculus OX=10090 GN=Acot12 PE=1 SV=1	0	135.935	51	28	33	28	556	61.7	7.18	113.85	28	0.772	0.798	0.792	111.7	112.4	111.6	86.2	89.7	88.5	0.787608	0.00110395	623	0.00993914	High	High	High	High	High	High	1		Q9DBK0	0.787608	0.00110395		Q9DBK0	135.935	111.7	112.4	111.6	86.2	89.7	88.5
FALSE	High	Master Protein	Q7TSH2	Phosphorylase b kinase regulatory subunit beta OS=Mus musculus OX=10090 GN=Phkb PE=1 SV=1	0	99.913	27	27	28	27	1085	123.8	6.83	72.7	27	1.157	1.129	1.15	91	93.9	94.8	105.3	106	109	1.14516	0.001105	624	0.00993264	High	High	High	High	High	High	1		Q7TSH2	1.14516	0.001105		Q7TSH2	99.913	91	93.9	94.8	105.3	106	109
FALSE	High	Master Protein	O88492	Perilipin-4 OS=Mus musculus OX=10090 GN=Plin4 PE=1 SV=2	0	119.154	52	24	28	24	1403	139.3	8.59	95.95	24	0.213	0.207	0.196	160	163.4	174.6	34.1	33.8	34.2	0.20502	0.00110693	625	0.00993399	High	High	High	High	High	High	1		O88492	0.20502	0.00110693		O88492	119.154	160	163.4	174.6	34.1	33.8	34.2
FALSE	High	Master Protein	Q3ULD5	Methylcrotonoyl-CoA carboxylase beta chain, mitochondrial OS=Mus musculus OX=10090 GN=Mccc2 PE=1 SV=1	0	165.804	61	28	38	28	563	61.3	8	139.28	28	1.475	1.388	1.504	78.9	86.2	79.4	116.4	119.7	119.4	1.45399	0.00110829	626	0.00993035	High	High	High	High	High	High	1		Q3ULD5	1.45399	0.00110829		Q3ULD5	165.804	78.9	86.2	79.4	116.4	119.7	119.4
FALSE	High	Master Protein	Q91XD4	Formimidoyltransferase-cyclodeaminase OS=Mus musculus OX=10090 GN=Ftcd PE=1 SV=1	0	242.7	79	35	72	35	541	58.9	6.11	248.74	35	1.281	1.241	1.29	86.4	91.1	86.8	110.7	113	112	1.27015	0.00111399	627	0.0099655	High	High	High	High	High	High	1		Q91XD4	1.27015	0.00111399		Q91XD4	242.7	86.4	91.1	86.8	110.7	113	112
FALSE	High	Master Protein	P18581	Cationic amino acid transporter 2 OS=Mus musculus OX=10090 GN=Slc7a2 PE=1 SV=3	0	24.527	8	5	8	5	657	71.8	7.15	19.86	5	1.508	1.58	1.537	76.7	77.9	81.5	115.6	123	125.3	1.5413	0.00111459	628	0.00995503	High	High	High	High	High	High	1		P18581	1.5413	0.00111459		P18581	24.527	76.7	77.9	81.5	115.6	123	125.3
FALSE	High	Master Protein	P48025	Tyrosine-protein kinase SYK OS=Mus musculus OX=10090 GN=Syk PE=1 SV=2	0.004	3.139	3	2	2	2	629	71.3	7.88	1.89	2	0.849	0.869	0.837	106.3	107.1	110.6	90.3	93.1	92.5	0.851543	0.00111783	629	0.00996809	High	High	High	High	High	High	1		P48025	0.851543	0.00111783		P48025	3.139	106.3	107.1	110.6	90.3	93.1	92.5
FALSE	High	Master Protein	P31649	Sodium- and chloride-dependent GABA transporter 2 OS=Mus musculus OX=10090 GN=Slc6a13 PE=1 SV=1	0	27.075	9	6	7	5	602	68.2	6.25	24.28	6	1.373	1.306	1.321	81.5	89	86.8	111.8	116.3	114.6	1.33191	0.00112044	630	0.00997547	High	High	High	High	High	High	1		P31649	1.33191	0.00112044		P31649	27.075	81.5	89	86.8	111.8	116.3	114.6
FALSE	Medium	Master Protein	O88866	Hormonally up-regulated neu tumor-associated kinase OS=Mus musculus OX=10090 GN=Hunk PE=2 SV=1	0.013	2.152	1	1	1	1	714	79.6	9.09	2.34	1	1.465	1.64	1.458	78.5	73.7	86.2	115	120.9	125.7	1.51678	0.00112793	631	0.0100263	High	High	High	High	High	High	1		O88866	1.51678	0.00112793		O88866	2.152	78.5	73.7	86.2	115	120.9	125.7
FALSE	High	Master Protein	Q9DC71	28S ribosomal protein S15, mitochondrial OS=Mus musculus OX=10090 GN=Mrps15 PE=1 SV=2	0	67.301	52	17	19	17	258	29.4	10.13	58.89	17	1.252	1.219	1.209	87.1	89.8	92.6	109	109.5	112	1.22635	0.00113519	632	0.0100748	High	High	High	High	High	High	1		Q9DC71	1.22635	0.00113519		Q9DC71	67.301	87.1	89.8	92.6	109	109.5	112
FALSE	High	Master Protein	O35286	ATP-dependent RNA helicase DHX15 OS=Mus musculus OX=10090 GN=Dhx15 PE=1 SV=2	0	95.783	35	26	30	26	795	90.9	7.46	82.98	26	1.07	1.093	1.084	96	95.3	96.9	102.7	104.2	105	1.08223	0.0011391	633	0.0100936	High	High	High	High	High	High	1		O35286	1.08223	0.0011391		O35286	95.783	96	95.3	96.9	102.7	104.2	105
FALSE	High	Master Protein	Q99MZ7	Peroxisomal trans-2-enoyl-CoA reductase OS=Mus musculus OX=10090 GN=Pecr PE=1 SV=1	0	90.022	66	15	27	15	303	32.4	8.29	114.36	15	1.175	1.182	1.231	91.2	93.7	88.4	107.1	110.8	108.8	1.19539	0.00114346	634	0.0101162	High	High	High	High	High	High	1		Q99MZ7	1.19539	0.00114346		Q99MZ7	90.022	91.2	93.7	88.4	107.1	110.8	108.8
FALSE	High	Master Protein	Q4KL35	PDZ domain-containing protein MAGIX OS=Mus musculus OX=10090 GN=Magix PE=1 SV=1	0	26.041	21	6	6	6	324	34.8	11.19	20.2	6	1.618	1.369	1.408	75	83.3	85.8	121.3	113.9	120.8	1.45842	0.00115055	635	0.0101629	High	High	High	High	High	High	1		Q4KL35	1.45842	0.00115055		Q4KL35	26.041	75	83.3	85.8	121.3	113.9	120.8
FALSE	High	Master Protein	P19157	Glutathione S-transferase P 1 OS=Mus musculus OX=10090 GN=Gstp1 PE=1 SV=2	0	149.734	70	14	125	7	210	23.6	7.87	410.86	14	2.913	2.379	3.059	51	61.6	47.3	148.7	146.5	144.8	2.75172	0.00117104	636	0.0103276	High	High	High	High	High	High	1		P19157	2.75172	0.00117104		P19157	149.734	51	61.6	47.3	148.7	146.5	144.8
FALSE	High	Master Protein	Q8CIF4	Biotinidase OS=Mus musculus OX=10090 GN=Btd PE=1 SV=2	0	53.873	28	10	11	10	520	58.1	5.8	36.32	10	1.125	1.13	1.108	93.3	95.1	94.5	104.9	107.5	104.7	1.12089	0.00117332	637	0.0103315	High	High	High	High	High	High	1		Q8CIF4	1.12089	0.00117332		Q8CIF4	53.873	93.3	95.1	94.5	104.9	107.5	104.7
FALSE	High	Master Protein	A2ASZ8	Calcium-binding mitochondrial carrier protein SCaMC-2 OS=Mus musculus OX=10090 GN=Slc25a25 PE=1 SV=1	0	43.854	24	11	13	9	469	52.6	8.54	37.48	11	1.27	1.227	1.275	86	89.4	90.4	109.2	109.7	115.3	1.25734	0.00117334	638	0.0103155	High	High	High	High	High	High	1		A2ASZ8	1.25734	0.00117334		A2ASZ8	43.854	86	89.4	90.4	109.2	109.7	115.3
FALSE	High	Master Protein	Q99JX7	Nuclear RNA export factor 1 OS=Mus musculus OX=10090 GN=Nxf1 PE=1 SV=3	0	48.265	24	13	16	13	618	70.3	8.73	39.33	13	1.237	1.262	1.322	87.9	89.5	86.5	108.7	113	114.4	1.27359	0.00117346	639	0.0103004	High	High	High	High	High	High	1		Q99JX7	1.27359	0.00117346		Q99JX7	48.265	87.9	89.5	86.5	108.7	113	114.4
FALSE	High	Master Protein	Q9JJ28	Protein flightless-1 homolog OS=Mus musculus OX=10090 GN=Flii PE=1 SV=1	0	168.56	32	38	42	38	1271	144.7	6.06	121.97	38	1.165	1.128	1.173	90.4	94.5	93.4	105.4	106.6	109.6	1.15559	0.00117963	640	0.0103383	High	High	High	High	High	High	1		Q9JJ28	1.15559	0.00117963		Q9JJ28	168.56	90.4	94.5	93.4	105.4	106.6	109.6
FALSE	High	Master Protein	Q9DBC0	Protein adenylyltransferase SelO, mitochondrial OS=Mus musculus OX=10090 GN=Selenoo PE=1 SV=4	0	126.022	40	22	24	22	667	74.2	5.83	88.55	22	1.302	1.293	1.254	85.6	86.8	90.5	111.5	112.2	113.5	1.28262	0.00118034	641	0.0103284	High	High	High	High	High	High	1		Q9DBC0	1.28262	0.00118034		Q9DBC0	126.022	85.6	86.8	90.5	111.5	112.2	113.5
FALSE	High	Master Protein	P54818	Galactocerebrosidase OS=Mus musculus OX=10090 GN=Galc PE=1 SV=2	0	10.221	6	3	3	3	684	77.2	6.74	4.66	3	2.033	1.649	1.513	64.3	78.5	78.4	130.7	129.4	118.7	1.71248	0.00118372	642	0.0103419	High	High	High	High	High	High	1		P54818	1.71248	0.00118372		P54818	10.221	64.3	78.5	78.4	130.7	129.4	118.7
FALSE	High	Master Protein	P17047	Lysosome-associated membrane glycoprotein 2 OS=Mus musculus OX=10090 GN=Lamp2 PE=1 SV=2	0	40.339	19	9	13	9	415	45.7	7.39	42.33	9	0.762	0.819	0.797	112.8	112.2	109.7	86	91.8	87.4	0.792351	0.00118859	643	0.0103683	High	High	High	High	High	High	1		P17047	0.792351	0.00118859		P17047	40.339	112.8	112.2	109.7	86	91.8	87.4
FALSE	High	Master Protein	Q9JJU8	Adapter Sh3bgrl OS=Mus musculus OX=10090 GN=Sh3bgrl PE=1 SV=1	0	70.024	94	12	20	12	114	12.8	4.92	70.96	12	0.746	0.727	0.73	111.4	116.7	117.8	83.1	84.8	86.1	0.734316	0.00119306	644	0.0103911	High	High	High	High	High	High	1		Q9JJU8	0.734316	0.00119306		Q9JJU8	70.024	111.4	116.7	117.8	83.1	84.8	86.1
FALSE	High	Master Protein	Q9D0M3	Cytochrome c1, heme protein, mitochondrial OS=Mus musculus OX=10090 GN=Cyc1 PE=1 SV=1	0	71.381	57	14	25	14	325	35.3	9.16	84.07	14	1.239	1.213	1.269	87.5	90.5	89.8	108.4	109.9	113.9	1.24048	0.00119771	645	0.0104154	High	High	High	High	High	High	1		Q9D0M3	1.24048	0.00119771		Q9D0M3	71.381	87.5	90.5	89.8	108.4	109.9	113.9
FALSE	High	Master Protein	P62751	60S ribosomal protein L23a OS=Mus musculus OX=10090 GN=Rpl23a PE=1 SV=1	0	94.182	52	17	31	17	156	17.7	10.45	85.23	17	1.107	1.107	1.134	94.2	96.3	93.1	104.3	106.5	105.5	1.1153	0.00119923	646	0.0104125	High	High	High	High	High	High	1		P62751	1.1153	0.00119923		P62751	94.182	94.2	96.3	93.1	104.3	106.5	105.5
FALSE	High	Master Protein	P19639	Glutathione S-transferase Mu 3 OS=Mus musculus OX=10090 GN=Gstm3 PE=1 SV=2	0	146.695	86	24	106	9	218	25.7	7.77	264.09	24	0.466	0.477	0.511	135.3	140.7	128.2	63.1	67.1	65.6	0.484414	0.00120991	647	0.010489	High	High	High	High	High	High	1		P19639	0.484414	0.00120991		P19639	146.695	135.3	140.7	128.2	63.1	67.1	65.6
FALSE	High	Master Protein	Q9DCW4	Electron transfer flavoprotein subunit beta OS=Mus musculus OX=10090 GN=Etfb PE=1 SV=3	0	133.861	82	21	72	21	255	27.6	8.1	207.36	21	1.152	1.106	1.147	92.4	95.4	93.3	106.4	105.5	107	1.13447	0.00121594	648	0.010525	High	High	High	High	High	High	1		Q9DCW4	1.13447	0.00121594		Q9DCW4	133.861	92.4	95.4	93.3	106.4	105.5	107
FALSE	High	Master Protein	P52196	Thiosulfate sulfurtransferase OS=Mus musculus OX=10090 GN=Tst PE=1 SV=3	0	90.766	54	17	46	17	297	33.4	7.85	143.53	17	1.532	1.439	1.452	77	83	82.6	118	119.4	120	1.47321	0.00121733	649	0.0105208	High	High	High	High	High	High	1		P52196	1.47321	0.00121733		P52196	90.766	77	83	82.6	118	119.4	120
FALSE	High	Master Protein	Q9ET22	Dipeptidyl peptidase 2 OS=Mus musculus OX=10090 GN=Dpp7 PE=1 SV=2	0	59.916	34	14	14	14	506	56.2	5.39	42.29	14	1.556	1.537	1.421	76.7	79.1	84	119.3	121.5	119.4	1.50209	0.00122321	650	0.0105554	High	High	High	High	High	High	1		Q9ET22	1.50209	0.00122321		Q9ET22	59.916	76.7	79.1	84	119.3	121.5	119.4
FALSE	High	Master Protein	Q9DAW9	Calponin-3 OS=Mus musculus OX=10090 GN=Cnn3 PE=1 SV=1	0	51.912	35	11	16	10	330	36.4	5.72	52.84	11	1.211	1.241	1.188	89.2	88.6	93.4	108	110	110.9	1.21276	0.00122594	651	0.0105627	High	High	High	High	High	High	1		Q9DAW9	1.21276	0.00122594		Q9DAW9	51.912	89.2	88.6	93.4	108	110	110.9
FALSE	High	Master Protein	Q924L1	LETM1 domain-containing protein 1 OS=Mus musculus OX=10090 GN=Letmd1 PE=1 SV=1	0	31.323	21	8	9	8	360	41.7	10.54	26.14	8	1.31	1.313	1.282	86.8	87.9	86	113.7	115.4	110.3	1.30188	0.00122765	652	0.0105612	High	High	High	High	High	High	1		Q924L1	1.30188	0.00122765		Q924L1	31.323	86.8	87.9	86	113.7	115.4	110.3
FALSE	High	Master Protein	Q99K48	Non-POU domain-containing octamer-binding protein OS=Mus musculus OX=10090 GN=Nono PE=1 SV=3	0	66.263	29	19	28	17	473	54.5	8.95	64.01	19	1.325	1.331	1.274	84.4	84.8	90.7	111.8	112.8	115.5	1.30858	0.00122824	653	0.01055	High	High	High	High	High	High	1		Q99K48	1.30858	0.00122824		Q99K48	66.263	84.4	84.8	90.7	111.8	112.8	115.5
FALSE	Medium	Master Protein	P12399	Protein CTLA-2-alpha OS=Mus musculus OX=10090 GN=Ctla2a PE=2 SV=2	0.029	1.659	6	1	1	1	137	15.9	5.34	2.1	1	0.82	0.895	0.853	110.5	105.9	107	90.6	94.8	91.2	0.855288	0.00123672	654	0.0106067	High	High	High	High	High	High	1		P12399	0.855288	0.00123672		P12399	1.659	110.5	105.9	107	90.6	94.8	91.2
FALSE	High	Master Protein	P50462	Cysteine and glycine-rich protein 3 OS=Mus musculus OX=10090 GN=Csrp3 PE=1 SV=1	0	38.073	47	7	10	7	194	20.9	8.54	31.76	7	0.694	0.68	0.674	114.4	120.7	121.5	79.4	82.1	81.9	0.682557	0.00123924	655	0.0106121	High	High	High	High	High	High	1		P50462	0.682557	0.00123924		P50462	38.073	114.4	120.7	121.5	79.4	82.1	81.9
FALSE	High	Master Protein	P42208	Septin-2 OS=Mus musculus OX=10090 GN=Septin2 PE=1 SV=2	0	91.391	61	16	21	15	361	41.5	6.55	76.96	16	0.891	0.896	0.917	104.4	107	104.3	93	95.9	95.6	0.901172	0.0012431	656	0.0106289	High	High	High	High	High	High	1		P42208	0.901172	0.0012431		P42208	91.391	104.4	107	104.3	93	95.9	95.6
FALSE	High	Master Protein	P07724	Albumin OS=Mus musculus OX=10090 GN=Alb PE=1 SV=3	0	447.822	83	61	387	61	608	68.6	6.07	1154.14	61	0.723	0.697	0.741	115.2	119.4	114.2	83.3	83.2	84.6	0.719897	0.00124493	657	0.0106283	High	High	High	High	High	High	1		P07724	0.719897	0.00124493		P07724	447.822	115.2	119.4	114.2	83.3	83.2	84.6
FALSE	High	Master Protein	Q8VEK3	Heterogeneous nuclear ribonucleoprotein U OS=Mus musculus OX=10090 GN=Hnrnpu PE=1 SV=1	0	213.902	55	48	72	48	800	87.9	6.24	216.11	48	1.09	1.124	1.109	95.2	94.3	95.2	103.8	106	105.6	1.10783	0.00125432	658	0.0106922	High	High	High	High	High	High	1		Q8VEK3	1.10783	0.00125432		Q8VEK3	213.902	95.2	94.3	95.2	103.8	106	105.6
FALSE	High	Master Protein	P50295	Arylamine N-acetyltransferase 2 OS=Mus musculus OX=10090 GN=Nat2 PE=1 SV=1	0	52.84	49	11	12	9	290	33.7	5.88	46.17	11	1.551	1.434	1.451	74.1	83.8	84.5	114.9	120.2	122.6	1.47566	0.00125665	659	0.0106958	High	High	High	High	High	High	1		P50295	1.47566	0.00125665		P50295	52.84	74.1	83.8	84.5	114.9	120.2	122.6
FALSE	High	Master Protein	Q9D892	Inosine triphosphate pyrophosphatase OS=Mus musculus OX=10090 GN=Itpa PE=1 SV=2	0	66.56	81	10	16	10	198	21.9	5.87	58.97	10	1.199	1.217	1.189	88.3	90.7	93.6	105.9	110.3	111.2	1.20103	0.00125933	660	0.0107024	High	High	High	High	High	High	1		Q9D892	1.20103	0.00125933		Q9D892	66.56	88.3	90.7	93.6	105.9	110.3	111.2
FALSE	High	Master Protein	Q5U5V2	Hydroxylysine kinase OS=Mus musculus OX=10090 GN=Hykk PE=1 SV=2	0	90.459	49	15	22	15	376	42.3	6.02	76.11	15	0.789	0.835	0.823	110.1	108.8	111.5	86.9	90.9	91.8	0.815981	0.00125962	661	0.0106887	High	High	High	High	High	High	1		Q5U5V2	0.815981	0.00125962		Q5U5V2	90.459	110.1	108.8	111.5	86.9	90.9	91.8
FALSE	High	Master Protein	Q9CQC6	eIF5-mimic protein 2 OS=Mus musculus OX=10090 GN=Bzw1 PE=1 SV=1	0	67.082	46	20	25	18	419	48	5.92	59.74	20	1.31	1.329	1.259	84.9	85.5	90.6	111.3	113.7	114	1.29885	0.0012644	662	0.010713	High	High	High	High	High	High	1		Q9CQC6	1.29885	0.0012644		Q9CQC6	67.082	84.9	85.5	90.6	111.3	113.7	114
FALSE	High	Master Protein	P18528	Ig heavy chain V region 6.96 OS=Mus musculus OX=10090 PE=4 SV=1	0	12.415	31	2	2	2	98	11	7.93	8.07	2	0.703	0.689	0.697	112.8	122.1	118.9	79.3	84.2	82.8	0.696156	0.00126659	663	0.0107154	High	High	High	High	High	High	1		P18528	0.696156	0.00126659		P18528	12.415	112.8	122.1	118.9	79.3	84.2	82.8
FALSE	High	Master Protein	Q6A009	E3 ubiquitin-protein ligase listerin OS=Mus musculus OX=10090 GN=Ltn1 PE=1 SV=3	0	28.75	5	10	12	10	1767	198.8	6.55	27.79	10	1.266	1.334	1.214	87	85.5	91.9	110.1	114	111.5	1.26929	0.00127026	664	0.0107302	High	High	High	High	High	High	1		Q6A009	1.26929	0.00127026		Q6A009	28.75	87	85.5	91.9	110.1	114	111.5
FALSE	High	Master Protein	P70398	Probable ubiquitin carboxyl-terminal hydrolase FAF-X OS=Mus musculus OX=10090 GN=Usp9x PE=1 SV=2	0	221.119	25	59	66	59	2559	290.5	5.87	162.6	59	1.139	1.15	1.124	91.8	93.1	95.8	104.6	107	107.7	1.13751	0.00127586	665	0.0107613	High	High	High	High	High	High	1		P70398	1.13751	0.00127586		P70398	221.119	91.8	93.1	95.8	104.6	107	107.7
FALSE	High	Master Protein	Q62448	Eukaryotic translation initiation factor 4 gamma 2 OS=Mus musculus OX=10090 GN=Eif4g2 PE=1 SV=2	0	149.976	40	36	41	36	906	102	7.14	124.78	36	1.344	1.301	1.284	83.8	86.8	89.3	112.7	112.9	114.6	1.30896	0.00127981	666	0.0107784	High	High	High	High	High	High	1		Q62448	1.30896	0.00127981		Q62448	149.976	83.8	86.8	89.3	112.7	112.9	114.6
FALSE	High	Master Protein	Q59J78	NADH dehydrogenase [ubiquinone] 1 alpha subcomplex assembly factor 2 OS=Mus musculus OX=10090 GN=Ndufaf2 PE=1 SV=1	0	48.444	73	12	17	12	168	19.6	8.25	52.02	12	1.224	1.195	1.218	87	92.7	91.5	106.4	110.8	111.5	1.21202	0.00128205	667	0.0107811	High	High	High	High	High	High	1		Q59J78	1.21202	0.00128205		Q59J78	48.444	87	92.7	91.5	106.4	110.8	111.5
FALSE	High	Master Protein	P19096	Fatty acid synthase OS=Mus musculus OX=10090 GN=Fasn PE=1 SV=2	0	936.972	70	141	345	141	2504	272.3	6.58	1139.5	141	0.593	0.617	0.586	127.8	120.8	126.8	75.8	74.6	74.3	0.598562	0.00128534	668	0.0107926	High	High	High	High	High	High	1		P19096	0.598562	0.00128534		P19096	936.972	127.8	120.8	126.8	75.8	74.6	74.3
FALSE	High	Master Protein	Q99JR1	Sideroflexin-1 OS=Mus musculus OX=10090 GN=Sfxn1 PE=1 SV=3	0	122.385	62	16	33	15	322	35.6	9.23	132.35	16	1.149	1.127	1.145	93	95.7	91.7	106.9	107.8	104.9	1.1398	0.00128543	669	0.0107773	High	High	High	High	High	High	1		Q99JR1	1.1398	0.00128543		Q99JR1	122.385	93	95.7	91.7	106.9	107.8	104.9
FALSE	High	Master Protein	P17225	Polypyrimidine tract-binding protein 1 OS=Mus musculus OX=10090 GN=Ptbp1 PE=1 SV=3	0	116.623	54	20	30	17	555	59.3	9.16	119.82	20	1.331	1.285	1.186	85.7	86.9	92.3	114.1	111.6	109.5	1.26538	0.0012883	670	0.0107852	High	High	High	High	High	High	1		P17225	1.26538	0.0012883		P17225	116.623	85.7	86.9	92.3	114.1	111.6	109.5
FALSE	High	Master Protein	Q148V7	RAB11-binding protein RELCH OS=Mus musculus OX=10090 GN=Relch PE=1 SV=1	0	38.203	12	13	13	13	1216	134.5	5.34	21.55	13	1.214	1.209	1.193	88.7	89.3	94.1	107.7	108	112.2	1.20507	0.00128847	671	0.0107705	High	High	High	High	High	High	1		Q148V7	1.20507	0.00128847		Q148V7	38.203	88.7	89.3	94.1	107.7	108	112.2
FALSE	High	Master Protein	Q3TBW2	39S ribosomal protein L10, mitochondrial OS=Mus musculus OX=10090 GN=Mrpl10 PE=1 SV=2	0	47.969	50	9	13	9	262	29.4	9.69	42.83	9	1.153	1.27	1.175	92.1	87.8	93	106.2	111.6	109.3	1.19861	0.00128918	672	0.0107604	High	High	High	High	High	High	1		Q3TBW2	1.19861	0.00128918		Q3TBW2	47.969	92.1	87.8	93	106.2	111.6	109.3
FALSE	High	Master Protein	P27601	Guanine nucleotide-binding protein subunit alpha-13 OS=Mus musculus OX=10090 GN=Gna13 PE=1 SV=1	0	58.865	41	16	18	14	377	44	8.21	48.57	16	1.165	1.151	1.119	90.9	94.1	94.7	105.9	108.3	106	1.1448	0.00129629	673	0.0108037	High	High	High	High	High	High	1		P27601	1.1448	0.00129629		P27601	58.865	90.9	94.1	94.7	105.9	108.3	106
FALSE	High	Master Protein	Q9JKF1	Ras GTPase-activating-like protein IQGAP1 OS=Mus musculus OX=10090 GN=Iqgap1 PE=1 SV=2	0	179.407	31	41	44	37	1657	188.6	6.48	148.99	41	0.678	0.669	0.661	115.9	118.6	124.9	78.6	79.4	82.5	0.669171	0.00129961	674	0.0108153	High	High	High	High	High	High	1		Q9JKF1	0.669171	0.00129961		Q9JKF1	179.407	115.9	118.6	124.9	78.6	79.4	82.5
FALSE	High	Master Protein	P12367	cAMP-dependent protein kinase type II-alpha regulatory subunit OS=Mus musculus OX=10090 GN=Prkar2a PE=1 SV=2	0	100.458	46	16	24	13	401	45.4	4.89	84.39	16	0.822	0.861	0.893	109	108.6	105.3	89.6	93.6	94	0.85847	0.00130242	675	0.0108226	High	High	High	High	High	High	1		P12367	0.85847	0.00130242		P12367	100.458	109	108.6	105.3	89.6	93.6	94
FALSE	High	Master Protein	Q61699	Heat shock protein 105 kDa OS=Mus musculus OX=10090 GN=Hsph1 PE=1 SV=2	0	213.819	59	44	48	41	858	96.3	5.53	168.27	44	1.172	1.146	1.197	90.3	94.9	91.1	105.9	108.7	109.1	1.17155	0.00130341	676	0.0108149	High	High	High	High	High	High	1		Q61699	1.17155	0.00130341		Q61699	213.819	90.3	94.9	91.1	105.9	108.7	109.1
FALSE	High	Master Protein	P49698	Hepatocyte nuclear factor 4-alpha OS=Mus musculus OX=10090 GN=Hnf4a PE=1 SV=2	0	37.319	21	10	12	10	474	52.7	7.42	27.72	10	1.627	1.536	1.438	75.3	76.7	85.1	122.5	117.9	122.4	1.53016	0.00131329	677	0.0108807	High	High	High	High	High	High	1		P49698	1.53016	0.00131329		P49698	37.319	75.3	76.7	85.1	122.5	117.9	122.4
FALSE	High	Master Protein	Q8JZN5	Complex I assembly factor ACAD9, mitochondrial OS=Mus musculus OX=10090 GN=Acad9 PE=1 SV=2	0	152.493	52	31	45	31	625	68.7	7.46	128.49	31	0.934	0.946	0.954	103	103.5	102	96.2	98	97.3	0.944895	0.00131609	678	0.0108878	High	High	High	High	High	High	1		Q8JZN5	0.944895	0.00131609		Q8JZN5	152.493	103	103.5	102	96.2	98	97.3
FALSE	High	Master Protein	Q9CQV7	Mitochondrial import inner membrane translocase subunit TIM14 OS=Mus musculus OX=10090 GN=Dnajc19 PE=1 SV=3	0	19.608	41	5	5	5	116	12.4	10.1	16.67	5	1.318	1.316	1.404	85.6	86	84.1	112.9	113.3	118.1	1.3465	0.00132226	679	0.0109228	High	High	High	High	High	High	1		Q9CQV7	1.3465	0.00132226		Q9CQV7	19.608	85.6	86	84.1	112.9	113.3	118.1
FALSE	High	Master Protein	Q99PP6	E3 ubiquitin-protein ligase TRIM34A OS=Mus musculus OX=10090 GN=Trim34a PE=2 SV=3	0	8.88	7	4	4	4	485	55.9	8.09	9.07	4	0.835	0.886	0.815	107.4	106.9	110.9	89.7	94.7	90.4	0.845018	0.00134937	680	0.0111304	High	High	High	High	High	High	1		Q99PP6	0.845018	0.00134937		Q99PP6	8.88	107.4	106.9	110.9	89.7	94.7	90.4
FALSE	Medium	Master Protein	Q9D975	Sulfiredoxin-1 OS=Mus musculus OX=10090 GN=Srxn1 PE=2 SV=1	0.013	2.161	5	1	1	1	136	14.1	8.02	1.69	1	0.692	0.669	0.618	119.3	116	126.4	82.5	77.6	78.2	0.658833	0.00135439	681	0.0111553	High	High	High	High	High	High	1		Q9D975	0.658833	0.00135439		Q9D975	2.161	119.3	116	126.4	82.5	77.6	78.2
FALSE	High	Master Protein	Q9EQW7	Kinesin-like protein KIF13A OS=Mus musculus OX=10090 GN=Kif13a PE=1 SV=1	0	34.278	4	7	11	6	1749	195.7	5.41	32.25	7	1.337	1.389	1.449	85.6	81.8	83.5	114.5	113.6	121	1.39139	0.00135776	682	0.0111667	High	High	High	High	High	High	1		Q9EQW7	1.39139	0.00135776		Q9EQW7	34.278	85.6	81.8	83.5	114.5	113.6	121
FALSE	High	Master Protein	P56655	Cytochrome P450 2C38 OS=Mus musculus OX=10090 GN=Cyp2c38 PE=1 SV=2	0	32.395	16	9	20	1	490	56.2	8.29	51.78	9	1.657	1.605	1.453	75.6	72.5	85.8	125.2	116.3	124.6	1.5652	0.00136206	683	0.0111857	High	High	High	High	High	High	1		P56655	1.5652	0.00136206		P56655	32.395	75.6	72.5	85.8	125.2	116.3	124.6
FALSE	High	Master Protein	Q9R233	Tapasin OS=Mus musculus OX=10090 GN=Tapbp PE=1 SV=2	0	65.704	38	14	20	14	465	49.7	8.5	63.53	14	0.72	0.692	0.705	114.6	119.3	117.8	82.6	82.5	83.1	0.705715	0.00136574	684	0.0111994	High	High	High	High	High	High	1		Q9R233	0.705715	0.00136574		Q9R233	65.704	114.6	119.3	117.8	82.6	82.5	83.1
FALSE	High	Master Protein	Q80XN0	D-beta-hydroxybutyrate dehydrogenase, mitochondrial OS=Mus musculus OX=10090 GN=Bdh1 PE=1 SV=2	0	142.651	72	21	59	21	343	38.3	9.01	159.37	21	0.774	0.773	0.793	111.7	115.8	109.6	86.5	89.4	87	0.779887	0.00136661	685	0.0111903	High	High	High	High	High	High	1		Q80XN0	0.779887	0.00136661		Q80XN0	142.651	111.7	115.8	109.6	86.5	89.4	87
FALSE	High	Master Protein	Q9D8B6	Protein FAM210B, mitochondrial OS=Mus musculus OX=10090 GN=Fam210b PE=1 SV=3	0	23.288	16	5	5	5	190	20.3	10.51	15.56	5	1.225	1.273	1.261	88.3	87.6	90.4	108.2	111.5	114	1.2531	0.00137473	686	0.0112403	High	High	High	High	High	High	1		Q9D8B6	1.2531	0.00137473		Q9D8B6	23.288	88.3	87.6	90.4	108.2	111.5	114
FALSE	High	Master Protein	P26039	Talin-1 OS=Mus musculus OX=10090 GN=Tln1 PE=1 SV=2	0	857.444	71	150	221	128	2541	269.7	6.18	770.24	150	0.837	0.844	0.879	108.9	109.2	105.7	91.2	92.1	93	0.853305	0.00137702	687	0.0112427	High	High	High	High	High	High	1		P26039	0.853305	0.00137702		P26039	857.444	108.9	109.2	105.7	91.2	92.1	93
FALSE	High	Master Protein	P53702	Holocytochrome c-type synthase OS=Mus musculus OX=10090 GN=Hccs PE=1 SV=2	0	44.49	46	11	12	11	272	31	7.12	43.54	11	1.165	1.153	1.211	90.7	94.9	90.1	105.7	109.4	109.1	1.17592	0.00137903	688	0.0112427	High	High	High	High	High	High	1		P53702	1.17592	0.00137903		P53702	44.49	90.7	94.9	90.1	105.7	109.4	109.1
FALSE	High	Master Protein	P01901	H-2 class I histocompatibility antigen, K-B alpha chain OS=Mus musculus OX=10090 GN=H2-K1 PE=1 SV=1	0	93.71	54	16	24	13	369	41.3	6.39	78.51	16	0.793	0.781	0.818	110.4	114.2	109.3	87.5	89.2	89.5	0.797245	0.00138112	689	0.0112434	High	High	High	High	High	High	1		P01901	0.797245	0.00138112		P01901	93.71	110.4	114.2	109.3	87.5	89.2	89.5
FALSE	High	Master Protein	P63011	Ras-related protein Rab-3A OS=Mus musculus OX=10090 GN=Rab3a PE=1 SV=1	0	16.204	15	5	6	2	220	25	5.03	15.67	5	1.255	1.259	1.223	87.8	86.4	93	110.3	108.8	113.7	1.24551	0.00138144	690	0.0112297	High	High	High	High	High	High	1		P63011	1.24551	0.00138144		P63011	16.204	87.8	86.4	93	110.3	108.8	113.7
FALSE	High	Master Protein	Q3URD3	Sarcolemmal membrane-associated protein OS=Mus musculus OX=10090 GN=Slmap PE=1 SV=2	0	120.398	30	27	28	27	845	96.9	5.33	89.84	27	0.899	0.9	0.892	107.3	104	105	96.5	93.6	93.6	0.896933	0.00138494	691	0.0112419	High	High	High	High	High	High	1		Q3URD3	0.896933	0.00138494		Q3URD3	120.398	107.3	104	105	96.5	93.6	93.6
FALSE	High	Master Protein	O89053	Coronin-1A OS=Mus musculus OX=10090 GN=Coro1a PE=1 SV=5	0	85.875	51	21	24	19	461	51	6.48	68.22	21	0.511	0.48	0.464	129.3	135.8	139.2	66.1	65.2	64.5	0.484294	0.00138564	692	0.0112313	High	High	High	High	High	High	1		O89053	0.484294	0.00138564		O89053	85.875	129.3	135.8	139.2	66.1	65.2	64.5
FALSE	High	Master Protein	Q8BP40	Lysophosphatidic acid phosphatase type 6 OS=Mus musculus OX=10090 GN=Acp6 PE=1 SV=1	0	94.42	56	19	24	19	418	47.6	7.72	82	19	1.12	1.14	1.187	93.2	95.1	90.9	104.4	108.4	107.9	1.14864	0.0013888	693	0.0112406	High	High	High	High	High	High	1		Q8BP40	1.14864	0.0013888		Q8BP40	94.42	93.2	95.1	90.9	104.4	108.4	107.9
FALSE	High	Master Protein	Q60597	2-oxoglutarate dehydrogenase complex component E1 OS=Mus musculus OX=10090 GN=Ogdh PE=1 SV=3	0	409.46	64	67	98	67	1023	116.4	6.83	367.36	67	0.848	0.901	0.864	108	104.5	108.2	91.6	94.1	93.5	0.870596	0.00139719	694	0.0112923	High	High	High	High	High	High	1		Q60597	0.870596	0.00139719		Q60597	409.46	108	104.5	108.2	91.6	94.1	93.5
FALSE	High	Master Protein	P55292	Desmocollin-2 OS=Mus musculus OX=10090 GN=Dsc2 PE=1 SV=1	0	49.73	14	11	11	11	902	99.9	4.94	34.85	11	1.403	1.263	1.366	80.8	87.6	87.7	113.4	110.6	119.9	1.34283	0.00140408	695	0.0113316	High	High	High	High	High	High	1		P55292	1.34283	0.00140408		P55292	49.73	80.8	87.6	87.7	113.4	110.6	119.9
FALSE	High	Master Protein	P70697	Uroporphyrinogen decarboxylase OS=Mus musculus OX=10090 GN=Urod PE=1 SV=2	0	94.077	57	14	20	14	367	40.7	6.65	85.04	14	1.333	1.329	1.313	82.4	85.2	90.5	109.9	113.2	118.8	1.32468	0.00141078	696	0.0113693	High	High	High	High	High	High	1		P70697	1.32468	0.00141078		P70697	94.077	82.4	85.2	90.5	109.9	113.2	118.8
FALSE	High	Master Protein	Q9R013	Cathepsin F OS=Mus musculus OX=10090 GN=Ctsf PE=1 SV=1	0	39.345	27	9	9	9	462	51.6	6.55	32.5	9	1.821	1.653	1.848	69.8	78.6	68.3	127.2	129.9	126.2	1.7688	0.00141113	697	0.0113559	High	High	High	High	High	High	1		Q9R013	1.7688	0.00141113		Q9R013	39.345	69.8	78.6	68.3	127.2	129.9	126.2
FALSE	High	Master Protein	Q80XI4	Phosphatidylinositol 5-phosphate 4-kinase type-2 beta OS=Mus musculus OX=10090 GN=Pip4k2b PE=1 SV=1	0	14.483	7	3	4	2	416	47.3	7.33	12.12	3	1.304	1.204	1.164	86.7	91.6	91.6	113.1	110.3	106.6	1.22268	0.00141185	698	0.0113454	High	High	High	High	High	High	1		Q80XI4	1.22268	0.00141185		Q80XI4	14.483	86.7	91.6	91.6	113.1	110.3	106.6
FALSE	High	Master Protein	Q9D020	Cytosolic 5'-nucleotidase 3A OS=Mus musculus OX=10090 GN=Nt5c3a PE=1 SV=4	0	83.401	58	18	19	18	331	37.2	6.65	61.75	18	0.879	0.916	0.906	106.2	105.3	104.3	93.3	96.4	94.5	0.899937	0.00141282	699	0.0113369	High	High	High	High	High	High	1		Q9D020	0.899937	0.00141282		Q9D020	83.401	106.2	105.3	104.3	93.3	96.4	94.5
FALSE	High	Master Protein	P97366	Ecotropic viral integration site 5 protein OS=Mus musculus OX=10090 GN=Evi5 PE=1 SV=2	0	36.639	15	14	14	14	809	92.9	6.16	30.78	14	1.246	1.183	1.281	89.2	90.9	88.2	111.2	107.6	113	1.23668	0.00141318	700	0.0113236	High	High	High	High	High	High	1		P97366	1.23668	0.00141318		P97366	36.639	89.2	90.9	88.2	111.2	107.6	113
FALSE	High	Master Protein	Q9QY06	Unconventional myosin-IXb OS=Mus musculus OX=10090 GN=Myo9b PE=1 SV=2	0	35.867	5	11	12	11	2114	238.7	8.63	25.74	11	0.759	0.728	0.738	111.1	115.7	117.8	84.3	84.3	86.8	0.741149	0.00141328	701	0.0113083	High	High	High	High	High	High	1		Q9QY06	0.741149	0.00141328		Q9QY06	35.867	111.1	115.7	117.8	84.3	84.3	86.8
FALSE	High	Master Protein	P34884	Macrophage migration inhibitory factor OS=Mus musculus OX=10090 GN=Mif PE=1 SV=2	0	16.91	38	4	17	4	115	12.5	7.34	34.05	4	0.835	0.866	0.823	111.8	106.4	107.7	93.3	92.1	88.6	0.840749	0.00141627	702	0.011316	High	High	High	High	High	High	1		P34884	0.840749	0.00141627		P34884	16.91	111.8	106.4	107.7	93.3	92.1	88.6
FALSE	High	Master Protein	P47740	Aldehyde dehydrogenase family 3 member A2 OS=Mus musculus OX=10090 GN=Aldh3a2 PE=1 SV=2	0	137.567	54	26	60	26	484	53.9	8.35	199.02	26	0.439	0.417	0.448	136.6	145.7	136	59.9	60.8	61	0.434377	0.00141857	703	0.0113183	High	High	High	High	High	High	1		P47740	0.434377	0.00141857		P47740	137.567	136.6	145.7	136	59.9	60.8	61
FALSE	High	Master Protein	Q3TPE9	Ankyrin repeat and MYND domain-containing protein 2 OS=Mus musculus OX=10090 GN=Ankmy2 PE=1 SV=1	0	18.435	12	5	7	5	440	48.7	6.67	16.66	5	1.159	1.132	1.129	91.9	92.6	95.9	106.5	104.8	108.3	1.1398	0.00141888	704	0.0113047	High	High	High	High	High	High	1		Q3TPE9	1.1398	0.00141888		Q3TPE9	18.435	91.9	92.6	95.9	106.5	104.8	108.3
FALSE	High	Master Protein	Q7TNS2	MICOS complex subunit Mic10 OS=Mus musculus OX=10090 GN=Micos10 PE=1 SV=1	0	4.802	11	1	3	1	76	8.6	8.94	4.3	1	1.758	2.155	1.71	73.3	61.9	74.7	128.9	133.4	127.7	1.85803	0.00142464	705	0.0113345	High	High	High	High	High	High	1		Q7TNS2	1.85803	0.00142464		Q7TNS2	4.802	73.3	61.9	74.7	128.9	133.4	127.7
FALSE	High	Master Protein	Q8K3K8	Optineurin OS=Mus musculus OX=10090 GN=Optn PE=1 SV=1	0	64.485	28	17	19	17	584	67	5.26	58.35	17	1.355	1.382	1.371	82.1	83	88.1	111.2	114.7	120.8	1.36927	0.00142815	706	0.0113463	High	High	High	High	High	High	1		Q8K3K8	1.36927	0.00142815		Q8K3K8	64.485	82.1	83	88.1	111.2	114.7	120.8
FALSE	High	Master Protein	Q99JT9	Acireductone dioxygenase OS=Mus musculus OX=10090 GN=Adi1 PE=1 SV=1	0	57.917	71	11	15	11	179	21.5	5.5	48.46	11	0.779	0.845	0.83	112	110.7	107.3	87.3	93.6	89.1	0.818182	0.0014358	707	0.0113909	High	High	High	High	High	High	1		Q99JT9	0.818182	0.0014358		Q99JT9	57.917	112	110.7	107.3	87.3	93.6	89.1
FALSE	High	Master Protein	Q8BXK9	Chloride intracellular channel protein 5 OS=Mus musculus OX=10090 GN=Clic5 PE=1 SV=1	0.001	4.322	4	1	1	1	251	28.3	5.94	2.54	1	1.786	1.769	1.74	66	75.6	75.4	117.9	133.7	131.3	1.76452	0.00144217	708	0.0114253	High	High	High	High	High	High	1		Q8BXK9	1.76452	0.00144217		Q8BXK9	4.322	66	75.6	75.4	117.9	133.7	131.3
FALSE	High	Master Protein	Q91W67	Ubiquitin-like protein 7 OS=Mus musculus OX=10090 GN=Ubl7 PE=1 SV=2	0	13.183	15	4	4	4	380	40.4	5.01	8.47	4	0.735	0.697	0.753	110.7	120.3	116.2	81.4	83.9	87.5	0.728111	0.00144306	709	0.0114163	High	High	High	High	High	High	1		Q91W67	0.728111	0.00144306		Q91W67	13.183	110.7	120.3	116.2	81.4	83.9	87.5
FALSE	High	Master Protein	Q8R519	2-amino-3-carboxymuconate-6-semialdehyde decarboxylase OS=Mus musculus OX=10090 GN=Acmsd PE=1 SV=2	0	18.943	15	5	5	5	336	38	6.25	15.72	5	2.588	2.024	2.557	53.4	68.9	56.2	138.2	139.5	143.7	2.36078	0.0014479	710	0.0114384	High	High	High	High	High	High	1		Q8R519	2.36078	0.0014479		Q8R519	18.943	53.4	68.9	56.2	138.2	139.5	143.7
FALSE	High	Master Protein	Q8K4H1	Kynurenine formamidase OS=Mus musculus OX=10090 GN=Afmid PE=1 SV=1	0	46.729	42	10	13	10	305	34.2	6.11	39.26	10	1.488	1.611	1.459	79.8	74.3	84.4	118.7	119.7	123.1	1.51572	0.00145152	711	0.0114509	High	High	High	High	High	High	1		Q8K4H1	1.51572	0.00145152		Q8K4H1	46.729	79.8	74.3	84.4	118.7	119.7	123.1
FALSE	High	Master Protein	Q06890	Clusterin OS=Mus musculus OX=10090 GN=Clu PE=1 SV=1	0	97.549	36	21	29	21	448	51.6	5.67	97.23	21	0.809	0.796	0.795	107.9	111.1	114.4	87.2	88.4	90.9	0.79934	0.00145379	712	0.0114527	High	High	High	High	High	High	1		Q06890	0.79934	0.00145379		Q06890	97.549	107.9	111.1	114.4	87.2	88.4	90.9
FALSE	High	Master Protein	Q64487	Receptor-type tyrosine-protein phosphatase delta OS=Mus musculus OX=10090 GN=Ptprd PE=1 SV=3	0	132.772	21	33	35	28	1912	214.3	6.55	98.69	33	1.196	1.172	1.218	88.4	94	91	105.7	110.1	110.8	1.19459	0.0014569	713	0.0114611	High	High	High	High	High	High	1		Q64487	1.19459	0.0014569		Q64487	132.772	88.4	94	91	105.7	110.1	110.8
FALSE	High	Master Protein	P12815	Programmed cell death protein 6 OS=Mus musculus OX=10090 GN=Pdcd6 PE=1 SV=2	0	41.538	51	9	11	9	191	21.9	5.4	39.96	9	1.215	1.193	1.253	87.7	92.3	90.2	106.6	110.1	113	1.22021	0.00146749	714	0.0115282	High	High	High	High	High	High	1		P12815	1.22021	0.00146749		P12815	41.538	87.7	92.3	90.2	106.6	110.1	113
FALSE	High	Master Protein	Q9ESB3	Histidine-rich glycoprotein OS=Mus musculus OX=10090 GN=Hrg PE=1 SV=2	0	85.009	41	19	27	19	525	59.1	7.66	81.18	19	0.796	0.787	0.813	110.7	113.5	109.4	88.1	89.3	89	0.798561	0.001468	715	0.0115161	High	High	High	High	High	High	1		Q9ESB3	0.798561	0.001468		Q9ESB3	85.009	110.7	113.5	109.4	88.1	89.3	89
FALSE	High	Master Protein	Q66JZ4	T-cell activation inhibitor, mitochondrial OS=Mus musculus OX=10090 GN=TCAIM PE=1 SV=1	0	10.687	6	3	3	3	499	57.4	9.25	7.35	3	1.845	1.976	1.883	67.5	68.5	70.8	124.5	135.3	133.4	1.90135	0.00146955	716	0.0115122	High	High	High	High	High	High	1		Q66JZ4	1.90135	0.00146955		Q66JZ4	10.687	67.5	68.5	70.8	124.5	135.3	133.4
FALSE	High	Master Protein	Q00977	Gap junction beta-2 protein OS=Mus musculus OX=10090 GN=Gjb2 PE=1 SV=1	0	5.954	6	2	2	2	226	26.4	9.01	2.05	2	1.544	1.268	1.426	78.5	89.2	81.5	121.3	113.2	116.3	1.4077	0.00147045	717	0.0115031	High	High	High	High	High	High	1		Q00977	1.4077	0.00147045		Q00977	5.954	78.5	89.2	81.5	121.3	113.2	116.3
FALSE	Medium	Master Protein	B2RUJ5	Amyloid-beta A4 precursor protein-binding family A member 1 OS=Mus musculus OX=10090 GN=Apba1 PE=1 SV=2	0.013	2.218	1	1	1	1	842	92.9	4.88	2.2	1	2.045	2.405	1.98	67.2	56.7	67.9	137.5	136.3	134.3	2.12774	0.00147124	718	0.0114933	High	High	High	High	High	High	1		B2RUJ5	2.12774	0.00147124		B2RUJ5	2.218	67.2	56.7	67.9	137.5	136.3	134.3
FALSE	High	Master Protein	Q8BWN8	Peroxisomal succinyl-coenzyme A thioesterase OS=Mus musculus OX=10090 GN=Acot4 PE=1 SV=1	0	107.747	58	21	26	16	421	46.5	7.85	87.78	21	0.378	0.372	0.349	140.7	145.4	153.2	53.2	54	53.4	0.365582	0.00147501	719	0.0115067	High	High	High	High	High	High	1		Q8BWN8	0.365582	0.00147501		Q8BWN8	107.747	140.7	145.4	153.2	53.2	54	53.4
FALSE	High	Master Protein	Q9JK92	Heat shock protein beta-8 OS=Mus musculus OX=10090 GN=Hspb8 PE=1 SV=1	0	39.331	35	8	11	8	196	21.5	5.02	37.48	8	1.152	1.159	1.17	91.3	93	93.4	105.2	107.8	109.3	1.1606	0.00148226	720	0.0115472	High	High	High	High	High	High	1		Q9JK92	1.1606	0.00148226		Q9JK92	39.331	91.3	93	93.4	105.2	107.8	109.3
FALSE	High	Master Protein	Q8BU33	2-hydroxyacyl-CoA lyase 2 OS=Mus musculus OX=10090 GN=Ilvbl PE=1 SV=1	0	97.788	44	19	21	19	632	68.1	8.69	68.48	19	0.831	0.821	0.837	106.4	112.3	109.3	88.4	92.1	91.4	0.828963	0.00148626	721	0.0115623	High	High	High	High	High	High	1		Q8BU33	0.828963	0.00148626		Q8BU33	97.788	106.4	112.3	109.3	88.4	92.1	91.4
FALSE	High	Master Protein	Q3ULJ0	Glycerol-3-phosphate dehydrogenase 1-like protein OS=Mus musculus OX=10090 GN=Gpd1l PE=1 SV=2	0	99.957	69	20	31	18	351	38.2	6.77	102.69	20	1.107	1.104	1.134	93.4	96.1	94.2	103.4	106.1	106.8	1.11491	0.00150011	722	0.0116539	High	High	High	High	High	High	1		Q3ULJ0	1.11491	0.00150011		Q3ULJ0	99.957	93.4	96.1	94.2	103.4	106.1	106.8
FALSE	High	Master Protein	Q8K0D5	Elongation factor G, mitochondrial OS=Mus musculus OX=10090 GN=Gfm1 PE=1 SV=1	0	202.615	58	41	48	41	751	83.5	6.92	162.56	41	0.885	0.898	0.928	106.6	105.2	103.5	94.3	94.4	96	0.90295	0.00150415	723	0.0116691	High	High	High	High	High	High	1		Q8K0D5	0.90295	0.00150415		Q8K0D5	202.615	106.6	105.2	103.5	94.3	94.4	96
FALSE	High	Master Protein	Q9CQE8	RNA transcription, translation and transport factor protein OS=Mus musculus OX=10090 GN=RTRAF PE=1 SV=1	0	86.47	68	17	23	17	244	28.1	6.89	68.24	17	1.178	1.135	1.228	90	94.6	90.6	106.1	107.4	111.3	1.18023	0.00151555	724	0.0117413	High	High	High	High	High	High	1		Q9CQE8	1.18023	0.00151555		Q9CQE8	86.47	90	94.6	90.6	106.1	107.4	111.3
FALSE	High	Master Protein	Q9D4H8	Cullin-2 OS=Mus musculus OX=10090 GN=Cul2 PE=1 SV=2	0	97.974	33	26	27	26	745	86.8	7.01	72.74	26	1.15	1.221	1.145	91.7	89.7	94.9	105.5	109.5	108.6	1.17119	0.00151773	725	0.011742	High	High	High	High	High	High	1		Q9D4H8	1.17119	0.00151773		Q9D4H8	97.974	91.7	89.7	94.9	105.5	109.5	108.6
FALSE	High	Master Protein	O54833	Casein kinase II subunit alpha' OS=Mus musculus OX=10090 GN=Csnk2a2 PE=1 SV=1	0	54.186	40	11	12	9	350	41.2	8.56	40.6	11	1.314	1.364	1.313	82.9	85.4	89.2	108.9	116.5	117.1	1.3301	0.00151831	726	0.0117303	High	High	High	High	High	High	1		O54833	1.3301	0.00151831		O54833	54.186	82.9	85.4	89.2	108.9	116.5	117.1
FALSE	High	Master Protein	Q8VCI5	Peroxisomal biogenesis factor 19 OS=Mus musculus OX=10090 GN=Pex19 PE=1 SV=1	0	70.092	57	12	17	12	299	32.7	4.34	64.41	12	0.705	0.708	0.677	115.5	116.9	121.3	81.4	82.8	82	0.69607	0.00151936	727	0.0117223	High	High	High	High	High	High	1		Q8VCI5	0.69607	0.00151936		Q8VCI5	70.092	115.5	116.9	121.3	81.4	82.8	82
FALSE	High	Master Protein	Q9ERS2	NADH dehydrogenase [ubiquinone] 1 alpha subcomplex subunit 13 OS=Mus musculus OX=10090 GN=Ndufa13 PE=1 SV=3	0	65.393	63	11	16	11	144	16.8	9.48	54.83	11	1.162	1.203	1.192	91.1	90.3	93.1	105.9	108.6	110.9	1.18543	0.0015321	728	0.0118044	High	High	High	High	High	High	1		Q9ERS2	1.18543	0.0015321		Q9ERS2	65.393	91.1	90.3	93.1	105.9	108.6	110.9
FALSE	High	Master Protein	G5E897	Protein O-glucosyltransferase 3 OS=Mus musculus OX=10090 GN=Poglut3 PE=1 SV=1	0	30.613	17	8	8	8	503	57.7	7.74	20.36	8	0.817	0.807	0.89	110.9	109.8	105.9	90.6	88.5	94.3	0.83711	0.00153593	729	0.0118176	High	High	High	High	High	High	1		G5E897	0.83711	0.00153593		G5E897	30.613	110.9	109.8	105.9	90.6	88.5	94.3
FALSE	High	Master Protein	Q8VC74	Cytochrome c oxidase assembly protein COX18, mitochondrial OS=Mus musculus OX=10090 GN=Cox18 PE=1 SV=5	0	7.498	5	2	2	2	331	36.3	9.73	4.73	2	1.251	1.38	1.372	88	85.5	83.7	110	118	114.8	1.33281	0.00154023	730	0.0118345	High	High	High	High	High	High	1		Q8VC74	1.33281	0.00154023		Q8VC74	7.498	88	85.5	83.7	110	118	114.8
FALSE	High	Master Protein	Q3UNA4	NTF2-related export protein 2 OS=Mus musculus OX=10090 GN=Nxt2 PE=2 SV=1	0.007	2.596	6	1	1	1	142	16.2	5.81	2.5	1	1.273	1.196	1.261	89.7	92.4	85.4	114.3	110.5	107.6	1.24262	0.00155486	731	0.0119305	High	High	High	High	High	High	1		Q3UNA4	1.24262	0.00155486		Q3UNA4	2.596	89.7	92.4	85.4	114.3	110.5	107.6
FALSE	High	Master Protein	Q922K7	Probable 28S rRNA (cytosine-C(5))-methyltransferase OS=Mus musculus OX=10090 GN=Nop2 PE=1 SV=1	0	30.1	11	9	9	9	793	86.7	9.22	24.82	9	1.276	1.366	1.347	86.6	84.4	86.6	110.5	115.4	116.6	1.32958	0.00156747	732	0.0120108	High	High	High	High	High	High	1		Q922K7	1.32958	0.00156747		Q922K7	30.1	86.6	84.4	86.6	110.5	115.4	116.6
FALSE	High	Master Protein	Q9DCD0	6-phosphogluconate dehydrogenase, decarboxylating OS=Mus musculus OX=10090 GN=Pgd PE=1 SV=3	0	147.377	59	29	40	29	483	53.2	7.23	139.57	29	0.595	0.641	0.624	127.4	120	123.1	75.8	77	76.9	0.619973	0.00158035	733	0.012093	High	High	High	High	High	High	1		Q9DCD0	0.619973	0.00158035		Q9DCD0	147.377	127.4	120	123.1	75.8	77	76.9
FALSE	High	Master Protein	Q9D8B4	NADH dehydrogenase [ubiquinone] 1 alpha subcomplex subunit 11 OS=Mus musculus OX=10090 GN=Ndufa11 PE=1 SV=2	0	26.753	53	5	8	5	141	15	8.35	27.61	5	1.607	1.599	1.434	73.8	77.5	84.7	118.7	123.9	121.4	1.54237	0.00158511	734	0.0121129	High	High	High	High	High	High	1		Q9D8B4	1.54237	0.00158511		Q9D8B4	26.753	73.8	77.5	84.7	118.7	123.9	121.4
FALSE	High	Master Protein	O09012	Peroxisomal targeting signal 1 receptor OS=Mus musculus OX=10090 GN=Pex5 PE=1 SV=2	0	110.846	57	24	28	24	639	70.7	4.55	100.73	24	1.424	1.362	1.442	81.5	83.6	84	116	113.9	121.1	1.40907	0.00159701	735	0.0121872	High	High	High	High	High	High	1		O09012	1.40907	0.00159701		O09012	110.846	81.5	83.6	84	116	113.9	121.1
FALSE	High	Master Protein	Q9ES74	Serine/threonine-protein kinase Nek7 OS=Mus musculus OX=10090 GN=Nek7 PE=1 SV=1	0	45.855	39	11	12	11	302	34.5	8.25	34.84	11	1.201	1.163	1.202	88.2	93.2	92.8	106	108.3	111.5	1.18818	0.00160541	736	0.0122347	High	High	High	High	High	High	1		Q9ES74	1.18818	0.00160541		Q9ES74	45.855	88.2	93.2	92.8	106	108.3	111.5
FALSE	High	Master Protein	A9JSM3	Transmembrane protein 238 OS=Mus musculus OX=10090 GN=Tmem238 PE=2 SV=1	0.003	3.316	12	2	2	2	176	18.2	11.44	2.2	2	0.667	0.451	0.477	119.7	134.4	139.2	79.8	60.6	66.4	0.525807	0.00160662	737	0.0122273	High	High	High	High	High	High	1		A9JSM3	0.525807	0.00160662		A9JSM3	3.316	119.7	134.4	139.2	79.8	60.6	66.4
FALSE	High	Master Protein	Q6P4T2	U5 small nuclear ribonucleoprotein 200 kDa helicase OS=Mus musculus OX=10090 GN=Snrnp200 PE=1 SV=1	0	194.765	24	46	51	46	2136	244.4	6.06	155.24	46	1.38	1.383	1.31	81.8	82.8	90.1	112.9	114.5	118	1.35611	0.00161315	738	0.0122604	High	High	High	High	High	High	1		Q6P4T2	1.35611	0.00161315		Q6P4T2	194.765	81.8	82.8	90.1	112.9	114.5	118
FALSE	High	Master Protein	Q8VCH0	3-ketoacyl-CoA thiolase B, peroxisomal OS=Mus musculus OX=10090 GN=Acaa1b PE=1 SV=1	0	220.492	73	25	135	10	424	44	8.51	443.6	25	0.285	0.272	0.307	155.8	163	147.3	44.3	44.4	45.2	0.287277	0.00161541	739	0.0122609	High	High	High	High	High	High	1		Q8VCH0	0.287277	0.00161541		Q8VCH0	220.492	155.8	163	147.3	44.3	44.4	45.2
FALSE	High	Master Protein	Q6GQS1	Calcium-binding mitochondrial carrier protein SCaMC-3 OS=Mus musculus OX=10090 GN=Slc25a23 PE=1 SV=1	0	56.23	31	13	15	11	467	52.5	7.59	48.26	13	1.399	1.258	1.379	79.9	89.3	86.9	111.8	112.3	119.8	1.34283	0.00161791	740	0.0122633	High	High	High	High	High	High	1		Q6GQS1	1.34283	0.00161791		Q6GQS1	56.23	79.9	89.3	86.9	111.8	112.3	119.8
FALSE	High	Master Protein	O08677	Kininogen-1 OS=Mus musculus OX=10090 GN=Kng1 PE=1 SV=1	0	109.966	36	20	31	20	661	73.1	6.54	105.96	20	0.862	0.84	0.847	106.2	109	109.2	91.5	91.6	92.5	0.849568	0.00162195	741	0.0122774	High	High	High	High	High	High	1		O08677	0.849568	0.00162195		O08677	109.966	106.2	109	109.2	91.5	91.6	92.5
FALSE	High	Master Protein	Q61526	Receptor tyrosine-protein kinase erbB-3 OS=Mus musculus OX=10090 GN=Erbb3 PE=1 SV=2	0	19.321	6	6	7	6	1339	147.5	6.55	13.77	6	1.618	1.426	1.288	77	81.4	87.7	124.7	116.2	113	1.43803	0.00162381	742	0.0122749	High	High	High	High	High	High	1		Q61526	1.43803	0.00162381		Q61526	19.321	77	81.4	87.7	124.7	116.2	113
FALSE	High	Master Protein	P42225	Signal transducer and activator of transcription 1 OS=Mus musculus OX=10090 GN=Stat1 PE=1 SV=1	0	134.4	45	29	33	29	749	87.1	5.58	107.8	29	0.636	0.613	0.658	121	126.6	119.4	76.9	77.5	78.5	0.634605	0.00162705	743	0.0122828	High	High	High	High	High	High	1		P42225	0.634605	0.00162705		P42225	134.4	121	126.6	119.4	76.9	77.5	78.5
FALSE	High	Master Protein	P41233	Phospholipid-transporting ATPase ABCA1 OS=Mus musculus OX=10090 GN=Abca1 PE=1 SV=4	0	47.087	6	13	14	12	2261	253.7	6.81	35.77	13	1.311	1.272	1.265	84.7	85.9	92.3	111	109.3	116.7	1.28186	0.00162907	744	0.0122815	High	High	High	High	High	High	1		P41233	1.28186	0.00162907		P41233	47.087	84.7	85.9	92.3	111	109.3	116.7
FALSE	High	Master Protein	Q9CZX0	Elongator complex protein 3 OS=Mus musculus OX=10090 GN=Elp3 PE=1 SV=1	0	40.2	21	11	11	11	547	62.3	8.9	32.24	11	1.318	1.323	1.267	84.2	84.7	91.8	110.9	112.1	116.3	1.3015	0.00163067	745	0.0122771	High	High	High	High	High	High	1		Q9CZX0	1.3015	0.00163067		Q9CZX0	40.2	84.2	84.7	91.8	110.9	112.1	116.3
FALSE	High	Master Protein	Q66GT5	Phosphatidylglycerophosphatase and protein-tyrosine phosphatase 1 OS=Mus musculus OX=10090 GN=Ptpmt1 PE=1 SV=1	0	29.389	45	9	9	9	193	21.9	9.72	25.28	9	1.198	1.224	1.225	89.5	91.1	90.1	107.3	111.5	110.4	1.21611	0.00163432	746	0.012288	High	High	High	High	High	High	1		Q66GT5	1.21611	0.00163432		Q66GT5	29.389	89.5	91.1	90.1	107.3	111.5	110.4
FALSE	High	Master Protein	P01887	Beta-2-microglobulin OS=Mus musculus OX=10090 GN=B2m PE=1 SV=2	0	52.742	75	7	30	7	119	13.8	8.44	80.96	7	0.831	0.754	0.774	107.8	112.7	115.5	89.6	85	89.4	0.785714	0.00163537	747	0.0122795	High	High	High	High	High	High	1		P01887	0.785714	0.00163537		P01887	52.742	107.8	112.7	115.5	89.6	85	89.4
FALSE	High	Master Protein	Q8BMA6	Signal recognition particle subunit SRP68 OS=Mus musculus OX=10090 GN=Srp68 PE=1 SV=2	0	173.088	59	36	50	36	625	70.5	8.57	153.47	36	1.258	1.3	1.267	87.7	87.8	88.3	110.3	114.1	111.8	1.27445	0.00163902	748	0.0122904	High	High	High	High	High	High	1		Q8BMA6	1.27445	0.00163902		Q8BMA6	173.088	87.7	87.8	88.3	110.3	114.1	111.8
FALSE	High	Master Protein	Q3V384	AFG1-like ATPase OS=Mus musculus OX=10090 GN=Afg1l PE=1 SV=1	0	32.9	20	9	9	9	480	54.3	8.03	23.86	9	1.28	1.265	1.153	88.9	86.6	93.5	113.7	109.6	107.8	1.23086	0.00164472	749	0.0123168	High	High	High	High	High	High	1		Q3V384	1.23086	0.00164472		Q3V384	32.9	88.9	86.6	93.5	113.7	109.6	107.8
FALSE	High	Master Protein	Q80YC5	Coagulation factor XII OS=Mus musculus OX=10090 GN=F12 PE=1 SV=2	0	38.549	16	8	9	8	597	65.7	6.84	31.22	8	0.809	0.845	0.842	109.7	108.7	109.1	88.8	91.9	91.8	0.832061	0.00164619	750	0.0123113	High	High	High	High	High	High	1		Q80YC5	0.832061	0.00164619		Q80YC5	38.549	109.7	108.7	109.1	88.8	91.9	91.8
FALSE	High	Master Protein	Q9D8Y1	Transmembrane protein 126A OS=Mus musculus OX=10090 GN=Tmem126a PE=1 SV=1	0	10.47	15	3	4	3	196	21.5	9.41	8.34	3	1.28	1.18	1.241	86.3	90.6	91.9	110.4	106.9	114	1.23251	0.00165245	751	0.0123417	High	High	High	High	High	High	1		Q9D8Y1	1.23251	0.00165245		Q9D8Y1	10.47	86.3	90.6	91.9	110.4	106.9	114
FALSE	High	Master Protein	Q8QZT1	Acetyl-CoA acetyltransferase, mitochondrial OS=Mus musculus OX=10090 GN=Acat1 PE=1 SV=1	0	255.863	85	36	126	36	424	44.8	8.51	441.05	36	0.754	0.775	0.799	114.3	114.5	109.1	86.2	88.7	87.1	0.775377	0.00166373	752	0.0124094	High	High	High	High	High	High	1		Q8QZT1	0.775377	0.00166373		Q8QZT1	255.863	114.3	114.5	109.1	86.2	88.7	87.1
FALSE	High	Master Protein	Q8CI95	Oxysterol-binding protein-related protein 11 OS=Mus musculus OX=10090 GN=Osbpl11 PE=1 SV=2	0	37.859	16	9	13	9	751	83.6	7.01	26.97	9	1.176	1.142	1.155	90.3	92.6	95.2	106.2	105.8	109.9	1.1575	0.00166459	753	0.0123993	High	High	High	High	High	High	1		Q8CI95	1.1575	0.00166459		Q8CI95	37.859	90.3	92.6	95.2	106.2	105.8	109.9
FALSE	Medium	Master Protein	Q3KNY0	Immunoglobulin-like and fibronectin type III domain-containing protein 1 OS=Mus musculus OX=10090 GN=Igfn1 PE=1 SV=3	0.028	1.683	0	1	1	1	2849	303.5	6.58	1.94	1	1.748	1.94	1.959	70.9	71	66.4	123.8	137.7	130.2	1.88046	0.00166466	754	0.0123834	High	High	High	High	High	High	1		Q3KNY0	1.88046	0.00166466		Q3KNY0	1.683	70.9	71	66.4	123.8	137.7	130.2
FALSE	High	Master Protein	P12787	Cytochrome c oxidase subunit 5A, mitochondrial OS=Mus musculus OX=10090 GN=Cox5a PE=1 SV=2	0	48.616	63	9	19	9	146	16.1	6.54	55.33	9	1.161	1.09	1.123	93.2	95.8	93.5	108.1	104.4	105.1	1.12425	0.00166969	755	0.0124043	High	High	High	High	High	High	1		P12787	1.12425	0.00166969		P12787	48.616	93.2	95.8	93.5	108.1	104.4	105.1
FALSE	High	Master Protein	Q9CQI6	Coactosin-like protein OS=Mus musculus OX=10090 GN=Cotl1 PE=1 SV=3	0	51.759	76	13	19	13	142	15.9	5.4	50.9	13	0.789	0.76	0.767	109.5	113.8	115.4	86.3	86.5	88.5	0.771479	0.00167324	756	0.0124143	High	High	High	High	High	High	1		Q9CQI6	0.771479	0.00167324		Q9CQI6	51.759	109.5	113.8	115.4	86.3	86.5	88.5
FALSE	High	Master Protein	O08529	Calpain-2 catalytic subunit OS=Mus musculus OX=10090 GN=Capn2 PE=1 SV=4	0	130.491	42	25	30	25	700	79.8	4.96	102.27	25	0.714	0.715	0.736	115.7	120.9	112	82.7	86.4	82.4	0.721457	0.00167466	757	0.0124084	High	High	High	High	High	High	1		O08529	0.721457	0.00167466		O08529	130.491	115.7	120.9	112	82.7	86.4	82.4
FALSE	High	Master Protein	Q3UA37	Transcriptional regulator QRICH1 OS=Mus musculus OX=10090 GN=Qrich1 PE=1 SV=1	0	5.134	2	2	2	2	777	86.5	5.96	4.58	2	1.146	1.098	1.131	93	95.9	93.5	106.7	105.3	105.7	1.125	0.00167678	758	0.0124077	High	High	High	High	High	High	1		Q3UA37	1.125	0.00167678		Q3UA37	5.134	93	95.9	93.5	106.7	105.3	105.7
FALSE	High	Master Protein	P24457	Cytochrome P450 2D11 OS=Mus musculus OX=10090 GN=Cyp2d11 PE=2 SV=2	0	61.577	20	12	21	2	504	57	6.25	63.5	12	1.25	1.231	1.212	86.3	89.4	93.3	107.8	110	113.1	1.23011	0.00167785	759	0.0123993	High	High	High	High	High	High	1		P24457	1.23011	0.00167785		P24457	61.577	86.3	89.4	93.3	107.8	110	113.1
FALSE	High	Master Protein	Q9CXW3	Calcyclin-binding protein OS=Mus musculus OX=10090 GN=Cacybp PE=1 SV=1	0	47.508	34	9	12	9	229	26.5	7.87	41.36	9	0.926	0.922	0.94	102.7	104.6	103.7	95	96.4	97.5	0.928939	0.00168191	760	0.0124129	High	High	High	High	High	High	1		Q9CXW3	0.928939	0.00168191		Q9CXW3	47.508	102.7	104.6	103.7	95	96.4	97.5
FALSE	Low	Master Protein	Q9D3G5	Syntaxin-11 OS=Mus musculus OX=10090 GN=Stx11 PE=1 SV=1	0.055	1.261	3	1	1	1	287	33.3	7.06	1.77	1	1.326	1.262	1.207	85.9	90.1	89	113.9	113.7	107.5	1.26453	0.00169513	761	0.012494	High	High	High	High	High	High	1		Q9D3G5	1.26453	0.00169513		Q9D3G5	1.261	85.9	90.1	89	113.9	113.7	107.5
FALSE	High	Master Protein	Q9DC29	ATP-binding cassette sub-family B member 6 OS=Mus musculus OX=10090 GN=Abcb6 PE=1 SV=1	0	27.626	13	8	8	7	842	93.7	8.05	21.39	8	1.462	1.454	1.283	80.9	80.7	88.8	118.3	117.4	113.9	1.39617	0.00169766	762	0.0124963	High	High	High	High	High	High	1		Q9DC29	1.39617	0.00169766		Q9DC29	27.626	80.9	80.7	88.8	118.3	117.4	113.9
FALSE	High	Master Protein	Q80U56	Late secretory pathway protein AVL9 homolog OS=Mus musculus OX=10090 GN=Avl9 PE=1 SV=2	0	8.435	6	4	4	4	649	72.1	6.14	4.8	4	1.173	1.144	1.103	91	94.3	95.1	106.7	107.9	104.9	1.13944	0.00169859	763	0.0124867	High	High	High	High	High	High	1		Q80U56	1.13944	0.00169859		Q80U56	8.435	91	94.3	95.1	106.7	107.9	104.9
FALSE	High	Master Protein	Q05915	GTP cyclohydrolase 1 OS=Mus musculus OX=10090 GN=Gch1 PE=1 SV=1	0	47.462	52	12	13	12	241	27	8.27	43.14	12	1.171	1.169	1.21	90.8	94.8	89.2	106.3	110.9	108	1.18341	0.00170005	764	0.0124812	High	High	High	High	High	High	1		Q05915	1.18341	0.00170005		Q05915	47.462	90.8	94.8	89.2	106.3	110.9	108
FALSE	High	Master Protein	P80318	T-complex protein 1 subunit gamma OS=Mus musculus OX=10090 GN=Cct3 PE=1 SV=1	0	228.47	67	40	61	40	545	60.6	6.7	210.47	40	1.119	1.135	1.167	92.9	95.5	91.9	104	108.3	107.3	1.14021	0.00170156	765	0.0124759	High	High	High	High	High	High	1		P80318	1.14021	0.00170156		P80318	228.47	92.9	95.5	91.9	104	108.3	107.3
FALSE	High	Master Protein	Q9CZD3	Glycine--tRNA ligase OS=Mus musculus OX=10090 GN=Gars1 PE=1 SV=1	0	135.011	48	34	41	34	729	81.8	6.65	113.69	34	0.939	0.931	0.95	102.1	104.2	103	95.9	97	97.8	0.939864	0.00170937	766	0.0125168	High	High	High	High	High	High	1		Q9CZD3	0.939864	0.00170937		Q9CZD3	135.011	102.1	104.2	103	95.9	97	97.8
FALSE	High	Master Protein	P47934	Carnitine O-acetyltransferase OS=Mus musculus OX=10090 GN=Crat PE=1 SV=3	0	92.732	36	21	28	21	626	70.8	8.44	73.3	21	0.362	0.336	0.368	143.2	155.8	143.9	51.8	52.3	53	0.354708	0.00172107	767	0.0125861	High	High	High	High	High	High	1		P47934	0.354708	0.00172107		P47934	92.732	143.2	155.8	143.9	51.8	52.3	53
FALSE	High	Master Protein	P49817	Caveolin-1 OS=Mus musculus OX=10090 GN=Cav1 PE=1 SV=1	0	16.898	21	4	4	4	178	20.5	6.02	12.33	4	1.609	1.451	1.557	73.8	84	78.8	118.8	121.9	122.7	1.53593	0.0017234	768	0.0125866	High	High	High	High	High	High	1		P49817	1.53593	0.0017234		P49817	16.898	73.8	84	78.8	118.8	121.9	122.7
FALSE	High	Master Protein	Q9WU28	Prefoldin subunit 5 OS=Mus musculus OX=10090 GN=Pfdn5 PE=1 SV=1	0	29.827	53	7	8	7	154	17.3	6.33	24.9	7	0.795	0.83	0.79	111.9	110.7	109.8	88.9	91.9	86.7	0.804753	0.00172487	769	0.012581	High	High	High	High	High	High	1		Q9WU28	0.804753	0.00172487		Q9WU28	29.827	111.9	110.7	109.8	88.9	91.9	86.7
FALSE	High	Master Protein	O35658	Complement component 1 Q subcomponent-binding protein, mitochondrial OS=Mus musculus OX=10090 GN=C1qbp PE=1 SV=1	0	51.197	37	8	15	8	278	31	4.92	52.16	8	1.21	1.267	1.192	88.7	87.5	93.8	107.4	110.8	111.8	1.22222	0.00173177	770	0.0126149	High	High	High	High	High	High	1		O35658	1.22222	0.00173177		O35658	51.197	88.7	87.5	93.8	107.4	110.8	111.8
FALSE	High	Master Protein	Q9CX80	Cytoglobin OS=Mus musculus OX=10090 GN=Cygb PE=1 SV=1	0	25.398	23	7	7	7	190	21.5	6.8	18.99	7	0.679	0.674	0.655	117.8	116.7	124.9	80	78.7	81.9	0.669449	0.00173189	771	0.0125995	High	High	High	High	High	High	1		Q9CX80	0.669449	0.00173189		Q9CX80	25.398	117.8	116.7	124.9	80	78.7	81.9
FALSE	High	Master Protein	Q8BWP5	Alpha-tocopherol transfer protein OS=Mus musculus OX=10090 GN=Ttpa PE=1 SV=1	0	86.305	64	16	22	16	278	32	8.37	78.38	16	0.758	0.756	0.748	109.3	114.4	118.3	82.9	86.6	88.5	0.754386	0.00173396	772	0.0125982	High	High	High	High	High	High	1		Q8BWP5	0.754386	0.00173396		Q8BWP5	86.305	109.3	114.4	118.3	82.9	86.6	88.5
FALSE	High	Master Protein	P50427	Steryl-sulfatase OS=Mus musculus OX=10090 GN=Sts PE=1 SV=1	0	79.435	35	19	20	19	624	66.5	8.5	58.38	19	0.757	0.733	0.736	111.2	115.9	117.4	84.2	85	86.4	0.741945	0.00173797	773	0.0126109	High	High	High	High	High	High	1		P50427	0.741945	0.00173797		P50427	79.435	111.2	115.9	117.4	84.2	85	86.4
FALSE	High	Master Protein	P08103	Tyrosine-protein kinase HCK OS=Mus musculus OX=10090 GN=Hck PE=1 SV=4	0	22.692	15	8	10	6	524	59.1	7.24	18.52	8	1.161	1.215	1.108	92.3	90.6	94.8	107.1	110.1	105	1.16024	0.00173906	774	0.0126026	High	High	High	High	High	High	1		P08103	1.16024	0.00173906		P08103	22.692	92.3	90.6	94.8	107.1	110.1	105
FALSE	High	Master Protein	Q8R1S9	Sodium-coupled neutral amino acid transporter 4 OS=Mus musculus OX=10090 GN=Slc38a4 PE=1 SV=1	0	17.617	10	3	3	3	547	60.4	6.47	12.88	3	1.331	1.349	1.524	83.3	89.2	77.8	110.9	120.3	118.5	1.39712	0.00174559	775	0.0126336	High	High	High	High	High	High	1		Q8R1S9	1.39712	0.00174559		Q8R1S9	17.617	83.3	89.2	77.8	110.9	120.3	118.5
FALSE	High	Master Protein	P08226	Apolipoprotein E OS=Mus musculus OX=10090 GN=Apoe PE=1 SV=2	0	112.146	54	20	70	20	311	35.8	5.68	149.5	20	0.727	0.73	0.752	116.5	116.7	112.5	84.6	85.1	84.6	0.735609	0.00176481	776	0.0127562	High	High	High	High	High	High	1		P08226	0.735609	0.00176481		P08226	112.146	116.5	116.7	112.5	84.6	85.1	84.6
FALSE	High	Master Protein	P26150	3 beta-hydroxysteroid dehydrogenase/Delta 5-->4-isomerase type 3 OS=Mus musculus OX=10090 GN=Hsd3b3 PE=1 SV=3	0	75.256	40	11	16	9	373	42	7.97	58.59	11	1.415	1.464	1.466	81.2	82.1	81.7	114.9	120.2	119.8	1.44857	0.00176513	777	0.0127421	High	High	High	High	High	High	1		P26150	1.44857	0.00176513		P26150	75.256	81.2	82.1	81.7	114.9	120.2	119.8
FALSE	High	Master Protein	Q99N96	39S ribosomal protein L1, mitochondrial OS=Mus musculus OX=10090 GN=Mrpl1 PE=1 SV=2	0	79.679	51	15	17	14	336	37.6	8.72	58.86	15	1.183	1.176	1.205	89	94.3	90.8	105.3	111	109.5	1.18862	0.00177985	778	0.0128319	High	High	High	High	High	High	1		Q99N96	1.18862	0.00177985		Q99N96	79.679	89	94.3	90.8	105.3	111	109.5
FALSE	High	Master Protein	P11499	Heat shock protein HSP 90-beta OS=Mus musculus OX=10090 GN=Hsp90ab1 PE=1 SV=3	0	329.544	60	53	126	33	724	83.2	5.03	403.97	53	1.231	1.212	1.293	88	93.1	86.2	108.3	112.8	111.5	1.24429	0.00178116	779	0.0128248	High	High	High	High	High	High	1		P11499	1.24429	0.00178116		P11499	329.544	88	93.1	86.2	108.3	112.8	111.5
FALSE	High	Master Protein	Q9QZW0	Phospholipid-transporting ATPase 11C OS=Mus musculus OX=10090 GN=Atp11c PE=1 SV=2	0	206.009	40	47	66	43	1129	129.2	7.3	203.05	47	1.299	1.288	1.365	86.8	89.8	82.5	112.7	115.6	112.6	1.31571	0.00178414	780	0.0128298	High	High	High	High	High	High	1		Q9QZW0	1.31571	0.00178414		Q9QZW0	206.009	86.8	89.8	82.5	112.7	115.6	112.6
FALSE	High	Master Protein	Q8QZR3	Pyrethroid hydrolase Ces2a OS=Mus musculus OX=10090 GN=Ces2a PE=1 SV=1	0	175.722	66	21	40	18	558	61.9	6.16	174.31	21	1.516	1.403	1.447	77.3	84.7	82.5	117.2	118.9	119.4	1.45399	0.00178613	781	0.0128277	High	High	High	High	High	High	1		Q8QZR3	1.45399	0.00178613		Q8QZR3	175.722	77.3	84.7	82.5	117.2	118.9	119.4
FALSE	High	Master Protein	Q8BUV3	Gephyrin OS=Mus musculus OX=10090 GN=Gphn PE=1 SV=2	0	152.708	53	32	36	32	769	83.2	5.6	116.68	32	1.274	1.264	1.191	88.5	86.3	92.8	112.8	109.1	110.6	1.24253	0.00178673	782	0.0128156	High	High	High	High	High	High	1		Q8BUV3	1.24253	0.00178673		Q8BUV3	152.708	88.5	86.3	92.8	112.8	109.1	110.6
FALSE	High	Master Protein	Q14C51	Pentatricopeptide repeat domain-containing protein 3, mitochondrial OS=Mus musculus OX=10090 GN=Ptcd3 PE=1 SV=2	0	87.83	35	23	23	22	685	77.7	5.88	64.02	23	1.164	1.194	1.173	90.3	90.9	94.4	105.1	108.6	110.7	1.17707	0.00179402	783	0.0128514	High	High	High	High	High	High	1		Q14C51	1.17707	0.00179402		Q14C51	87.83	90.3	90.9	94.4	105.1	108.6	110.7
FALSE	High	Master Protein	P35979	60S ribosomal protein L12 OS=Mus musculus OX=10090 GN=Rpl12 PE=1 SV=2	0	44.32	72	11	16	11	165	17.8	9.42	54.84	11	1.205	1.227	1.245	90.1	89.7	89.8	108.6	110	111.8	1.22552	0.0017989	784	0.0128699	High	High	High	High	High	High	1		P35979	1.22552	0.0017989		P35979	44.32	90.1	89.7	89.8	108.6	110	111.8
FALSE	High	Master Protein	Q62318	Transcription intermediary factor 1-beta OS=Mus musculus OX=10090 GN=Trim28 PE=1 SV=3	0	114.399	38	27	35	27	834	88.8	5.77	99.52	27	1.249	1.242	1.187	90.9	87.9	90.7	113.6	109.2	107.7	1.22635	0.00181077	785	0.0129383	High	High	High	High	High	High	1		Q62318	1.22635	0.00181077		Q62318	114.399	90.9	87.9	90.7	113.6	109.2	107.7
FALSE	High	Master Protein	Q8BL97	Serine/arginine-rich splicing factor 7 OS=Mus musculus OX=10090 GN=Srsf7 PE=1 SV=1	0	46.913	32	11	13	10	267	30.8	11.9	37.38	11	1.205	1.157	1.182	90.3	94.1	90.7	108.7	108.9	107.3	1.18103	0.00181137	786	0.0129262	High	High	High	High	High	High	1		Q8BL97	1.18103	0.00181137		Q8BL97	46.913	90.3	94.1	90.7	108.7	108.9	107.3
FALSE	High	Master Protein	Q921X9	Protein disulfide-isomerase A5 OS=Mus musculus OX=10090 GN=Pdia5 PE=1 SV=1	0	194.565	62	36	44	36	517	59.2	7.5	165.13	36	1.6	1.476	1.569	75.5	83	77.1	120.8	122.5	121	1.54626	0.00181728	787	0.0129519	High	High	High	High	High	High	1		Q921X9	1.54626	0.00181728		Q921X9	194.565	75.5	83	77.1	120.8	122.5	121
FALSE	High	Master Protein	Q8BWY3	Eukaryotic peptide chain release factor subunit 1 OS=Mus musculus OX=10090 GN=Etf1 PE=1 SV=4	0	81.31	41	16	17	16	437	49	5.71	65.83	16	1.175	1.27	1.166	92.2	87.5	92.7	108.4	111.1	108.1	1.20264	0.00182273	788	0.0129742	High	High	High	High	High	High	1		Q8BWY3	1.20264	0.00182273		Q8BWY3	81.31	92.2	87.5	92.7	108.4	111.1	108.1
FALSE	High	Master Protein	Q4LDG0	Long-chain fatty acid transport protein 5 OS=Mus musculus OX=10090 GN=Slc27a5 PE=1 SV=2	0	216.944	67	37	65	37	689	76.2	8.38	225.92	37	1.149	1.121	1.199	91.3	95.5	91.6	104.9	107	109.8	1.15553	0.0018307	789	0.0130144	High	High	High	High	High	High	1		Q4LDG0	1.15553	0.0018307		Q4LDG0	216.944	91.3	95.5	91.6	104.9	107	109.8
FALSE	High	Master Protein	P32921	Tryptophan--tRNA ligase, cytoplasmic OS=Mus musculus OX=10090 GN=Wars1 PE=1 SV=2	0	87.602	41	19	22	19	481	54.3	6.89	71.52	19	0.925	0.906	0.906	103.5	105.1	105.1	95.7	95.2	95.3	0.912337	0.00183241	790	0.0130101	High	High	High	High	High	High	1		P32921	0.912337	0.00183241		P32921	87.602	103.5	105.1	105.1	95.7	95.2	95.3
FALSE	High	Master Protein	P07758	Alpha-1-antitrypsin 1-1 OS=Mus musculus OX=10090 GN=Serpina1a PE=1 SV=4	0	124.162	57	21	33	2	413	46	5.72	122.5	21	0.79	0.67	0.743	114.8	120.4	111	90.7	80.6	82.5	0.733102	0.00183788	791	0.0130324	High	High	High	High	High	High	1		P07758	0.733102	0.00183788		P07758	124.162	114.8	120.4	111	90.7	80.6	82.5
FALSE	High	Master Protein	P42932	T-complex protein 1 subunit theta OS=Mus musculus OX=10090 GN=Cct8 PE=1 SV=3	0	216.19	66	38	63	38	548	59.5	5.62	213.35	38	1.111	1.099	1.152	93.3	96.6	93.1	103.7	106.1	107.2	1.12014	0.00185489	792	0.0131365	High	High	High	High	High	High	1		P42932	1.12014	0.00185489		P42932	216.19	93.3	96.6	93.1	103.7	106.1	107.2
FALSE	High	Master Protein	Q9CY16	28S ribosomal protein S28, mitochondrial OS=Mus musculus OX=10090 GN=Mrps28 PE=1 SV=1	0	37.23	56	9	10	9	186	20.5	8.92	25.53	9	1.065	1.125	1.107	96.9	93.6	95.4	103.2	105.3	105.6	1.09864	0.00185791	793	0.0131412	High	High	High	High	High	High	1		Q9CY16	1.09864	0.00185791		Q9CY16	37.23	96.9	93.6	95.4	103.2	105.3	105.6
FALSE	High	Master Protein	Q8K2W3	Thioredoxin domain-containing protein 11 OS=Mus musculus OX=10090 GN=Txndc11 PE=1 SV=1	0	8.729	4	4	4	4	948	105.9	7.88	4.54	4	1.152	1.083	1.155	93.5	95.7	92.5	107.8	103.7	106.8	1.12993	0.00186025	794	0.0131413	High	High	High	High	High	High	1		Q8K2W3	1.12993	0.00186025		Q8K2W3	8.729	93.5	95.7	92.5	107.8	103.7	106.8
FALSE	High	Master Protein	Q9JHR7	Insulin-degrading enzyme OS=Mus musculus OX=10090 GN=Ide PE=1 SV=1	0	181.082	38	43	55	43	1019	117.7	6.54	176.91	43	0.738	0.716	0.744	112.8	119.2	114.3	83.3	85.3	85	0.732313	0.00187402	795	0.0132219	High	High	High	High	High	High	1		Q9JHR7	0.732313	0.00187402		Q9JHR7	181.082	112.8	119.2	114.3	83.3	85.3	85
FALSE	High	Master Protein	P50580	Proliferation-associated protein 2G4 OS=Mus musculus OX=10090 GN=Pa2g4 PE=1 SV=3	0	162.233	71	28	52	28	394	43.7	6.86	167.23	28	1.126	1.107	1.161	92.4	96.3	92.8	104	106.6	107.8	1.13108	0.00188501	796	0.0132827	High	High	High	High	High	High	1		P50580	1.13108	0.00188501		P50580	162.233	92.4	96.3	92.8	104	106.6	107.8
FALSE	High	Master Protein	Q9D517	1-acyl-sn-glycerol-3-phosphate acyltransferase gamma OS=Mus musculus OX=10090 GN=Agpat3 PE=1 SV=2	0	49.94	27	12	15	12	376	43.3	8.51	41.12	12	0.787	0.737	0.782	110.7	116.4	112.2	87.1	85.8	87.8	0.768347	0.00188828	797	0.0132891	High	High	High	High	High	High	1		Q9D517	0.768347	0.00188828		Q9D517	49.94	110.7	116.4	112.2	87.1	85.8	87.8
FALSE	High	Master Protein	Q9D1G2	Phosphomevalonate kinase OS=Mus musculus OX=10090 GN=Pmvk PE=1 SV=3	0	37.555	51	10	10	10	192	21.9	5.99	26.65	10	1.201	1.222	1.18	92.2	87.3	93.1	110.8	106.7	109.8	1.20066	0.00188974	798	0.0132826	High	High	High	High	High	High	1		Q9D1G2	1.20066	0.00188974		Q9D1G2	37.555	92.2	87.3	93.1	110.8	106.7	109.8
FALSE	High	Master Protein	Q9EPL9	Peroxisomal acyl-coenzyme A oxidase 3 OS=Mus musculus OX=10090 GN=Acox3 PE=1 SV=2	0	60.987	24	15	17	15	700	78.4	7.12	48.3	15	0.826	0.814	0.813	106.6	110.3	113.2	88	89.7	92.1	0.817328	0.00189469	799	0.0133008	High	High	High	High	High	High	1		Q9EPL9	0.817328	0.00189469		Q9EPL9	60.987	106.6	110.3	113.2	88	89.7	92.1
FALSE	High	Master Protein	Q64356	Seminal vesicle secretory protein 6 OS=Mus musculus OX=10090 GN=Svs6 PE=2 SV=1	0	27.239	44	4	7	4	99	11.5	6.16	20.18	4	0.062	0.055	0.052	179.4	183.8	204.8	11.1	10.2	10.7	0.056338	0.00189972	800	0.0133194	High	High	High	High	High	High	1		Q64356	0.056338	0.00189972		Q64356	27.239	179.4	183.8	204.8	11.1	10.2	10.7
FALSE	High	Master Protein	Q62087	Serum paraoxonase/lactonase 3 OS=Mus musculus OX=10090 GN=Pon3 PE=1 SV=2	0	92.419	59	13	24	13	354	39.3	5.74	91.44	13	0.858	0.839	0.882	105.5	110.5	106.7	90.5	92.7	94.1	0.859312	0.00190556	801	0.0133436	High	High	High	High	High	High	1		Q62087	0.859312	0.00190556		Q62087	92.419	105.5	110.5	106.7	90.5	92.7	94.1
FALSE	High	Master Protein	Q9DBH5	Vesicular integral-membrane protein VIP36 OS=Mus musculus OX=10090 GN=Lman2 PE=1 SV=2	0	71.829	46	14	18	14	358	40.4	6.95	56.58	14	1.21	1.243	1.191	89.8	88.1	93.1	108.6	109.6	110.8	1.21402	0.00190677	802	0.0133355	High	High	High	High	High	High	1		Q9DBH5	1.21402	0.00190677		Q9DBH5	71.829	89.8	88.1	93.1	108.6	109.6	110.8
FALSE	High	Master Protein	P70296	Phosphatidylethanolamine-binding protein 1 OS=Mus musculus OX=10090 GN=Pebp1 PE=1 SV=3	0	79.39	76	12	20	12	187	20.8	5.4	81.39	12	0.798	0.783	0.766	107.9	115.2	113.5	86.1	90.2	87	0.782234	0.00190811	803	0.0133283	High	High	High	High	High	High	1		P70296	0.782234	0.00190811		P70296	79.39	107.9	115.2	113.5	86.1	90.2	87
FALSE	High	Master Protein	A2A8L5	Receptor-type tyrosine-protein phosphatase F OS=Mus musculus OX=10090 GN=Ptprf PE=1 SV=1	0	122.976	21	29	31	24	1898	211.4	6.65	85.9	29	1.311	1.221	1.227	85.3	88.1	93.1	111.9	107.5	114.2	1.25178	0.0019089	804	0.0133172	High	High	High	High	High	High	1		A2A8L5	1.25178	0.0019089		A2A8L5	122.976	85.3	88.1	93.1	111.9	107.5	114.2
FALSE	High	Master Protein	Q9D5V6	Synapse-associated protein 1 OS=Mus musculus OX=10090 GN=Syap1 PE=1 SV=1	0	77.308	40	16	18	16	365	41.3	4.54	69.38	16	0.735	0.715	0.711	112.2	118	118.6	82.4	84.4	84.3	0.719897	0.00190976	805	0.0133067	High	High	High	High	High	High	1		Q9D5V6	0.719897	0.00190976		Q9D5V6	77.308	112.2	118	118.6	82.4	84.4	84.3
FALSE	High	Master Protein	Q922H4	Mannose-1-phosphate guanyltransferase alpha OS=Mus musculus OX=10090 GN=Gmppa PE=1 SV=1	0	45.86	29	11	12	11	420	46.2	7.62	37.79	11	1.189	1.156	1.186	88.8	94.5	92.3	105.5	109.3	109.5	1.17671	0.00191322	806	0.0133142	High	High	High	High	High	High	1		Q922H4	1.17671	0.00191322		Q922H4	45.86	88.8	94.5	92.3	105.5	109.3	109.5
FALSE	High	Master Protein	Q9Z2L6	Multiple inositol polyphosphate phosphatase 1 OS=Mus musculus OX=10090 GN=Minpp1 PE=1 SV=3	0	29.905	21	9	10	9	481	54.5	7.49	27.55	9	0.893	0.862	0.831	106.2	105.6	110.4	94.8	91.1	91.8	0.861887	0.00192182	807	0.0133575	High	High	High	High	High	High	1		Q9Z2L6	0.861887	0.00192182		Q9Z2L6	29.905	106.2	105.6	110.4	94.8	91.1	91.8
FALSE	High	Master Protein	Q8VHN8	Tudor-interacting repair regulator protein OS=Mus musculus OX=10090 GN=Nudt16l1 PE=1 SV=2	0	8.743	10	2	2	1	211	23.4	9.26	6.85	2	1.51	1.527	1.44	77.8	75.1	88.1	117.5	114.7	126.8	1.48963	0.00192241	808	0.013345	High	High	High	High	High	High	1		Q8VHN8	1.48963	0.00192241		Q8VHN8	8.743	77.8	75.1	88.1	117.5	114.7	126.8
FALSE	High	Master Protein	P60334	Cysteine dioxygenase type 1 OS=Mus musculus OX=10090 GN=Cdo1 PE=1 SV=1	0	25.794	38	8	9	8	200	23	6.46	25.24	8	0.815	0.864	0.86	109.8	109.9	105.3	89.5	95	90.5	0.846154	0.00192379	809	0.0133381	High	High	High	High	High	High	1		P60334	0.846154	0.00192379		P60334	25.794	109.8	109.9	105.3	89.5	95	90.5
FALSE	High	Master Protein	P70333	Heterogeneous nuclear ribonucleoprotein H2 OS=Mus musculus OX=10090 GN=Hnrnph2 PE=1 SV=1	0	81.709	44	15	24	6	449	49.2	6.3	78.11	15	1.224	1.176	1.278	88.3	93.7	87.7	108.1	110.2	112.1	1.22506	0.00193444	810	0.0133954	High	High	High	High	High	High	1		P70333	1.22506	0.00193444		P70333	81.709	88.3	93.7	87.7	108.1	110.2	112.1
FALSE	High	Master Protein	Q91X34	Bile acid-CoA:amino acid N-acyltransferase OS=Mus musculus OX=10090 GN=Baat PE=1 SV=1	0	141.756	65	20	34	20	420	46.5	6.68	151.67	20	0.775	0.762	0.807	109.9	116.8	110.2	85.1	89	88.9	0.780647	0.00194682	811	0.0134645	High	High	High	High	High	High	1		Q91X34	0.780647	0.00194682		Q91X34	141.756	109.9	116.8	110.2	85.1	89	88.9
FALSE	High	Master Protein	P97930	Thymidylate kinase OS=Mus musculus OX=10090 GN=Dtymk PE=1 SV=2	0	31.47	43	10	12	10	212	23.9	7.9	32.35	10	1.313	1.37	1.255	84.7	83.9	91.1	111.2	114.9	114.3	1.31074	0.00195483	812	0.0135033	High	High	High	High	High	High	1		P97930	1.31074	0.00195483		P97930	31.47	84.7	83.9	91.1	111.2	114.9	114.3
FALSE	High	Master Protein	Q3UJU9	Regulator of microtubule dynamics protein 3 OS=Mus musculus OX=10090 GN=Rmdn3 PE=1 SV=2	0	122.367	47	22	33	22	470	52	5.21	105.4	22	0.805	0.787	0.826	108.7	114.3	109.3	87.5	89.9	90.2	0.805296	0.00195924	813	0.0135171	High	High	High	High	High	High	1		Q3UJU9	0.805296	0.00195924		Q3UJU9	122.367	108.7	114.3	109.3	87.5	89.9	90.2
FALSE	High	Master Protein	P32020	Sterol carrier protein 2 OS=Mus musculus OX=10090 GN=Scp2 PE=1 SV=3	0	342.921	78	40	243	40	547	59.1	7.44	797.5	40	0.669	0.687	0.696	122.5	117.8	116.1	81.9	80.9	80.8	0.683502	0.00196016	814	0.0135068	High	High	High	High	High	High	1		P32020	0.683502	0.00196016		P32020	342.921	122.5	117.8	116.1	81.9	80.9	80.8
FALSE	High	Master Protein	O55137	Acyl-coenzyme A thioesterase 1 OS=Mus musculus OX=10090 GN=Acot1 PE=1 SV=1	0	90.718	44	18	22	4	419	46.1	6.58	77.66	18	0.568	0.6	0.614	130.1	124.3	122.1	74	74.6	74.9	0.593625	0.00196279	815	0.0135083	High	High	High	High	High	High	1		O55137	0.593625	0.00196279		O55137	90.718	130.1	124.3	122.1	74	74.6	74.9
FALSE	High	Master Protein	Q9CQ40	39S ribosomal protein L49, mitochondrial OS=Mus musculus OX=10090 GN=Mrpl49 PE=1 SV=1	0	29.715	54	8	8	8	166	19.1	9.5	24.3	8	1.17	1.169	1.152	90.1	91.8	95.4	105.4	107.4	109.9	1.16372	0.00197424	816	0.0135705	High	High	High	High	High	High	1		Q9CQ40	1.16372	0.00197424		Q9CQ40	29.715	90.1	91.8	95.4	105.4	107.4	109.9
FALSE	High	Master Protein	Q3UQ84	Threonine--tRNA ligase, mitochondrial OS=Mus musculus OX=10090 GN=Tars2 PE=1 SV=1	0	62.741	24	17	17	17	723	81.6	7.87	50.55	17	1.279	1.292	1.236	86.8	86.5	91.3	111	111.7	112.8	1.26795	0.00197911	817	0.0135873	High	High	High	High	High	High	1		Q3UQ84	1.26795	0.00197911		Q3UQ84	62.741	86.8	86.5	91.3	111	111.7	112.8
FALSE	High	Master Protein	E9Q414	Apolipoprotein B-100 OS=Mus musculus OX=10090 GN=Apob PE=1 SV=1	0	456.534	26	106	116	106	4505	509.1	6.81	367.22	106	1.256	1.279	1.337	87.1	88.5	86.3	109.4	113.2	115.4	1.29057	0.0019794	818	0.0135727	High	High	High	High	High	High	1		E9Q414	1.29057	0.0019794		E9Q414	456.534	87.1	88.5	86.3	109.4	113.2	115.4
FALSE	High	Master Protein	Q8QZY1	Eukaryotic translation initiation factor 3 subunit L OS=Mus musculus OX=10090 GN=Eif3l PE=1 SV=1	0	111.099	47	25	28	25	564	66.6	6.44	88.86	25	1.132	1.115	1.146	91.7	96	93.8	103.8	107	107.5	1.13073	0.00198432	819	0.0135898	High	High	High	High	High	High	1		Q8QZY1	1.13073	0.00198432		Q8QZY1	111.099	91.7	96	93.8	103.8	107	107.5
FALSE	High	Master Protein	Q8K1B8	Fermitin family homolog 3 OS=Mus musculus OX=10090 GN=Fermt3 PE=1 SV=1	0	47.699	23	12	12	12	665	75.6	7.05	35.14	12	0.683	0.675	0.662	112.5	123.5	122.6	76.8	83.4	81.2	0.673173	0.00199722	820	0.0136614	High	High	High	High	High	High	1		Q8K1B8	0.673173	0.00199722		Q8K1B8	47.699	112.5	123.5	122.6	76.8	83.4	81.2
FALSE	High	Master Protein	Q8CGF5	TLC domain-containing protein 4 OS=Mus musculus OX=10090 GN=Tlcd4 PE=2 SV=1	0	12.969	11	4	4	4	276	31.2	8.57	10.08	4	0.779	0.782	0.733	111	112.3	116.9	86.4	87.8	85.7	0.763962	0.00200306	821	0.0136847	High	High	High	High	High	High	1		Q8CGF5	0.763962	0.00200306		Q8CGF5	12.969	111	112.3	116.9	86.4	87.8	85.7
FALSE	High	Master Protein	Q8BHD7	Polypyrimidine tract-binding protein 3 OS=Mus musculus OX=10090 GN=Ptbp3 PE=1 SV=1	0	82.588	40	18	22	15	523	56.7	9.13	80.13	18	1.224	1.278	1.279	89	88.6	87.8	108.9	113.3	112.4	1.26074	0.00200825	822	0.0137035	High	High	High	High	High	High	1		Q8BHD7	1.26074	0.00200825		Q8BHD7	82.588	89	88.6	87.8	108.9	113.3	112.4
FALSE	High	Master Protein	P17918	Proliferating cell nuclear antigen OS=Mus musculus OX=10090 GN=Pcna PE=1 SV=2	0	56.954	61	14	14	14	261	28.8	4.77	43.05	14	0.872	0.872	0.903	105	108.9	105	91.5	94.9	94.8	0.881781	0.00200868	823	0.0136898	High	High	High	High	High	High	1		P17918	0.881781	0.00200868		P17918	56.954	105	108.9	105	91.5	94.9	94.8
FALSE	High	Master Protein	Q9D0K2	Succinyl-CoA:3-ketoacid coenzyme A transferase 1, mitochondrial OS=Mus musculus OX=10090 GN=Oxct1 PE=1 SV=1	0	62.346	35	12	13	12	520	56	8.53	49.32	12	0.814	0.795	0.813	109.1	113.5	109.4	88.8	90.3	88.9	0.807229	0.00201013	824	0.0136831	High	High	High	High	High	High	1		Q9D0K2	0.807229	0.00201013		Q9D0K2	62.346	109.1	113.5	109.4	88.8	90.3	88.9
FALSE	High	Master Protein	Q8VDQ1	Prostaglandin reductase 2 OS=Mus musculus OX=10090 GN=Ptgr2 PE=1 SV=2	0	88.337	57	16	21	16	351	38	5.41	79.1	16	0.889	0.87	0.87	107.8	104.8	107.2	95.8	91.2	93.2	0.876173	0.00201444	825	0.0136957	High	High	High	High	High	High	1		Q8VDQ1	0.876173	0.00201444		Q8VDQ1	88.337	107.8	104.8	107.2	95.8	91.2	93.2
FALSE	High	Master Protein	Q9DBG5	Perilipin-3 OS=Mus musculus OX=10090 GN=Plin3 PE=1 SV=1	0	115.349	71	21	28	21	437	47.2	5.62	115.37	21	0.657	0.663	0.609	123	115.7	126.7	80.8	76.7	77.1	0.642036	0.00202508	826	0.0137514	High	High	High	High	High	High	1		Q9DBG5	0.642036	0.00202508		Q9DBG5	115.349	123	115.7	126.7	80.8	76.7	77.1
FALSE	High	Master Protein	P13439	Uridine 5'-monophosphate synthase OS=Mus musculus OX=10090 GN=Umps PE=1 SV=3	0	125.988	56	26	28	26	481	52.3	6.61	95.76	26	1.22	1.185	1.215	86.9	93.3	91.8	106	110.6	111.5	1.20625	0.00203044	827	0.0137711	High	High	High	High	High	High	1		P13439	1.20625	0.00203044		P13439	125.988	86.9	93.3	91.8	106	110.6	111.5
FALSE	High	Master Protein	Q61144	Presenilin-2 OS=Mus musculus OX=10090 GN=Psen2 PE=1 SV=3	0	8.023	4	1	1	1	448	50	4.59	4.86	1	1.354	1.457	1.333	83.9	79.4	88.9	113.6	115.8	118.4	1.37906	0.00203141	828	0.0137611	High	High	High	High	High	High	1		Q61144	1.37906	0.00203141		Q61144	8.023	83.9	79.4	88.9	113.6	115.8	118.4
FALSE	High	Master Protein	Q69ZS7	HBS1-like protein OS=Mus musculus OX=10090 GN=Hbs1l PE=1 SV=2	0	55.935	25	14	15	14	682	75.1	6.46	41.22	14	1.448	1.422	1.345	79.5	81.2	89	115.1	115.5	119.8	1.40328	0.00203689	829	0.0137815	High	High	High	High	High	High	1		Q69ZS7	1.40328	0.00203689		Q69ZS7	55.935	79.5	81.2	89	115.1	115.5	119.8
FALSE	High	Master Protein	Q8VDD5	Myosin-9 OS=Mus musculus OX=10090 GN=Myh9 PE=1 SV=4	0	902.779	68	157	236	126	1960	226.2	5.66	825.81	157	1.077	1.084	1.099	95.4	96.5	95.6	102.8	104.6	105.1	1.08696	0.00203756	830	0.0137695	High	High	High	High	High	High	1		Q8VDD5	1.08696	0.00203756		Q8VDD5	902.779	95.4	96.5	95.6	102.8	104.6	105.1
FALSE	High	Master Protein	Q60737	Casein kinase II subunit alpha OS=Mus musculus OX=10090 GN=Csnk2a1 PE=1 SV=2	0	92.601	57	17	18	15	391	45.1	7.74	67.39	17	1.311	1.237	1.267	83.9	90.5	89.7	110	112	113.7	1.27111	0.00203807	831	0.0137563	High	High	High	High	High	High	1		Q60737	1.27111	0.00203807		Q60737	92.601	83.9	90.5	89.7	110	112	113.7
FALSE	High	Master Protein	O35309	N-myc-interactor OS=Mus musculus OX=10090 GN=Nmi PE=1 SV=1	0	85.291	61	20	21	20	314	35.2	5.05	67.22	20	0.94	0.939	0.949	102.4	104.2	102.3	96.2	97.8	97	0.942052	0.0020412	832	0.0137609	High	High	High	High	High	High	1		O35309	0.942052	0.0020412		O35309	85.291	102.4	104.2	102.3	96.2	97.8	97
FALSE	High	Master Protein	Q9WVQ5	Methylthioribulose-1-phosphate dehydratase OS=Mus musculus OX=10090 GN=Apip PE=1 SV=1	0	83.352	83	15	24	15	241	26.9	6.9	77.22	15	0.831	0.828	0.872	107	112	106.5	88.9	92.7	92.9	0.843318	0.00204189	833	0.013749	High	High	High	High	High	High	1		Q9WVQ5	0.843318	0.00204189		Q9WVQ5	83.352	107	112	106.5	88.9	92.7	92.9
FALSE	High	Master Protein	O08601	Microsomal triglyceride transfer protein large subunit OS=Mus musculus OX=10090 GN=Mttp PE=1 SV=2	0	352.992	67	56	113	56	894	99	7.62	393.18	56	0.712	0.761	0.738	118.3	112.4	114.8	84.2	85.6	84.7	0.736614	0.0020487	834	0.0137784	High	High	High	High	High	High	1		O08601	0.736614	0.0020487		O08601	352.992	118.3	112.4	114.8	84.2	85.6	84.7
FALSE	High	Master Protein	P26231	Catenin alpha-1 OS=Mus musculus OX=10090 GN=Ctnna1 PE=1 SV=1	0	212.804	56	45	52	34	906	100	6.23	178.51	45	1.276	1.298	1.317	86.4	87.4	87.4	110.2	113.5	115.1	1.29709	0.00204971	835	0.0137686	High	High	High	High	High	High	1		P26231	1.29709	0.00204971		P26231	212.804	86.4	87.4	87.4	110.2	113.5	115.1
FALSE	High	Master Protein	P10711	Transcription elongation factor A protein 1 OS=Mus musculus OX=10090 GN=Tcea1 PE=1 SV=2	0	79.493	58	17	17	16	301	33.9	8.38	56.98	17	0.938	0.913	0.923	103.1	105.3	103.3	96.7	96.2	95.4	0.924928	0.00205894	836	0.0138141	High	High	High	High	High	High	1		P10711	0.924928	0.00205894		P10711	79.493	103.1	105.3	103.3	96.7	96.2	95.4
FALSE	High	Master Protein	Q63844	Mitogen-activated protein kinase 3 OS=Mus musculus OX=10090 GN=Mapk3 PE=1 SV=5	0	53.176	39	14	16	9	380	43	6.61	39.07	14	0.89	0.919	0.938	106.2	103.9	103.2	94.5	95.5	96.7	0.915097	0.00206179	837	0.0138167	High	High	High	High	High	High	1		Q63844	0.915097	0.00206179		Q63844	53.176	106.2	103.9	103.2	94.5	95.5	96.7
FALSE	High	Master Protein	Q62077	1-phosphatidylinositol 4,5-bisphosphate phosphodiesterase gamma-1 OS=Mus musculus OX=10090 GN=Plcg1 PE=1 SV=2	0	91.121	21	23	24	23	1302	149.6	5.8	62.92	23	1.239	1.152	1.208	87.2	92.6	93	108.1	106.7	112.3	1.19905	0.00206251	838	0.013805	High	High	High	High	High	High	1		Q62077	1.19905	0.00206251		Q62077	91.121	87.2	92.6	93	108.1	106.7	112.3
FALSE	High	Master Protein	Q6PDI5	Proteasome adapter and scaffold protein ECM29 OS=Mus musculus OX=10090 GN=Ecpas PE=1 SV=3	0	199.804	30	48	59	48	1840	203.6	7.06	174.84	48	1.257	1.219	1.22	86.6	88.5	93.7	108.9	107.9	114.3	1.23177	0.00206601	839	0.013812	High	High	High	High	High	High	1		Q6PDI5	1.23177	0.00206601		Q6PDI5	199.804	86.6	88.5	93.7	108.9	107.9	114.3
FALSE	High	Master Protein	Q9D824	Pre-mRNA 3'-end-processing factor FIP1 OS=Mus musculus OX=10090 GN=Fip1l1 PE=1 SV=1	0	9.429	4	2	2	2	581	64.9	5.77	7.25	2	0.826	0.767	0.704	109.4	115.2	115.5	90.4	88.3	81.3	0.764481	0.00206602	840	0.0137956	High	High	High	High	High	High	1		Q9D824	0.764481	0.00206602		Q9D824	9.429	109.4	115.2	115.5	90.4	88.3	81.3
FALSE	High	Master Protein	Q91VH2	Sorting nexin-9 OS=Mus musculus OX=10090 GN=Snx9 PE=1 SV=1	0	61.265	33	17	18	17	595	66.5	5.52	41.84	17	1.17	1.19	1.195	90.4	91.8	92.3	105.9	109.2	110.3	1.18543	0.00207132	841	0.0138145	High	High	High	High	High	High	1		Q91VH2	1.18543	0.00207132		Q91VH2	61.265	90.4	91.8	92.3	105.9	109.2	110.3
FALSE	High	Master Protein	Q80YA7	Dipeptidyl peptidase 8 OS=Mus musculus OX=10090 GN=Dpp8 PE=1 SV=1	0	30.939	10	10	11	10	892	102.1	5.81	21.59	10	1.711	1.712	2.366	72.6	77.2	57.6	124.2	132.1	136.3	1.89296	0.00207248	842	0.0138059	High	High	High	High	High	High	1		Q80YA7	1.89296	0.00207248		Q80YA7	30.939	72.6	77.2	57.6	124.2	132.1	136.3
FALSE	High	Master Protein	P22907	Porphobilinogen deaminase OS=Mus musculus OX=10090 GN=Hmbs PE=1 SV=2	0	85.869	48	15	20	15	361	39.3	6.87	77.82	15	1.162	1.123	1.151	90.4	94.6	94.7	105	106.3	109	1.14516	0.00207744	843	0.0138225	High	High	High	High	High	High	1		P22907	1.14516	0.00207744		P22907	85.869	90.4	94.6	94.7	105	106.3	109
FALSE	High	Master Protein	Q9D394	Protein RUFY3 OS=Mus musculus OX=10090 GN=Rufy3 PE=1 SV=1	0	41.532	23	12	13	11	469	53	5.49	33.75	12	1.148	1.203	1.168	93.1	89	94	106.9	107.1	109.8	1.17276	0.00208918	844	0.0138841	High	High	High	High	High	High	1		Q9D394	1.17276	0.00208918		Q9D394	41.532	93.1	89	94	106.9	107.1	109.8
FALSE	High	Master Protein	Q3U5Q7	UMP-CMP kinase 2, mitochondrial OS=Mus musculus OX=10090 GN=Cmpk2 PE=1 SV=2	0	86.857	43	16	17	16	447	50	7.27	63.7	16	0.572	0.527	0.532	123.6	131.7	133.5	70.7	69.4	71.1	0.54321	0.00208968	845	0.013871	High	High	High	High	High	High	1		Q3U5Q7	0.54321	0.00208968		Q3U5Q7	86.857	123.6	131.7	133.5	70.7	69.4	71.1
FALSE	High	Master Protein	Q99KC8	von Willebrand factor A domain-containing protein 5A OS=Mus musculus OX=10090 GN=Vwa5a PE=1 SV=2	0	145.696	43	30	37	30	793	87.1	6.58	116.31	30	0.851	0.824	0.847	106.1	110.7	109.1	90.4	91.3	92.4	0.841056	0.00209312	846	0.0138774	High	High	High	High	High	High	1		Q99KC8	0.841056	0.00209312		Q99KC8	145.696	106.1	110.7	109.1	90.4	91.3	92.4
FALSE	High	Master Protein	Q05920	Pyruvate carboxylase, mitochondrial OS=Mus musculus OX=10090 GN=Pc PE=1 SV=1	0	451.336	72	77	235	76	1178	129.6	6.71	666.35	77	0.925	0.908	0.917	103.6	105.2	104.3	95.8	95.5	95.6	0.916321	0.00209453	847	0.0138704	High	High	High	High	High	High	1		Q05920	0.916321	0.00209453		Q05920	451.336	103.6	105.2	104.3	95.8	95.5	95.6
FALSE	High	Master Protein	A7MCT6	Ethanolamine kinase 2 OS=Mus musculus OX=10090 GN=Etnk2 PE=1 SV=1	0	58.518	40	14	15	13	385	44.5	7.21	45.14	14	1.316	1.305	1.257	85	86.4	90.4	111.9	112.7	113.6	1.29183	0.0021003	848	0.0138922	High	High	High	High	High	High	1		A7MCT6	1.29183	0.0021003		A7MCT6	58.518	85	86.4	90.4	111.9	112.7	113.6
FALSE	High	Master Protein	P62331	ADP-ribosylation factor 6 OS=Mus musculus OX=10090 GN=Arf6 PE=1 SV=2	0	37.676	60	6	8	6	175	20.1	8.95	37.54	6	1.261	1.344	1.348	87.1	87.7	84.1	109.9	117.9	113.4	1.31788	0.00210626	849	0.0139152	High	High	High	High	High	High	1		P62331	1.31788	0.00210626		P62331	37.676	87.1	87.7	84.1	109.9	117.9	113.4
FALSE	High	Master Protein	Q9D7S7	60S ribosomal protein L22-like 1 OS=Mus musculus OX=10090 GN=Rpl22l1 PE=1 SV=1	0	11.746	25	3	3	3	122	14.5	9.45	11.47	3	1.401	1.493	1.413	84.1	78.7	83.7	117.8	117.5	118.2	1.43408	0.0021072	850	0.013905	High	High	High	High	High	High	1		Q9D7S7	1.43408	0.0021072		Q9D7S7	11.746	84.1	78.7	83.7	117.8	117.5	118.2
FALSE	High	Master Protein	Q925N2	Sideroflexin-2 OS=Mus musculus OX=10090 GN=Sfxn2 PE=1 SV=1	0	64.643	46	14	19	14	322	36.1	8.82	58.09	14	1.254	1.21	1.317	87.3	90.5	87.7	109.5	109.5	115.5	1.25989	0.00210825	851	0.0138956	High	High	High	High	High	High	1		Q925N2	1.25989	0.00210825		Q925N2	64.643	87.3	90.5	87.7	109.5	109.5	115.5
FALSE	High	Master Protein	Q8JZK9	Hydroxymethylglutaryl-CoA synthase, cytoplasmic OS=Mus musculus OX=10090 GN=Hmgcs1 PE=1 SV=1	0	108.444	42	19	30	17	520	57.5	5.99	110.37	19	0.758	0.795	0.776	109.3	110.8	117.6	82.8	88.1	91.3	0.776429	0.00211684	852	0.0139359	High	High	High	High	High	High	1		Q8JZK9	0.776429	0.00211684		Q8JZK9	108.444	109.3	110.8	117.6	82.8	88.1	91.3
FALSE	High	Master Protein	Q924C1	Exportin-5 OS=Mus musculus OX=10090 GN=Xpo5 PE=1 SV=1	0	26.762	7	7	7	7	1204	136.9	5.82	18.02	7	1.254	1.179	1.217	86.2	91.8	92.8	108.1	108.2	113	1.21603	0.00212624	853	0.0139813	High	High	High	High	High	High	1		Q924C1	1.21603	0.00212624		Q924C1	26.762	86.2	91.8	92.8	108.1	108.2	113
FALSE	High	Master Protein	Q63829	COMM domain-containing protein 3 OS=Mus musculus OX=10090 GN=Commd3 PE=1 SV=1	0	39.183	53	8	9	8	195	22	5.59	27.95	8	1.289	1.274	1.218	84.5	89	92.1	109	113.4	112.1	1.25941	0.00213272	854	0.0140075	High	High	High	High	High	High	1		Q63829	1.25941	0.00213272		Q63829	39.183	84.5	89	92.1	109	113.4	112.1
FALSE	High	Master Protein	Q8K440	ABC-type organic anion transporter ABCA8B OS=Mus musculus OX=10090 GN=Abca8b PE=1 SV=2	0	62.608	10	17	20	16	1620	182.9	7.18	53.68	17	1.229	1.221	1.253	87.5	90	91.1	107.5	109.8	114.1	1.2338	0.00214061	855	0.0140429	High	High	High	High	High	High	1		Q8K440	1.2338	0.00214061		Q8K440	62.608	87.5	90	91.1	107.5	109.8	114.1
FALSE	High	Master Protein	P56389	Cytidine deaminase OS=Mus musculus OX=10090 GN=Cda PE=1 SV=2	0	35.814	63	7	7	7	146	16.1	5.58	26.72	7	0.538	0.555	0.521	127.1	126.1	137	68.4	70	71.3	0.537417	0.00214341	856	0.0140449	High	High	High	High	High	High	1		P56389	0.537417	0.00214341		P56389	35.814	127.1	126.1	137	68.4	70	71.3
FALSE	High	Master Protein	Q9JHW4	Selenocysteine-specific elongation factor OS=Mus musculus OX=10090 GN=Eefsec PE=1 SV=2	0	118.423	56	30	34	30	583	63.5	8.29	92.24	30	1.513	1.42	1.349	78.4	80.2	88.9	118.6	114	119.9	1.42424	0.00214688	857	0.0140512	High	High	High	High	High	High	1		Q9JHW4	1.42424	0.00214688		Q9JHW4	118.423	78.4	80.2	88.9	118.6	114	119.9
FALSE	High	Master Protein	Q9QYY8	Spastin OS=Mus musculus OX=10090 GN=Spast PE=1 SV=3	0	30.924	16	9	9	9	614	66.4	9.69	22.08	9	1.274	1.23	1.288	86.9	91.5	86.7	110.7	112.5	111.7	1.2633	0.00215179	858	0.0140669	High	High	High	High	High	High	1		Q9QYY8	1.2633	0.00215179		Q9QYY8	30.924	86.9	91.5	86.7	110.7	112.5	111.7
FALSE	High	Master Protein	Q8VBT0	Thioredoxin-related transmembrane protein 1 OS=Mus musculus OX=10090 GN=Tmx1 PE=1 SV=1	0	36.014	19	9	9	9	278	31.4	5.29	29.55	9	0.853	0.855	0.917	107.3	108.8	104	91.5	93	95.4	0.874414	0.00215494	859	0.0140711	High	High	High	High	High	High	1		Q8VBT0	0.874414	0.00215494		Q8VBT0	36.014	107.3	108.8	104	91.5	93	95.4
FALSE	High	Master Protein	Q9DBX2	Phosducin-like protein OS=Mus musculus OX=10090 GN=Pdcl PE=1 SV=1	0	20.211	19	5	5	5	301	34.4	4.87	13.3	5	1.306	1.196	1.373	84.9	92.6	84.7	110.9	110.7	116.2	1.28833	0.00216156	860	0.0140979	High	High	High	High	High	High	1		Q9DBX2	1.28833	0.00216156		Q9DBX2	20.211	84.9	92.6	84.7	110.9	110.7	116.2
FALSE	High	Master Protein	Q9JLZ6	Hypermethylated in cancer 2 protein OS=Mus musculus OX=10090 GN=Hic2 PE=2 SV=4	0.003	3.408	2	1	2	1	619	66.7	6.35	4.5	1	1.248	1.57	1.472	88.5	76.5	82.7	110.4	120.1	121.8	1.42229	0.00216436	861	0.0140998	High	High	High	High	High	High	1		Q9JLZ6	1.42229	0.00216436		Q9JLZ6	3.408	88.5	76.5	82.7	110.4	120.1	121.8
FALSE	High	Master Protein	Q9CPX7	28S ribosomal protein S16, mitochondrial OS=Mus musculus OX=10090 GN=Mrps16 PE=1 SV=1	0	17.113	44	5	5	5	135	15.2	9.67	12.94	5	1.622	1.483	1.602	74.4	83.2	76.2	120.8	123.3	122.1	1.5663	0.00217035	862	0.0141224	High	High	High	High	High	High	1		Q9CPX7	1.5663	0.00217035		Q9CPX7	17.113	74.4	83.2	76.2	120.8	123.3	122.1
FALSE	High	Master Protein	G3X982	Aldehyde oxidase 3 OS=Mus musculus OX=10090 GN=Aox3 PE=1 SV=1	0	495.384	69	78	153	74	1335	146.8	6.46	558.65	78	1.277	1.263	1.327	87.8	89.8	84.7	112.1	113.3	112.3	1.28746	0.00217342	863	0.014126	High	High	High	High	High	High	1		G3X982	1.28746	0.00217342		G3X982	495.384	87.8	89.8	84.7	112.1	113.3	112.3
FALSE	High	Master Protein	Q921I9	Exosome complex component RRP41 OS=Mus musculus OX=10090 GN=Exosc4 PE=1 SV=3	0	23.971	33	5	5	5	245	26.2	6.15	14.29	5	2.014	1.69	1.901	63	72.2	74.4	126.9	122	141.5	1.8626	0.0021835	864	0.0141751	High	High	High	High	High	High	1		Q921I9	1.8626	0.0021835		Q921I9	23.971	63	72.2	74.4	126.9	122	141.5
FALSE	High	Master Protein	P36993	Protein phosphatase 1B OS=Mus musculus OX=10090 GN=Ppm1b PE=1 SV=1	0	87.103	55	18	25	15	390	42.8	5.19	72.98	18	0.831	0.808	0.889	107.2	112.1	106.5	89	90.5	94.7	0.841621	0.00218408	865	0.0141625	High	High	High	High	High	High	1		P36993	0.841621	0.00218408		P36993	87.103	107.2	112.1	106.5	89	90.5	94.7
FALSE	High	Master Protein	P84244	Histone H3.3 OS=Mus musculus OX=10090 GN=H3-3b PE=1 SV=2	0	26.029	46	6	6	3	136	15.3	11.27	19.15	6	1.199	1.201	1.272	88.4	92.8	88.7	106	111.4	112.8	1.22342	0.00218428	866	0.0141474	High	High	High	High	High	High	1		P84244	1.22342	0.00218428		P84244	26.029	88.4	92.8	88.7	106	111.4	112.8
FALSE	High	Master Protein	P28076	Proteasome subunit beta type-9 OS=Mus musculus OX=10090 GN=Psmb9 PE=1 SV=1	0	13.936	18	3	3	3	219	23.4	5.22	9.47	3	0.662	0.754	0.686	120.6	111.8	120.6	79.8	84.4	82.8	0.699717	0.00218492	867	0.0141352	High	High	High	High	High	High	1		P28076	0.699717	0.00218492		P28076	13.936	120.6	111.8	120.6	79.8	84.4	82.8
FALSE	High	Master Protein	Q8BFS6	Serine/threonine-protein phosphatase CPPED1 OS=Mus musculus OX=10090 GN=Cpped1 PE=1 SV=1	0	59.334	41	9	12	9	312	35.2	5.34	56.75	9	0.813	0.864	0.792	110.3	108.1	110.7	89.7	93.4	87.7	0.82285	0.00218836	868	0.0141412	High	High	High	High	High	High	1		Q8BFS6	0.82285	0.00218836		Q8BFS6	59.334	110.3	108.1	110.7	89.7	93.4	87.7
FALSE	High	Master Protein	O35459	Delta(3,5)-Delta(2,4)-dienoyl-CoA isomerase, mitochondrial OS=Mus musculus OX=10090 GN=Ech1 PE=1 SV=1	0	160.342	78	22	44	22	327	36.1	7.71	159.18	22	0.673	0.677	0.701	121.6	120.2	114.7	81.8	81.4	80.3	0.683029	0.00218884	869	0.014128	High	High	High	High	High	High	1		O35459	0.683029	0.00218884		O35459	160.342	121.6	120.2	114.7	81.8	81.4	80.3
FALSE	High	Master Protein	Q8BK30	NADH dehydrogenase [ubiquinone] flavoprotein 3, mitochondrial OS=Mus musculus OX=10090 GN=Ndufv3 PE=1 SV=1	0	19.21	31	4	5	4	104	11.8	9.35	11.88	4	0.845	0.881	0.883	108.5	108.4	104	91.7	95.5	91.8	0.86943	0.00219764	870	0.0141685	High	High	High	High	High	High	1		Q8BK30	0.86943	0.00219764		Q8BK30	19.21	108.5	108.4	104	91.7	95.5	91.8
FALSE	High	Master Protein	P70699	Lysosomal alpha-glucosidase OS=Mus musculus OX=10090 GN=Gaa PE=1 SV=2	0	107.789	30	24	32	24	953	106.2	5.83	103.97	24	1.325	1.273	1.212	85.7	86.5	92.3	113.6	110	111.9	1.26843	0.00219917	871	0.014162	High	High	High	High	High	High	1		P70699	1.26843	0.00219917		P70699	107.789	85.7	86.5	92.3	113.6	110	111.9
FALSE	High	Master Protein	Q8R0H9	ADP-ribosylation factor-binding protein GGA1 OS=Mus musculus OX=10090 GN=Gga1 PE=1 SV=1	0	50.463	27	14	16	14	635	69.9	5.27	46.03	14	0.898	0.892	0.898	103.5	105.5	107.5	93	94.1	96.5	0.896051	0.00220187	872	0.0141632	High	High	High	High	High	High	1		Q8R0H9	0.896051	0.00220187		Q8R0H9	50.463	103.5	105.5	107.5	93	94.1	96.5
FALSE	High	Master Protein	Q921H8	3-ketoacyl-CoA thiolase A, peroxisomal OS=Mus musculus OX=10090 GN=Acaa1a PE=1 SV=1	0	231.565	75	24	89	9	424	43.9	8.44	364.29	24	0.642	0.642	0.605	118.9	121.8	127.5	76.4	78.2	77.2	0.629549	0.00220687	873	0.0141791	High	High	High	High	High	High	1		Q921H8	0.629549	0.00220687		Q921H8	231.565	118.9	121.8	127.5	76.4	78.2	77.2
FALSE	High	Master Protein	Q9JHS4	ATP-dependent Clp protease ATP-binding subunit clpX-like, mitochondrial OS=Mus musculus OX=10090 GN=Clpx PE=1 SV=2	0	123.302	41	26	32	26	634	69.2	7.71	111.64	26	1.251	1.237	1.203	86.1	89.7	93.3	107.7	110.9	112.2	1.22928	0.00220698	874	0.0141636	High	High	High	High	High	High	1		Q9JHS4	1.22928	0.00220698		Q9JHS4	123.302	86.1	89.7	93.3	107.7	110.9	112.2
FALSE	High	Master Protein	P70375	Coagulation factor VII OS=Mus musculus OX=10090 GN=F7 PE=1 SV=1	0	14.158	8	4	4	4	446	50.2	6.64	9.69	4	1.401	1.344	1.41	82.5	83.6	85.5	115.6	112.4	120.5	1.38514	0.00221835	875	0.0142202	High	High	High	High	High	High	1		P70375	1.38514	0.00221835		P70375	14.158	82.5	83.6	85.5	115.6	112.4	120.5
FALSE	High	Master Protein	Q8VDG7	Platelet-activating factor acetylhydrolase 2, cytoplasmic OS=Mus musculus OX=10090 GN=Pafah2 PE=1 SV=2	0	110.072	60	20	26	20	390	43.5	7.47	97.45	20	0.777	0.77	0.751	111	112.9	115.9	86.2	86.9	87	0.76545	0.00223909	876	0.0143368	High	High	High	High	High	High	1		Q8VDG7	0.76545	0.00223909		Q8VDG7	110.072	111	112.9	115.9	86.2	86.9	87
FALSE	High	Master Protein	Q5ND29	Rab-interacting lysosomal protein OS=Mus musculus OX=10090 GN=Rilp PE=1 SV=1	0	20.632	23	5	5	5	369	41.1	5.33	14.08	5	1.18	1.206	1.21	90.4	90.3	92.2	106.6	108.9	111.6	1.19861	0.00224654	877	0.0143681	High	High	High	High	High	High	1		Q5ND29	1.19861	0.00224654		Q5ND29	20.632	90.4	90.3	92.2	106.6	108.9	111.6
FALSE	High	Master Protein	Q91VI7	Ribonuclease inhibitor OS=Mus musculus OX=10090 GN=Rnh1 PE=1 SV=1	0	158.614	79	26	35	26	456	49.8	4.78	161.48	26	0.891	0.893	0.891	103.3	106.9	106.9	92.1	95.5	95.3	0.892148	0.00225394	878	0.014399	High	High	High	High	High	High	1		Q91VI7	0.892148	0.00225394		Q91VI7	158.614	103.3	106.9	106.9	92.1	95.5	95.3
FALSE	High	Master Protein	Q9D338	39S ribosomal protein L19, mitochondrial OS=Mus musculus OX=10090 GN=Mrpl19 PE=1 SV=1	0	39.995	37	10	10	10	292	33.6	9.44	32.8	10	1.311	1.276	1.252	85.4	87.8	90	111.9	112.1	112.7	1.27926	0.00225733	879	0.0144043	High	High	High	High	High	High	1		Q9D338	1.27926	0.00225733		Q9D338	39.995	85.4	87.8	90	111.9	112.1	112.7
FALSE	High	Master Protein	P08207	Protein S100-A10 OS=Mus musculus OX=10090 GN=S100a10 PE=1 SV=2	0	8.252	34	3	4	3	97	11.2	6.77	7.25	3	0.698	0.675	0.666	115.8	115.7	125.8	80.8	78.1	83.8	0.679261	0.00225749	880	0.0143889	High	High	High	High	High	High	1		P08207	0.679261	0.00225749		P08207	8.252	115.8	115.7	125.8	80.8	78.1	83.8
FALSE	High	Master Protein	Q07797	Galectin-3-binding protein OS=Mus musculus OX=10090 GN=Lgals3bp PE=1 SV=1	0	79.203	27	11	17	11	577	64.5	5.14	68.46	11	0.704	0.667	0.674	114.7	120.7	121.5	80.8	80.4	81.9	0.681143	0.00227377	881	0.0144762	High	High	High	High	High	High	1		Q07797	0.681143	0.00227377		Q07797	79.203	114.7	120.7	121.5	80.8	80.4	81.9
FALSE	High	Master Protein	Q3U7R1	Extended synaptotagmin-1 OS=Mus musculus OX=10090 GN=Esyt1 PE=1 SV=2	0	118.313	30	29	32	28	1092	121.5	5.95	91.6	29	0.823	0.798	0.802	108.3	111.7	112	89.1	89.1	89.8	0.807229	0.00227696	882	0.0144801	High	High	High	High	High	High	1		Q3U7R1	0.807229	0.00227696		Q3U7R1	118.313	108.3	111.7	112	89.1	89.1	89.8
FALSE	High	Master Protein	Q9ESX5	H/ACA ribonucleoprotein complex subunit DKC1 OS=Mus musculus OX=10090 GN=Dkc1 PE=1 SV=4	0	61.271	36	16	18	16	509	57.4	9.28	49.97	16	1.379	1.285	1.295	81.8	87.7	89.4	112.7	112.6	115.8	1.3175	0.00229143	883	0.0145557	High	High	High	High	High	High	1		Q9ESX5	1.3175	0.00229143		Q9ESX5	61.271	81.8	87.7	89.4	112.7	112.6	115.8
FALSE	High	Master Protein	Q9DCT8	Cysteine-rich protein 2 OS=Mus musculus OX=10090 GN=Crip2 PE=1 SV=1	0	32.249	50	7	8	6	208	22.7	8.63	30.02	7	1.144	1.163	1.136	91.8	94	93.6	105	109.3	106.3	1.14746	0.00230418	884	0.0146201	High	High	High	High	High	High	1		Q9DCT8	1.14746	0.00230418		Q9DCT8	32.249	91.8	94	93.6	105	109.3	106.3
FALSE	High	Master Protein	Q62172	RalA-binding protein 1 OS=Mus musculus OX=10090 GN=Ralbp1 PE=1 SV=4	0	29.313	10	8	8	8	648	75	5.92	22.77	8	1.253	1.274	1.251	86.8	85.8	93	108.7	109.4	116.3	1.25904	0.00232278	885	0.0147214	High	High	High	High	High	High	1		Q62172	1.25904	0.00232278		Q62172	29.313	86.8	85.8	93	108.7	109.4	116.3
FALSE	High	Master Protein	Q62266	Cornifin-A OS=Mus musculus OX=10090 GN=Sprr1a PE=1 SV=1	0	15.181	51	4	4	4	144	15.8	7.85	12.51	4	0.09	0.1	0.098	168.8	180.1	198.4	15.3	18.1	19.4	0.0964736	0.0023233	886	0.0147081	High	High	High	High	High	High	1		Q62266	0.0964736	0.0023233		Q62266	15.181	168.8	180.1	198.4	15.3	18.1	19.4
FALSE	High	Master Protein	Q8BM72	Heat shock 70 kDa protein 13 OS=Mus musculus OX=10090 GN=Hspa13 PE=1 SV=1	0	35.446	25	9	10	9	471	51.7	5.63	24.53	9	1.428	1.24	1.297	80.6	87.8	90.5	115	108.8	117.3	1.3175	0.00234025	887	0.0147987	High	High	High	High	High	High	1		Q8BM72	1.3175	0.00234025		Q8BM72	35.446	80.6	87.8	90.5	115	108.8	117.3
FALSE	High	Master Protein	Q8R081	Heterogeneous nuclear ribonucleoprotein L OS=Mus musculus OX=10090 GN=Hnrnpl PE=1 SV=2	0	135.497	44	22	43	22	586	63.9	8.1	150.45	22	1.314	1.292	1.385	85.9	89.7	82.1	112.9	115.8	113.6	1.32829	0.00234995	888	0.0148433	High	High	High	High	High	High	1		Q8R081	1.32829	0.00234995		Q8R081	135.497	85.9	89.7	82.1	112.9	115.8	113.6
FALSE	High	Master Protein	Q8CHW4	Translation initiation factor eIF-2B subunit epsilon OS=Mus musculus OX=10090 GN=Eif2b5 PE=1 SV=1	0	43.707	17	12	18	12	717	80	5.07	37.99	12	1.145	1.184	1.128	91.3	91.5	96	104.6	108.3	108.3	1.15208	0.00236453	889	0.0149186	High	High	High	High	High	High	1		Q8CHW4	1.15208	0.00236453		Q8CHW4	43.707	91.3	91.5	96	104.6	108.3	108.3
FALSE	High	Master Protein	Q8BY89	Choline transporter-like protein 2 OS=Mus musculus OX=10090 GN=Slc44a2 PE=1 SV=2	0.002	3.909	2	1	2	1	706	80.1	8.79	4.2	1	1.398	1.231	1.303	81	88.6	90.4	113.2	109.1	117.8	1.30808	0.00236461	890	0.0149024	High	High	High	High	High	High	1		Q8BY89	1.30808	0.00236461		Q8BY89	3.909	81	88.6	90.4	113.2	109.1	117.8
FALSE	High	Master Protein	Q91WK2	Eukaryotic translation initiation factor 3 subunit H OS=Mus musculus OX=10090 GN=Eif3h PE=1 SV=1	0	84.528	52	19	23	19	352	39.8	6.67	69.76	19	1.104	1.116	1.154	94.2	96.3	91.9	104	107.5	106	1.12429	0.00236837	891	0.0149093	High	High	High	High	High	High	1		Q91WK2	1.12429	0.00236837		Q91WK2	84.528	94.2	96.3	91.9	104	107.5	106
FALSE	High	Master Protein	P70274	Selenoprotein P OS=Mus musculus OX=10090 GN=Selenop PE=1 SV=3	0	36.106	22	9	14	9	380	42.7	7.09	43.89	9	0.764	0.811	0.744	113.7	109.2	115.7	86.8	88.5	86.1	0.772002	0.00236846	892	0.0148932	High	High	High	High	High	High	1		P70274	0.772002	0.00236846		P70274	36.106	113.7	109.2	115.7	86.8	88.5	86.1
FALSE	High	Master Protein	P29788	Vitronectin OS=Mus musculus OX=10090 GN=Vtn PE=1 SV=2	0	51.379	24	11	15	11	478	54.8	5.88	48.19	11	1.137	1.207	1.146	91.8	90.9	94.7	104.4	109.7	108.6	1.1633	0.00238325	893	0.0149694	High	High	High	High	High	High	1		P29788	1.1633	0.00238325		P29788	51.379	91.8	90.9	94.7	104.4	109.7	108.6
FALSE	High	Master Protein	Q9EQI8	39S ribosomal protein L46, mitochondrial OS=Mus musculus OX=10090 GN=Mrpl46 PE=1 SV=1	0	68.429	52	15	15	15	283	32.1	7.4	48.43	15	1.179	1.101	1.168	90.5	95.6	93.1	106.7	105.3	108.8	1.149	0.00238707	894	0.0149766	High	High	High	High	High	High	1		Q9EQI8	1.149	0.00238707		Q9EQI8	68.429	90.5	95.6	93.1	106.7	105.3	108.8
FALSE	High	Master Protein	O08756	3-hydroxyacyl-CoA dehydrogenase type-2 OS=Mus musculus OX=10090 GN=Hsd17b10 PE=1 SV=4	0	123.759	69	16	43	16	261	27.4	8.41	210.33	16	1.286	1.226	1.327	85.3	92.4	85.6	109.7	113.3	113.6	1.27839	0.00239609	895	0.0150164	High	High	High	High	High	High	1		O08756	1.27839	0.00239609		O08756	123.759	85.3	92.4	85.6	109.7	113.3	113.6
FALSE	High	Master Protein	Q9ER35	Fructosamine-3-kinase OS=Mus musculus OX=10090 GN=Fn3k PE=1 SV=1	0	25.055	20	5	5	5	309	35	8.4	16.99	5	1.429	1.378	1.326	80.1	83.3	89.1	114.5	114.8	118.1	1.37584	0.00239932	896	0.0150199	High	High	High	High	High	High	1		Q9ER35	1.37584	0.00239932		Q9ER35	25.055	80.1	83.3	89.1	114.5	114.8	118.1
FALSE	High	Master Protein	Q8BK72	28S ribosomal protein S27, mitochondrial OS=Mus musculus OX=10090 GN=Mrps27 PE=1 SV=2	0	63.114	39	16	20	16	415	47.7	5.5	57	16	1.317	1.276	1.257	85	88	89.9	111.9	112.3	112.9	1.28224	0.00240919	897	0.0150648	High	High	High	High	High	High	1		Q8BK72	1.28224	0.00240919		Q8BK72	63.114	85	88	89.9	111.9	112.3	112.9
FALSE	High	Master Protein	P97364	Selenide, water dikinase 2 OS=Mus musculus OX=10090 GN=Sephs2 PE=1 SV=3	0	89.886	44	13	32	13	452	47.8	6.06	122.44	13	1.198	1.176	1.152	89.6	92.6	93.7	107.3	108.9	108	1.17506	0.00241079	898	0.015058	High	High	High	High	High	High	1		P97364	1.17506	0.00241079		P97364	89.886	89.6	92.6	93.7	107.3	108.9	108
FALSE	High	Master Protein	P08003	Protein disulfide-isomerase A4 OS=Mus musculus OX=10090 GN=Pdia4 PE=1 SV=3	0	274.827	58	48	91	48	638	71.9	5.31	330.3	48	0.875	0.879	0.899	105.9	108.4	104.1	92.7	95.3	93.6	0.884422	0.00241991	899	0.0150982	High	High	High	High	High	High	1		P08003	0.884422	0.00241991		P08003	274.827	105.9	108.4	104.1	92.7	95.3	93.6
FALSE	High	Master Protein	Q8BH97	Reticulocalbin-3 OS=Mus musculus OX=10090 GN=Rcn3 PE=1 SV=1	0	7.286	4	1	2	1	328	38	4.88	2.99	1	0.604	0.685	0.636	120.5	114.8	130.4	72.8	78.6	82.9	0.640689	0.0024345	900	0.0151724	High	High	High	High	High	High	1		Q8BH97	0.640689	0.0024345		Q8BH97	7.286	120.5	114.8	130.4	72.8	78.6	82.9
FALSE	High	Master Protein	P02802	Metallothionein-1 OS=Mus musculus OX=10090 GN=Mt1 PE=1 SV=1	0	12.76	34	3	4	3	61	6	7.96	13.9	3	1.383	1.198	1.367	83.4	90.1	85.9	115.3	107.9	117.4	1.31303	0.00245411	901	0.0152776	High	High	High	High	High	High	1		P02802	1.31303	0.00245411		P02802	12.76	83.4	90.1	85.9	115.3	107.9	117.4
FALSE	High	Master Protein	P53810	Phosphatidylinositol transfer protein alpha isoform OS=Mus musculus OX=10090 GN=Pitpna PE=1 SV=2	0	87.787	77	23	29	22	271	31.9	6.37	82.91	23	0.851	0.861	0.893	105.9	110.1	105.3	90.1	94.7	94	0.867725	0.00245555	902	0.0152696	High	High	High	High	High	High	1		P53810	0.867725	0.00245555		P53810	87.787	105.9	110.1	105.3	90.1	94.7	94
FALSE	High	Master Protein	P47963	60S ribosomal protein L13 OS=Mus musculus OX=10090 GN=Rpl13 PE=1 SV=3	0	68.719	48	16	25	16	211	24.3	11.55	64.49	16	1.154	1.15	1.183	93.1	94.6	89.8	107.5	108.8	106.2	1.16216	0.0024559	903	0.0152548	High	High	High	High	High	High	1		P47963	1.16216	0.0024559		P47963	68.719	93.1	94.6	89.8	107.5	108.8	106.2
FALSE	High	Master Protein	P29391	Ferritin light chain 1 OS=Mus musculus OX=10090 GN=Ftl1 PE=1 SV=2	0	61.154	57	9	14	9	183	20.8	6	55.31	9	0.386	0.529	0.474	150.4	135.9	124.6	58.1	71.9	59	0.459966	0.00245655	904	0.015242	High	High	High	High	High	High	1		P29391	0.459966	0.00245655		P29391	61.154	150.4	135.9	124.6	58.1	71.9	59
FALSE	High	Master Protein	Q8K211	High affinity copper uptake protein 1 OS=Mus musculus OX=10090 GN=Slc31a1 PE=2 SV=1	0	12.184	19	3	3	3	196	21.9	7.28	6.71	3	1.181	1.151	1.151	89.7	94.3	93.7	105.9	108.6	107.8	1.1606	0.00245842	905	0.0152368	High	High	High	High	High	High	1		Q8K211	1.1606	0.00245842		Q8K211	12.184	89.7	94.3	93.7	105.9	108.6	107.8
FALSE	High	Master Protein	Q61074	Protein phosphatase 1G OS=Mus musculus OX=10090 GN=Ppm1g PE=1 SV=3	0	41.839	22	11	11	11	542	58.7	4.39	35.14	11	1.047	1.03	1.035	97.4	98.4	98.6	102	101.4	102.1	1.0377	0.00246119	906	0.0152371	High	High	High	High	High	High	1		Q61074	1.0377	0.00246119		Q61074	41.839	97.4	98.4	98.6	102	101.4	102.1
FALSE	High	Master Protein	Q8K2C6	NAD-dependent protein deacylase sirtuin-5, mitochondrial OS=Mus musculus OX=10090 GN=Sirt5 PE=1 SV=1	0	86.589	51	16	27	16	310	34.1	8.53	97.87	16	0.865	0.864	0.904	106.1	109	104.4	91.8	94.2	94.4	0.877621	0.00246468	907	0.0152419	High	High	High	High	High	High	1		Q8K2C6	0.877621	0.00246468		Q8K2C6	86.589	106.1	109	104.4	91.8	94.2	94.4
FALSE	High	Master Protein	P29533	Vascular cell adhesion protein 1 OS=Mus musculus OX=10090 GN=Vcam1 PE=1 SV=1	0	36.561	17	11	11	11	739	81.3	5.3	26.21	11	0.808	0.759	0.827	109.9	112.7	111.2	88.8	85.5	92	0.797783	0.00247388	908	0.0152819	High	High	High	High	High	High	1		P29533	0.797783	0.00247388		P29533	36.561	109.9	112.7	111.2	88.8	85.5	92
FALSE	High	Master Protein	O35680	28S ribosomal protein S12, mitochondrial OS=Mus musculus OX=10090 GN=Mrps12 PE=1 SV=1	0	20.353	39	5	5	5	139	15.4	10.71	15.84	5	1.249	1.26	1.198	88.4	88.1	91.9	110.4	111	110.2	1.23547	0.00247888	909	0.015296	High	High	High	High	High	High	1		O35680	1.23547	0.00247888		O35680	20.353	88.4	88.1	91.9	110.4	111	110.2
FALSE	High	Master Protein	Q91ZH7	Phospholipase ABHD3 OS=Mus musculus OX=10090 GN=Abhd3 PE=1 SV=1	0	32.261	17	6	6	6	411	46.2	7.49	24.16	6	0.856	0.858	0.83	106.2	107.9	110.5	91	92.6	91.7	0.848121	0.00248439	910	0.0153131	High	High	High	High	High	High	1		Q91ZH7	0.848121	0.00248439		Q91ZH7	32.261	106.2	107.9	110.5	91	92.6	91.7
FALSE	High	Master Protein	Q9QYF1	Retinol dehydrogenase 11 OS=Mus musculus OX=10090 GN=Rdh11 PE=1 SV=2	0	48.769	38	12	14	12	316	35.1	8.91	42.68	12	1.132	1.2	1.181	93.3	91.9	91.2	105.6	110.3	107.7	1.17077	0.00249024	911	0.0153323	High	High	High	High	High	High	1		Q9QYF1	1.17077	0.00249024		Q9QYF1	48.769	93.3	91.9	91.2	105.6	110.3	107.7
FALSE	High	Master Protein	P53026	60S ribosomal protein L10a OS=Mus musculus OX=10090 GN=Rpl10a PE=1 SV=3	0	71.753	41	11	29	11	217	24.9	9.98	78.98	11	1.207	1.179	1.221	91.8	93.7	87	110.8	110.4	106.3	1.20183	0.00249128	912	0.0153219	High	High	High	High	High	High	1		P53026	1.20183	0.00249128		P53026	71.753	91.8	93.7	87	110.8	110.4	106.3
FALSE	High	Master Protein	Q61387	Cytochrome c oxidase subunit 7A-related protein, mitochondrial OS=Mus musculus OX=10090 GN=Cox7a2l PE=1 SV=1	0	10.307	32	4	4	4	111	12.4	9.6	10.98	4	1.648	1.741	1.509	73.4	71.1	84	120.9	123.8	126.8	1.62582	0.00249217	913	0.0153106	High	High	High	High	High	High	1		Q61387	1.62582	0.00249217		Q61387	10.307	73.4	71.1	84	120.9	123.8	126.8
FALSE	High	Master Protein	Q9ESW4	Acylglycerol kinase, mitochondrial OS=Mus musculus OX=10090 GN=Agk PE=1 SV=1	0	43.691	25	11	12	11	421	46.9	8.4	33.84	11	1.302	1.177	1.311	85.4	91.3	88.5	111.2	107.5	116.1	1.26244	0.00250285	914	0.0153594	High	High	High	High	High	High	1		Q9ESW4	1.26244	0.00250285		Q9ESW4	43.691	85.4	91.3	88.5	111.2	107.5	116.1
FALSE	High	Master Protein	Q9DBZ5	Eukaryotic translation initiation factor 3 subunit K OS=Mus musculus OX=10090 GN=Eif3k PE=1 SV=1	0	39.324	44	7	9	7	218	25.1	4.93	34.07	7	1.195	1.224	1.203	88.7	91.4	91.7	105.9	111.9	110.3	1.20714	0.00251922	915	0.015443	High	High	High	High	High	High	1		Q9DBZ5	1.20714	0.00251922		Q9DBZ5	39.324	88.7	91.4	91.7	105.9	111.9	110.3
FALSE	High	Master Protein	Q8BLY1	SPARC-related modular calcium-binding protein 1 OS=Mus musculus OX=10090 GN=Smoc1 PE=2 SV=2	0	10.334	7	3	4	3	463	51	8.37	5.88	3	0.754	0.814	0.708	110.5	113.3	117.6	83.3	92.2	83.2	0.757762	0.00254213	916	0.0155664	High	High	High	High	High	High	1		Q8BLY1	0.757762	0.00254213		Q8BLY1	10.334	110.5	113.3	117.6	83.3	92.2	83.2
FALSE	High	Master Protein	P97792	Coxsackievirus and adenovirus receptor homolog OS=Mus musculus OX=10090 GN=Cxadr PE=1 SV=1	0	31.156	20	6	7	6	365	39.9	6.96	22.84	6	1.166	1.188	1.203	90.5	94.2	89.8	105.5	111.9	108	1.18543	0.00254314	917	0.0155556	High	High	High	High	High	High	1		P97792	1.18543	0.00254314		P97792	31.156	90.5	94.2	89.8	105.5	111.9	108
FALSE	High	Master Protein	O54734	Dolichyl-diphosphooligosaccharide--protein glycosyltransferase 48 kDa subunit OS=Mus musculus OX=10090 GN=Ddost PE=1 SV=2	0	82.952	52	14	24	14	441	49	5.83	82.91	14	1.121	1.136	1.097	92.9	93.7	96.7	104.2	106.5	106.1	1.11825	0.00255815	918	0.0156303	High	High	High	High	High	High	1		O54734	1.11825	0.00255815		O54734	82.952	92.9	93.7	96.7	104.2	106.5	106.1
FALSE	High	Master Protein	O70194	Eukaryotic translation initiation factor 3 subunit D OS=Mus musculus OX=10090 GN=Eif3d PE=1 SV=2	0	118.793	51	22	29	22	548	63.9	6.05	111.66	22	1.298	1.226	1.275	84.7	91.7	88.4	109.9	112.5	112.7	1.26548	0.0025587	919	0.0156167	High	High	High	High	High	High	1		O70194	1.26548	0.0025587		O70194	118.793	84.7	91.7	88.4	109.9	112.5	112.7
FALSE	High	Master Protein	P01898	H-2 class I histocompatibility antigen, Q10 alpha chain OS=Mus musculus OX=10090 GN=H2-Q10 PE=1 SV=3	0	76.271	51	14	20	10	325	37.2	5.25	63.98	14	0.648	0.636	0.683	120.2	125.7	116.7	77.9	79.9	79.7	0.654992	0.00256117	920	0.0156148	High	High	High	High	High	High	1		P01898	0.654992	0.00256117		P01898	76.271	120.2	125.7	116.7	77.9	79.9	79.7
FALSE	High	Master Protein	Q9DBE8	Alpha-1,3/1,6-mannosyltransferase ALG2 OS=Mus musculus OX=10090 GN=Alg2 PE=1 SV=2	0	39.971	31	8	8	8	415	47.4	7.97	30.88	8	1.193	1.199	1.249	88.4	93	89.6	105.5	111.5	111.9	1.21365	0.00257187	921	0.015663	High	High	High	High	High	High	1		Q9DBE8	1.21365	0.00257187		Q9DBE8	39.971	88.4	93	89.6	105.5	111.5	111.9
FALSE	High	Master Protein	P11679	Keratin, type II cytoskeletal 8 OS=Mus musculus OX=10090 GN=Krt8 PE=1 SV=4	0	247.203	76	44	87	36	490	54.5	5.82	240.42	44	0.878	0.893	0.857	105.3	105.6	108.9	92.5	94.3	93.3	0.87586	0.00257562	922	0.0156688	High	High	High	High	High	High	1		P11679	0.87586	0.00257562		P11679	247.203	105.3	105.6	108.9	92.5	94.3	93.3
FALSE	High	Master Protein	Q3TDQ1	Dolichyl-diphosphooligosaccharide--protein glycosyltransferase subunit STT3B OS=Mus musculus OX=10090 GN=Stt3b PE=1 SV=2	0	51.996	14	14	17	12	823	93.2	8.95	42.81	14	0.847	0.904	0.843	108.2	104.4	109.2	91.7	94.4	92.1	0.864512	0.00257671	923	0.0156585	High	High	High	High	High	High	1		Q3TDQ1	0.864512	0.00257671		Q3TDQ1	51.996	108.2	104.4	109.2	91.7	94.4	92.1
FALSE	High	Master Protein	Q61334	B-cell receptor-associated protein 29 OS=Mus musculus OX=10090 GN=Bcap29 PE=1 SV=1	0	22.651	26	7	8	7	240	27.9	9.72	19.55	7	1.191	1.12	1.178	89.5	93.9	94	106.6	105.2	110.7	1.16258	0.00257958	924	0.0156589	High	High	High	High	High	High	1		Q61334	1.16258	0.00257958		Q61334	22.651	89.5	93.9	94	106.6	105.2	110.7
FALSE	High	Master Protein	Q9QZH6	Evolutionarily conserved signaling intermediate in Toll pathway, mitochondrial OS=Mus musculus OX=10090 GN=Ecsit PE=1 SV=2	0	41.431	26	11	13	11	435	49.8	6.6	36.52	11	1.223	1.258	1.244	87.2	88.7	91.8	106.6	111.6	114.2	1.24169	0.00258203	925	0.0156569	High	High	High	High	High	High	1		Q9QZH6	1.24169	0.00258203		Q9QZH6	41.431	87.2	88.7	91.8	106.6	111.6	114.2
FALSE	High	Master Protein	Q91Z53	Glyoxylate reductase/hydroxypyruvate reductase OS=Mus musculus OX=10090 GN=Grhpr PE=1 SV=1	0	123.851	68	20	34	20	328	35.3	7.65	144.86	20	1.067	1.06	1.079	96.4	97.8	95.9	102.8	103.6	103.5	1.06825	0.00258276	926	0.0156444	High	High	High	High	High	High	1		Q91Z53	1.06825	0.00258276		Q91Z53	123.851	96.4	97.8	95.9	102.8	103.6	103.5
FALSE	High	Master Protein	Q64471	Glutathione S-transferase theta-1 OS=Mus musculus OX=10090 GN=Gstt1 PE=1 SV=4	0	81.67	48	14	33	14	240	27.4	7.27	108.07	14	0.813	0.807	0.865	109.1	112.7	106.4	88.7	90.9	92	0.827544	0.00261052	927	0.0157955	High	High	High	High	High	High	1		Q64471	0.827544	0.00261052		Q64471	81.67	109.1	112.7	106.4	88.7	90.9	92
FALSE	High	Master Protein	Q9D023	Mitochondrial pyruvate carrier 2 OS=Mus musculus OX=10090 GN=Mpc2 PE=1 SV=1	0	31.648	36	5	9	5	127	14.3	10.61	22.93	5	1.065	1.106	1.096	97.1	94.1	96	103.4	104.1	105.2	1.08879	0.002618	928	0.0158236	High	High	High	High	High	High	1		Q9D023	1.08879	0.002618		Q9D023	31.648	97.1	94.1	96	103.4	104.1	105.2
FALSE	High	Master Protein	O88441	Metaxin-2 OS=Mus musculus OX=10090 GN=Mtx2 PE=1 SV=1	0	78.415	66	12	17	12	263	29.7	5.63	69	12	1.195	1.182	1.128	89	93.1	94.7	106.3	110.1	106.9	1.16799	0.00263531	929	0.0159111	High	High	High	High	High	High	1		O88441	1.16799	0.00263531		O88441	78.415	89	93.1	94.7	106.3	110.1	106.9
FALSE	High	Master Protein	Q3UMB9	WASH complex subunit 4 OS=Mus musculus OX=10090 GN=Washc4 PE=1 SV=2	0	47.296	12	11	13	11	1173	136.3	7.37	42.76	11	1.328	1.323	1.246	81.5	88.2	91.3	108.3	116.8	113.8	1.29847	0.00263655	930	0.0159015	High	High	High	High	High	High	1		Q3UMB9	1.29847	0.00263655		Q3UMB9	47.296	81.5	88.2	91.3	108.3	116.8	113.8
FALSE	High	Master Protein	Q920Q8	Influenza virus NS1A-binding protein homolog OS=Mus musculus OX=10090 GN=Ivns1abp PE=1 SV=2	0	31.538	16	9	9	9	642	71.5	5.47	23.79	9	0.688	0.649	0.705	119.5	123.2	114.5	82.2	79.9	80.7	0.679731	0.0026368	931	0.0158859	High	High	High	High	High	High	1		Q920Q8	0.679731	0.0026368		Q920Q8	31.538	119.5	123.2	114.5	82.2	79.9	80.7
FALSE	High	Master Protein	B2RXS4	Plexin-B2 OS=Mus musculus OX=10090 GN=Plxnb2 PE=1 SV=1	0	201.325	28	45	52	44	1842	206.1	5.87	167.64	45	1.179	1.162	1.146	89.8	92.6	95.1	105.9	107.5	109	1.1618	0.00264388	932	0.0159115	High	High	High	High	High	High	1		B2RXS4	1.1618	0.00264388		B2RXS4	201.325	89.8	92.6	95.1	105.9	107.5	109
FALSE	High	Master Protein	Q5SWD9	Pre-rRNA-processing protein TSR1 homolog OS=Mus musculus OX=10090 GN=Tsr1 PE=1 SV=1	0	16.231	7	5	5	5	803	92	6.99	14.96	5	1.192	1.246	1.268	92.6	91	85	110.4	113.4	107.7	1.23418	0.00264685	933	0.0159123	High	High	High	High	High	High	1		Q5SWD9	1.23418	0.00264685		Q5SWD9	16.231	92.6	91	85	110.4	113.4	107.7
FALSE	Low	Master Protein	Q0VF58	Collagen alpha-1(XIX) chain OS=Mus musculus OX=10090 GN=Col19a1 PE=2 SV=2	0.096	1.028	1	1	1	1	1136	114.1	8.41	0	1	0.807	0.746	0.801	109	115.9	111.4	87.9	86.4	89.3	0.783824	0.0026491	934	0.0159088	High	High	High	High	High	High	1		Q0VF58	0.783824	0.0026491		Q0VF58	1.028	109	115.9	111.4	87.9	86.4	89.3
FALSE	High	Master Protein	P52623	Uridine-cytidine kinase 1 OS=Mus musculus OX=10090 GN=Uck1 PE=1 SV=2	0	34.584	33	8	11	8	277	31	7.88	31.75	8	0.763	0.807	0.691	109.5	112.7	120.2	83.5	91	83	0.752044	0.00265026	935	0.0158988	High	High	High	High	High	High	1		P52623	0.752044	0.00265026		P52623	34.584	109.5	112.7	120.2	83.5	91	83
FALSE	High	Master Protein	Q05117	Tartrate-resistant acid phosphatase type 5 OS=Mus musculus OX=10090 GN=Acp5 PE=1 SV=2	0	16.7	14	4	5	4	327	36.8	8.9	17.32	4	1.225	1.338	1.334	91.4	85.8	84	112	114.9	112	1.29747	0.00265969	936	0.0159382	High	High	High	High	High	High	1		Q05117	1.29747	0.00265969		Q05117	16.7	91.4	85.8	84	112	114.9	112
FALSE	High	Master Protein	P09036	Serine protease inhibitor Kazal-type 1 OS=Mus musculus OX=10090 GN=Spink1 PE=1 SV=1	0	19.551	56	4	7	4	80	8.5	8	23.85	4	0.121	0.095	0.09	169.3	176.4	199	20.5	16.8	17.9	0.10134	0.0026606	937	0.0159267	High	High	High	High	High	High	1		P09036	0.10134	0.0026606		P09036	19.551	169.3	176.4	199	20.5	16.8	17.9
FALSE	High	Master Protein	P55096	ATP-binding cassette sub-family D member 3 OS=Mus musculus OX=10090 GN=Abcd3 PE=1 SV=2	0	183.958	55	38	72	38	659	75.4	9.26	205.44	38	0.66	0.645	0.68	120.5	124.3	116.4	79.6	80.2	79.1	0.661406	0.00267472	938	0.0159941	High	High	High	High	High	High	1		P55096	0.661406	0.00267472		P55096	183.958	120.5	124.3	116.4	79.6	80.2	79.1
FALSE	High	Master Protein	O70370	Cathepsin S OS=Mus musculus OX=10090 GN=Ctss PE=1 SV=2	0	28.058	22	7	7	7	340	38.4	6.96	20.02	7	0.677	0.686	0.649	115.3	118.4	125.5	78.1	81.2	81.4	0.6701	0.00268225	939	0.0160221	High	High	High	High	High	High	1		O70370	0.6701	0.00268225		O70370	28.058	115.3	118.4	125.5	78.1	81.2	81.4
FALSE	High	Master Protein	P23780	Beta-galactosidase OS=Mus musculus OX=10090 GN=Glb1 PE=1 SV=1	0	60.684	27	14	15	13	647	73.1	7.47	45.65	14	1.315	1.374	1.279	84.1	82.2	92.2	110.6	112.9	118	1.32108	0.00268313	940	0.0160103	High	High	High	High	High	High	1		P23780	1.32108	0.00268313		P23780	60.684	84.1	82.2	92.2	110.6	112.9	118
FALSE	High	Master Protein	P53657	Pyruvate kinase PKLR OS=Mus musculus OX=10090 GN=Pklr PE=1 SV=1	0	247.817	68	43	124	41	574	62.3	7.09	323.18	43	0.697	0.716	0.669	119.3	113.4	121.5	83.2	81.2	81.3	0.693676	0.00269026	941	0.0160358	High	High	High	High	High	High	1		P53657	0.693676	0.00269026		P53657	247.817	119.3	113.4	121.5	83.2	81.2	81.3
FALSE	High	Master Protein	P51175	Protoporphyrinogen oxidase OS=Mus musculus OX=10090 GN=Ppox PE=1 SV=1	0	69.538	46	17	17	17	477	50.8	8.84	54.62	17	1.487	1.417	1.358	78.1	81.8	88.3	116.2	115.9	119.9	1.41821	0.00269554	942	0.0160502	High	High	High	High	High	High	1		P51175	1.41821	0.00269554		P51175	69.538	78.1	81.8	88.3	116.2	115.9	119.9
FALSE	High	Master Protein	P36371	Antigen peptide transporter 2 OS=Mus musculus OX=10090 GN=Tap2 PE=1 SV=1	0	69.746	24	16	18	16	702	77.4	7.24	59.4	16	0.846	0.844	0.825	106	108.8	111.7	89.6	91.8	92.2	0.837979	0.00269569	943	0.0160341	High	High	High	High	High	High	1		P36371	0.837979	0.00269569		P36371	69.746	106	108.8	111.7	89.6	91.8	92.2
FALSE	High	Master Protein	P80314	T-complex protein 1 subunit beta OS=Mus musculus OX=10090 GN=Cct2 PE=1 SV=4	0	258.279	73	40	67	40	535	57.4	6.4	235.17	40	1.108	1.079	1.135	93.9	97.1	93.8	104.1	104.7	106.4	1.10674	0.00269862	944	0.0160345	High	High	High	High	High	High	1		P80314	1.10674	0.00269862		P80314	258.279	93.9	97.1	93.8	104.1	104.7	106.4
FALSE	High	Master Protein	Q6P1F6	Serine/threonine-protein phosphatase 2A 55 kDa regulatory subunit B alpha isoform OS=Mus musculus OX=10090 GN=Ppp2r2a PE=1 SV=1	0	57.999	35	14	17	9	447	51.7	6.2	53.75	14	0.825	0.814	0.829	105.6	110.5	113	87.1	90	93.7	0.82285	0.00271213	945	0.0160977	High	High	High	High	High	High	1		Q6P1F6	0.82285	0.00271213		Q6P1F6	57.999	105.6	110.5	113	87.1	90	93.7
FALSE	High	Master Protein	Q9WUM5	Succinate--CoA ligase [ADP/GDP-forming] subunit alpha, mitochondrial OS=Mus musculus OX=10090 GN=Suclg1 PE=1 SV=4	0	94.323	40	13	39	13	346	36.1	9.39	112.22	13	1.267	1.289	1.219	88.4	86.2	91.1	112	111.1	111.1	1.25781	0.00275494	946	0.0163345	High	High	High	High	High	High	1		Q9WUM5	1.25781	0.00275494		Q9WUM5	94.323	88.4	86.2	91.1	112	111.1	111.1
FALSE	High	Master Protein	P16045	Galectin-1 OS=Mus musculus OX=10090 GN=Lgals1 PE=1 SV=3	0	52.783	60	8	16	8	135	14.9	5.49	58	8	0.201	0.231	0.222	176.6	153.1	163.2	35.5	35.4	36.2	0.217285	0.00275838	947	0.0163376	High	High	High	High	High	High	1		P16045	0.217285	0.00275838		P16045	52.783	176.6	153.1	163.2	35.5	35.4	36.2
FALSE	High	Master Protein	Q9DCW2	Phospholipid scramblase 2 OS=Mus musculus OX=10090 GN=Plscr2 PE=1 SV=3	0.003	3.449	5	2	2	2	307	34	4.96	4	2	0.867	0.869	0.91	105	108.6	105.3	91	94.4	95.8	0.881781	0.00276649	948	0.0163684	High	High	High	High	High	High	1		Q9DCW2	0.881781	0.00276649		Q9DCW2	3.449	105	108.6	105.3	91	94.4	95.8
FALSE	High	Master Protein	O35350	Calpain-1 catalytic subunit OS=Mus musculus OX=10090 GN=Capn1 PE=1 SV=1	0	144.992	49	33	39	33	713	82.1	5.87	121.48	33	0.774	0.731	0.776	110.8	117.3	112.8	85.8	85.8	87.5	0.760047	0.00276758	949	0.0163576	High	High	High	High	High	High	1		O35350	0.760047	0.00276758		O35350	144.992	110.8	117.3	112.8	85.8	85.8	87.5
FALSE	High	Master Protein	Q6PGB8	Probable global transcription activator SNF2L1 OS=Mus musculus OX=10090 GN=Smarca1 PE=1 SV=1	0	7.698	3	5	5	1	1046	121.6	8.27	9.82	5	1.184	1.123	1.171	89.7	93.8	94.5	106.2	105.3	110.6	1.15863	0.00276803	950	0.016343	High	High	High	High	High	High	1		Q6PGB8	1.15863	0.00276803		Q6PGB8	7.698	89.7	93.8	94.5	106.2	105.3	110.6
FALSE	High	Master Protein	P62715	Serine/threonine-protein phosphatase 2A catalytic subunit beta isoform OS=Mus musculus OX=10090 GN=Ppp2cb PE=1 SV=1	0	76.054	69	17	20	1	309	35.6	5.43	69.09	17	0.741	0.824	0.857	114	111	107.2	84.4	91.5	91.9	0.806141	0.00277264	951	0.016353	High	High	High	High	High	High	1		P62715	0.806141	0.00277264		P62715	76.054	114	111	107.2	84.4	91.5	91.9
FALSE	High	Master Protein	P06683	Complement component C9 OS=Mus musculus OX=10090 GN=C9 PE=1 SV=2	0	48.365	23	12	14	12	548	62	5.78	36.53	12	1.104	1.173	1.1	94	92.4	96	103.8	108.4	105.6	1.12535	0.00277746	952	0.0163643	High	High	High	High	High	High	1		P06683	1.12535	0.00277746		P06683	48.365	94	92.4	96	103.8	108.4	105.6
FALSE	High	Master Protein	Q3UFY8	tRNA methyltransferase 10 homolog C OS=Mus musculus OX=10090 GN=Trmt10c PE=1 SV=2	0	23.104	16	7	7	7	414	48.4	9.38	17.7	7	1.213	1.262	1.257	89.3	88.8	89.3	108.4	112	112.2	1.24383	0.00278593	953	0.0163969	High	High	High	High	High	High	1		Q3UFY8	1.24383	0.00278593		Q3UFY8	23.104	89.3	88.8	89.3	108.4	112	112.2
FALSE	High	Master Protein	Q9Z2A9	Glutathione hydrolase 5 proenzyme OS=Mus musculus OX=10090 GN=Ggt5 PE=1 SV=2	0	59.031	30	11	12	11	573	61.6	8.5	49.07	11	0.772	0.755	0.78	112	117.1	110.2	86.5	88.4	85.9	0.768641	0.00278846	954	0.0163946	High	High	High	High	High	High	1		Q9Z2A9	0.768641	0.00278846		Q9Z2A9	59.031	112	117.1	110.2	86.5	88.4	85.9
FALSE	High	Master Protein	Q8K183	Pyridoxal kinase OS=Mus musculus OX=10090 GN=Pdxk PE=1 SV=1	0	77.593	42	14	20	14	312	35	6.29	63.23	14	1.134	1.162	1.127	93.5	91.6	95.2	106	106.5	107.3	1.14092	0.00279414	955	0.0164108	High	High	High	High	High	High	1		Q8K183	1.14092	0.00279414		Q8K183	77.593	93.5	91.6	95.2	106	106.5	107.3
FALSE	High	Master Protein	P0C7L0	WAS/WASL-interacting protein family member 3 OS=Mus musculus OX=10090 GN=Wipf3 PE=1 SV=1	0	6.31	4	2	2	2	485	49.4	10.18	2.33	2	0.82	0.828	0.815	105.6	113	110.9	86.6	93.5	90.4	0.820941	0.00279484	956	0.0163978	High	High	High	High	High	High	1		P0C7L0	0.820941	0.00279484		P0C7L0	6.31	105.6	113	110.9	86.6	93.5	90.4
FALSE	High	Master Protein	Q9R0P5	Destrin OS=Mus musculus OX=10090 GN=Dstn PE=1 SV=3	0	118.118	81	23	45	22	165	18.5	7.97	131.3	23	0.952	0.962	0.952	101.8	102.3	102.7	96.9	98.5	97.8	0.955671	0.00280275	957	0.016427	High	High	High	High	High	High	1		Q9R0P5	0.955671	0.00280275		Q9R0P5	118.118	101.8	102.3	102.7	96.9	98.5	97.8
FALSE	High	Master Protein	P11862	Growth arrest-specific protein 2 OS=Mus musculus OX=10090 GN=Gas2 PE=1 SV=1	0	81.792	59	15	16	15	314	34.9	8.57	55.15	15	0.885	0.872	0.903	104.2	108.6	105.2	92.2	94.7	95.1	0.886792	0.00280949	958	0.0164493	High	High	High	High	High	High	1		P11862	0.886792	0.00280949		P11862	81.792	104.2	108.6	105.2	92.2	94.7	95.1
FALSE	High	Master Protein	P03953	Complement factor D OS=Mus musculus OX=10090 GN=Cfd PE=1 SV=1	0	18.44	25	5	6	5	259	28	6.67	17.03	5	1.258	1.281	1.218	88.6	85.5	92.3	111.5	109.6	112.5	1.25225	0.00281654	959	0.0164734	High	High	High	High	High	High	1		P03953	1.25225	0.00281654		P03953	18.44	88.6	85.5	92.3	111.5	109.6	112.5
FALSE	High	Master Protein	P83887	Tubulin gamma-1 chain OS=Mus musculus OX=10090 GN=Tubg1 PE=1 SV=1	0	15.508	10	5	5	5	451	51.1	6.02	12.9	5	1.369	1.341	1.394	81.4	84.6	87.3	111.4	113.6	121.7	1.36873	0.00281836	960	0.0164668	High	High	High	High	High	High	1		P83887	1.36873	0.00281836		P83887	15.508	81.4	84.6	87.3	111.4	113.6	121.7
FALSE	High	Master Protein	Q91XU0	ATPase WRNIP1 OS=Mus musculus OX=10090 GN=Wrnip1 PE=1 SV=2	0	21.257	12	8	8	8	660	71.7	6.18	16.2	8	1.333	1.384	1.29	85	81.3	90.8	113.3	112.6	117.1	1.33411	0.00282809	961	0.0165065	High	High	High	High	High	High	1		Q91XU0	1.33411	0.00282809		Q91XU0	21.257	85	81.3	90.8	113.3	112.6	117.1
FALSE	High	Master Protein	Q00897	Alpha-1-antitrypsin 1-4 OS=Mus musculus OX=10090 GN=Serpina1d PE=1 SV=1	0	142.831	58	21	40	7	413	46	5.44	171.4	21	1.37	1.351	1.244	81.8	86.1	90.8	112	116.2	113	1.3189	0.00283152	962	0.0165094	High	High	High	High	High	High	1		Q00897	1.3189	0.00283152		Q00897	142.831	81.8	86.1	90.8	112	116.2	113
FALSE	High	Master Protein	Q8C5H8	NAD kinase 2, mitochondrial OS=Mus musculus OX=10090 GN=Nadk2 PE=1 SV=2	0	107.341	52	23	30	23	452	50.8	8.07	103.17	23	1.154	1.17	1.17	90.5	93.5	93.2	104.4	109.4	109	1.1645	0.00284143	963	0.0165499	High	High	High	High	High	High	1		Q8C5H8	1.1645	0.00284143		Q8C5H8	107.341	90.5	93.5	93.2	104.4	109.4	109
FALSE	High	Master Protein	Q69ZZ6	Transmembrane and coiled-coil domains protein 1 OS=Mus musculus OX=10090 GN=Tmcc1 PE=1 SV=2	0	16.534	8	6	7	6	649	71.6	6.55	8.13	6	1.294	1.239	1.416	83.9	91.2	84.2	108.5	113	119.2	1.31392	0.00286538	964	0.0166721	High	High	High	High	High	High	1		Q69ZZ6	1.31392	0.00286538		Q69ZZ6	16.534	83.9	91.2	84.2	108.5	113	119.2
FALSE	High	Master Protein	Q64191	N(4)-(beta-N-acetylglucosaminyl)-L-asparaginase OS=Mus musculus OX=10090 GN=Aga PE=1 SV=1	0	27.474	27	7	7	7	346	37	6.44	24.63	7	0.492	0.447	0.552	118.3	142.3	140.1	58.2	63.6	77.4	0.49713	0.00287554	965	0.0167139	High	High	High	High	High	High	1		Q64191	0.49713	0.00287554		Q64191	27.474	118.3	142.3	140.1	58.2	63.6	77.4
FALSE	High	Master Protein	Q9WTX5	S-phase kinase-associated protein 1 OS=Mus musculus OX=10090 GN=Skp1 PE=1 SV=3	0	59.246	65	14	16	14	163	18.7	4.54	58.65	14	0.882	0.892	0.916	106.1	106.9	103.4	93.5	95.3	94.7	0.896018	0.00288446	966	0.0167484	High	High	High	High	High	High	1		Q9WTX5	0.896018	0.00288446		Q9WTX5	59.246	106.1	106.9	103.4	93.5	95.3	94.7
FALSE	High	Master Protein	Q00612	Glucose-6-phosphate 1-dehydrogenase X OS=Mus musculus OX=10090 GN=G6pdx PE=1 SV=3	0	82.008	44	22	26	22	515	59.2	6.49	74.21	22	0.816	0.788	0.786	108.3	111.7	113.9	88.4	88	89.6	0.796646	0.00290078	967	0.0168257	High	High	High	High	High	High	1		Q00612	0.796646	0.00290078		Q00612	82.008	108.3	111.7	113.9	88.4	88	89.6
FALSE	High	Master Protein	Q923Q2	StAR-related lipid transfer protein 13 OS=Mus musculus OX=10090 GN=Stard13 PE=1 SV=5	0	9.746	3	3	3	3	1113	125	7.53	5.61	3	1.273	1.268	1.233	89.5	83.9	92.3	114	106.4	113.9	1.25819	0.00291808	968	0.0169086	High	High	High	High	High	High	1		Q923Q2	1.25819	0.00291808		Q923Q2	9.746	89.5	83.9	92.3	114	106.4	113.9
FALSE	Medium	Master Protein	Q91YT8	CSC1-like protein 1 OS=Mus musculus OX=10090 GN=Tmem63a PE=1 SV=1	0.011	2.345	1	1	1	1	804	91.8	7.93	2.48	1	1.284	1.293	1.219	87.9	84.5	92.5	113	109.3	112.8	1.26501	0.00292302	969	0.0169197	High	High	High	High	High	High	1		Q91YT8	1.26501	0.00292302		Q91YT8	2.345	87.9	84.5	92.5	113	109.3	112.8
FALSE	High	Master Protein	E9PVA8	eIF-2-alpha kinase activator GCN1 OS=Mus musculus OX=10090 GN=Gcn1 PE=1 SV=1	0	371.177	35	85	99	84	2671	292.8	7.36	313.52	85	1.527	1.556	1.418	78.9	76.4	84.9	120.5	118.9	120.4	1.49792	0.00292828	970	0.0169327	High	High	High	High	High	High	1		E9PVA8	1.49792	0.00292828		E9PVA8	371.177	78.9	76.4	84.9	120.5	118.9	120.4
FALSE	High	Master Protein	Q9DCH4	Eukaryotic translation initiation factor 3 subunit F OS=Mus musculus OX=10090 GN=Eif3f PE=1 SV=2	0	45.491	29	10	11	10	361	38	5.58	34.96	10	1.205	1.199	1.28	91.5	91.1	86.7	110.3	109.3	111	1.22763	0.00293095	971	0.0169307	High	High	High	High	High	High	1		Q9DCH4	1.22763	0.00293095		Q9DCH4	45.491	91.5	91.1	86.7	110.3	109.3	111
FALSE	High	Master Protein	Q9CRA7	ATP synthase subunit s, mitochondrial OS=Mus musculus OX=10090 GN=Dmac2l PE=1 SV=1	0	16.538	26	5	5	5	200	23.3	8.06	11.61	5	1.375	1.227	1.24	85.1	88.5	89.7	117	108.5	111.2	1.27877	0.00293777	972	0.0169526	High	High	High	High	High	High	1		Q9CRA7	1.27877	0.00293777		Q9CRA7	16.538	85.1	88.5	89.7	117	108.5	111.2
FALSE	High	Master Protein	Q9QZ73	DCN1-like protein 1 OS=Mus musculus OX=10090 GN=Dcun1d1 PE=2 SV=1	0	30.372	32	8	11	6	259	30.1	5.34	28.45	8	1.404	1.2	1.358	81.7	89.9	87.3	114.7	107.8	118.6	1.3175	0.00295079	973	0.0170103	High	High	High	High	High	High	1		Q9QZ73	1.3175	0.00295079		Q9QZ73	30.372	81.7	89.9	87.3	114.7	107.8	118.6
FALSE	High	Master Protein	Q8BGV0	Probable asparagine--tRNA ligase, mitochondrial OS=Mus musculus OX=10090 GN=Nars2 PE=1 SV=1	0	63.305	33	16	18	16	477	53.9	7.36	45.12	16	1.336	1.27	1.257	82.7	87.8	91.9	110.5	111.5	115.6	1.28659	0.0029555	974	0.0170199	High	High	High	High	High	High	1		Q8BGV0	1.28659	0.0029555		Q8BGV0	63.305	82.7	87.8	91.9	110.5	111.5	115.6
FALSE	High	Master Protein	Q9D662	Protein transport protein Sec23B OS=Mus musculus OX=10090 GN=Sec23b PE=1 SV=1	0	132.466	43	26	35	22	767	86.4	6.96	112.47	26	1.381	1.362	1.413	80.8	84	86.6	111.6	114.5	122.4	1.38624	0.00296483	975	0.0170561	High	High	High	High	High	High	1		Q9D662	1.38624	0.00296483		Q9D662	132.466	80.8	84	86.6	111.6	114.5	122.4
FALSE	High	Master Protein	Q80XU3	Nuclear ubiquitous casein and cyclin-dependent kinase substrate 1 OS=Mus musculus OX=10090 GN=Nucks1 PE=1 SV=1	0	19.721	16	5	6	5	234	26.3	5.14	19.23	5	0.716	0.634	0.661	113.2	122.5	123.8	81.1	77.6	81.8	0.668985	0.00297736	976	0.0171107	High	High	High	High	High	High	1		Q80XU3	0.668985	0.00297736		Q80XU3	19.721	113.2	122.5	123.8	81.1	77.6	81.8
FALSE	High	Master Protein	Q99PV0	Pre-mRNA-processing-splicing factor 8 OS=Mus musculus OX=10090 GN=Prpf8 PE=1 SV=2	0	219.671	25	52	65	52	2335	273.4	8.84	180.86	52	1.345	1.328	1.27	83.7	85.5	90.2	112.6	113.5	114.5	1.31303	0.00299049	977	0.0171685	High	High	High	High	High	High	1		Q99PV0	1.31303	0.00299049		Q99PV0	219.671	83.7	85.5	90.2	112.6	113.5	114.5
FALSE	High	Master Protein	Q9R0X4	Acyl-coenzyme A thioesterase 9, mitochondrial OS=Mus musculus OX=10090 GN=Acot9 PE=1 SV=1	0	30.379	21	8	10	8	439	50.5	8.59	29.8	8	0.67	0.664	0.645	116.2	118.1	127.3	77.9	78.5	82.1	0.659569	0.00299618	978	0.0171836	High	High	High	High	High	High	1		Q9R0X4	0.659569	0.00299618		Q9R0X4	30.379	116.2	118.1	127.3	77.9	78.5	82.1
FALSE	High	Master Protein	B2RQC6	CAD protein OS=Mus musculus OX=10090 GN=Cad PE=1 SV=1	0	99.299	13	26	48	22	2225	243.1	6.43	109.9	26	1.396	1.386	1.303	82.1	82.1	90.1	114.5	113.8	117.4	1.35942	0.00300999	979	0.0172452	High	High	High	High	High	High	1		B2RQC6	1.35942	0.00300999		B2RQC6	99.299	82.1	82.1	90.1	114.5	113.8	117.4
FALSE	High	Master Protein	P58059	28S ribosomal protein S21, mitochondrial OS=Mus musculus OX=10090 GN=Mrps21 PE=1 SV=1	0	27.929	66	7	8	7	87	10.6	10.32	20.67	7	1.241	1.208	1.3	87.9	92.9	86	109.2	112.2	111.8	1.24888	0.0030117	980	0.0172374	High	High	High	High	High	High	1		P58059	1.24888	0.0030117		P58059	27.929	87.9	92.9	86	109.2	112.2	111.8
FALSE	High	Master Protein	A6H584	Collagen alpha-5(VI) chain OS=Mus musculus OX=10090 GN=Col6a5 PE=1 SV=4	0.002	3.821	1	2	3	2	2640	289.4	6.57	2.17	2	1.835	1.965	1.646	69.4	66.1	78.4	127.3	129.8	129.1	1.80552	0.00302433	981	0.017292	High	High	High	High	High	High	1		A6H584	1.80552	0.00302433		A6H584	3.821	69.4	66.1	78.4	127.3	129.8	129.1
FALSE	High	Master Protein	P08071	Lactotransferrin OS=Mus musculus OX=10090 GN=Ltf PE=1 SV=4	0	114.773	43	25	28	24	707	77.8	8.53	95.05	25	0.854	0.818	0.835	105.3	109.3	112.3	89.9	89.4	93.7	0.835118	0.00302563	982	0.0172818	High	High	High	High	High	High	1		P08071	0.835118	0.00302563		P08071	114.773	105.3	109.3	112.3	89.9	89.4	93.7
FALSE	High	Master Protein	Q9CXR1	Dehydrogenase/reductase SDR family member 7 OS=Mus musculus OX=10090 GN=Dhrs7 PE=1 SV=2	0	39.95	29	9	13	9	338	38.1	8.32	44.09	9	0.669	0.674	0.727	119.8	122.1	113.3	80.1	82.3	82.3	0.688908	0.00303761	983	0.0173326	High	High	High	High	High	High	1		Q9CXR1	0.688908	0.00303761		Q9CXR1	39.95	119.8	122.1	113.3	80.1	82.3	82.3
FALSE	High	Master Protein	Q00623	Apolipoprotein A-I OS=Mus musculus OX=10090 GN=Apoa1 PE=1 SV=2	0	135.887	77	30	92	30	264	30.6	5.73	260.19	30	0.684	0.675	0.718	118.1	122.4	114.1	80.8	82.6	82	0.692047	0.00304753	984	0.0173716	High	High	High	High	High	High	1		Q00623	0.692047	0.00304753		Q00623	135.887	118.1	122.4	114.1	80.8	82.6	82
FALSE	High	Master Protein	Q9R0Q7	Prostaglandin E synthase 3 OS=Mus musculus OX=10090 GN=Ptges3 PE=1 SV=1	0	37.738	48	9	15	9	160	18.7	4.55	52.37	9	1.067	1.074	1.035	96.5	96.8	98.2	102.9	104	101.7	1.05866	0.00304953	985	0.0173653	High	High	High	High	High	High	1		Q9R0Q7	1.05866	0.00304953		Q9R0Q7	37.738	96.5	96.8	98.2	102.9	104	101.7
FALSE	High	Master Protein	Q9JK81	MYG1 exonuclease OS=Mus musculus OX=10090 GN=Myg1 PE=1 SV=1	0	59.152	41	11	16	11	380	42.7	7.02	54.9	11	1.104	1.114	1.122	93.9	94.8	95.3	103.6	105.6	106.9	1.11303	0.00305267	986	0.0173656	High	High	High	High	High	High	1		Q9JK81	1.11303	0.00305267		Q9JK81	59.152	93.9	94.8	95.3	103.6	105.6	106.9
FALSE	High	Master Protein	P56135	ATP synthase subunit f, mitochondrial OS=Mus musculus OX=10090 GN=Atp5mf PE=1 SV=3	0	15.478	33	3	6	3	88	10.3	9.95	15.42	3	1.198	1.278	1.302	92.4	89.6	83.8	110.7	114.5	109.1	1.25771	0.00305626	987	0.0173683	High	High	High	High	High	High	1		P56135	1.25771	0.00305626		P56135	15.478	92.4	89.6	83.8	110.7	114.5	109.1
FALSE	High	Master Protein	Q9JJJ3	Aquaporin-9 OS=Mus musculus OX=10090 GN=Aqp9 PE=2 SV=1	0	9.239	6	2	2	2	295	31.7	6.9	6.42	2	1.372	1.522	1.346	84.2	77.9	86.8	115.6	118.6	116.9	1.41061	0.00305835	988	0.0173626	High	High	High	High	High	High	1		Q9JJJ3	1.41061	0.00305835		Q9JJJ3	9.239	84.2	77.9	86.8	115.6	118.6	116.9
FALSE	High	Master Protein	Q8VCF0	Mitochondrial antiviral-signaling protein OS=Mus musculus OX=10090 GN=Mavs PE=1 SV=1	0	74.675	47	12	17	12	503	53.4	6.37	75.31	12	0.805	0.799	0.776	110	110.1	114.5	88.6	87.9	88.9	0.793186	0.00308211	989	0.0174798	High	High	High	High	High	High	1		Q8VCF0	0.793186	0.00308211		Q8VCF0	74.675	110	110.1	114.5	88.6	87.9	88.9
FALSE	High	Master Protein	P33267	Cytochrome P450 2F2 OS=Mus musculus OX=10090 GN=Cyp2f2 PE=1 SV=1	0	170.793	61	28	84	26	491	55.9	7.9	248.44	28	1.197	1.184	1.159	88.4	92.1	94.8	105.8	109	109.8	1.17908	0.00308236	990	0.0174636	High	High	High	High	High	High	1		P33267	1.17908	0.00308236		P33267	170.793	88.4	92.1	94.8	105.8	109	109.8
FALSE	High	Master Protein	Q9D8B3	Charged multivesicular body protein 4b OS=Mus musculus OX=10090 GN=Chmp4b PE=1 SV=2	0	44.132	41	11	15	11	224	24.9	4.82	47.2	11	0.859	0.878	0.859	104.7	106.5	110.4	90	93.5	94.8	0.865361	0.00309601	991	0.0175233	High	High	High	High	High	High	1		Q9D8B3	0.865361	0.00309601		Q9D8B3	44.132	104.7	106.5	110.4	90	93.5	94.8
FALSE	High	Master Protein	Q8VE22	28S ribosomal protein S23, mitochondrial OS=Mus musculus OX=10090 GN=Mrps23 PE=1 SV=1	0	43.635	71	10	12	10	177	20.3	8.59	34.74	10	1.203	1.223	1.162	89.2	89.6	94.5	107.3	109.6	109.8	1.19539	0.00310987	992	0.017584	High	High	High	High	High	High	1		Q8VE22	1.19539	0.00310987		Q8VE22	43.635	89.2	89.6	94.5	107.3	109.6	109.8
FALSE	High	Master Protein	Q8R3P0	Aspartoacylase OS=Mus musculus OX=10090 GN=Aspa PE=1 SV=2	0	34.304	22	6	8	6	312	35.3	6.58	27.68	6	0.916	0.895	0.92	103.2	106.4	104.5	94.5	95.3	96.1	0.91022	0.00311232	993	0.0175801	High	High	High	High	High	High	1		Q8R3P0	0.91022	0.00311232		Q8R3P0	34.304	103.2	106.4	104.5	94.5	95.3	96.1
FALSE	High	Master Protein	Q8R059	UDP-glucose 4-epimerase OS=Mus musculus OX=10090 GN=Gale PE=1 SV=1	0	80.18	54	16	22	16	347	38.2	6.74	62.25	16	0.895	0.883	0.892	106.8	107.5	103.1	95.6	94.9	92	0.890044	0.00312527	994	0.0176354	High	High	High	High	High	High	1		Q8R059	0.890044	0.00312527		Q8R059	80.18	106.8	107.5	103.1	95.6	94.9	92
FALSE	High	Master Protein	Q8BWT1	3-ketoacyl-CoA thiolase, mitochondrial OS=Mus musculus OX=10090 GN=Acaa2 PE=1 SV=3	0	369.527	93	40	284	40	397	41.8	8.09	1018.44	40	1.19	1.148	1.223	92.4	93.7	88.4	109.9	107.5	108.1	1.18579	0.00314044	995	0.0177033	High	High	High	High	High	High	1		Q8BWT1	1.18579	0.00314044		Q8BWT1	369.527	92.4	93.7	88.4	109.9	107.5	108.1
FALSE	High	Master Protein	Q6DIC0	Probable global transcription activator SNF2L2 OS=Mus musculus OX=10090 GN=Smarca2 PE=1 SV=1	0	34.196	7	11	11	5	1577	180.1	7.2	26.74	11	1.451	1.427	1.333	79.9	80.3	89.7	115.9	114.6	119.6	1.40096	0.00315542	996	0.0177698	High	High	High	High	High	High	1		Q6DIC0	1.40096	0.00315542		Q6DIC0	34.196	79.9	80.3	89.7	115.9	114.6	119.6
FALSE	High	Master Protein	Q8BSE0	Regulator of microtubule dynamics protein 2 OS=Mus musculus OX=10090 GN=Rmdn2 PE=1 SV=1	0	113.244	50	23	31	23	410	47	7.56	105.21	23	0.847	0.826	0.854	109.8	110.8	105.1	93	91.5	89.8	0.842186	0.00315747	997	0.0177636	High	High	High	High	High	High	1		Q8BSE0	0.842186	0.00315747		Q8BSE0	113.244	109.8	110.8	105.1	93	91.5	89.8
FALSE	High	Master Protein	A6X919	Probable C-mannosyltransferase DPY19L1 OS=Mus musculus OX=10090 GN=Dpy19l1 PE=1 SV=1	0	23.686	11	7	8	7	746	84.1	9.16	20.23	7	1.389	1.17	1.325	82.1	91.6	88.3	114	107.2	116.9	1.29046	0.00318377	998	0.0178936	High	High	High	High	High	High	1		A6X919	1.29046	0.00318377		A6X919	23.686	82.1	91.6	88.3	114	107.2	116.9
FALSE	High	Master Protein	P31996	Macrosialin OS=Mus musculus OX=10090 GN=Cd68 PE=1 SV=1	0.003	3.396	3	1	1	1	326	34.8	8.85	2.49	1	0.681	0.681	0.634	114.4	120.2	125.8	77.9	81.9	79.7	0.664539	0.00318504	999	0.0178828	High	High	High	High	High	High	1		P31996	0.664539	0.00318504		P31996	3.396	114.4	120.2	125.8	77.9	81.9	79.7
FALSE	High	Master Protein	Q8C561	G-protein coupled receptor-associated protein LMBRD2 OS=Mus musculus OX=10090 GN=Lmbrd2 PE=1 SV=1	0	19.213	6	6	6	6	694	81	7.34	12.94	6	1.445	1.497	1.5	78.1	80.7	83.1	112.8	120.8	124.6	1.48078	0.00318716	1000	0.0178768	High	High	High	High	High	High	1		Q8C561	1.48078	0.00318716		Q8C561	19.213	78.1	80.7	83.1	112.8	120.8	124.6
FALSE	High	Master Protein	Q99N87	28S ribosomal protein S5, mitochondrial OS=Mus musculus OX=10090 GN=Mrps5 PE=1 SV=1	0	54.768	38	18	19	18	432	48.2	10.14	52.21	18	1.242	1.219	1.277	89.9	88.5	88.7	111.6	107.9	113.3	1.24598	0.00320468	1001	0.0179571	High	High	High	High	High	High	1		Q99N87	1.24598	0.00320468		Q99N87	54.768	89.9	88.5	88.7	111.6	107.9	113.3
FALSE	High	Master Protein	Q9Z0H4	CUGBP Elav-like family member 2 OS=Mus musculus OX=10090 GN=Celf2 PE=1 SV=1	0	32.067	21	10	10	7	508	54.2	8.76	22.87	10	0.811	0.687	0.624	111.7	116	124.5	90.5	79.7	77.6	0.703578	0.00320611	1002	0.0179472	High	High	High	High	High	High	1		Q9Z0H4	0.703578	0.00320611		Q9Z0H4	32.067	111.7	116	124.5	90.5	79.7	77.6
FALSE	High	Master Protein	O08810	116 kDa U5 small nuclear ribonucleoprotein component OS=Mus musculus OX=10090 GN=Eftud2 PE=1 SV=1	0	135.437	39	28	34	27	971	109.3	5	111.91	28	1.29	1.267	1.222	85.3	88.4	91.9	110.1	112	112.3	1.25904	0.00320771	1003	0.0179382	High	High	High	High	High	High	1		O08810	1.25904	0.00320771		O08810	135.437	85.3	88.4	91.9	110.1	112	112.3
FALSE	High	Master Protein	E9Q137	Testis-expressed protein 264 homolog OS=Mus musculus OX=10090 GN=Tex264 PE=2 SV=1	0	30.28	25	8	9	8	309	33.6	5.4	26.42	8	0.882	0.885	0.906	103.9	108.2	105.3	91.6	95.7	95.4	0.890674	0.00321612	1004	0.0179673	High	High	High	High	High	High	1		E9Q137	0.890674	0.00321612		E9Q137	30.28	103.9	108.2	105.3	91.6	95.7	95.4
FALSE	High	Master Protein	Q8VC70	RNA-binding motif, single-stranded-interacting protein 2 OS=Mus musculus OX=10090 GN=Rbms2 PE=1 SV=1	0	8.569	9	4	4	2	383	40.7	9.07	7.86	4	1.196	1.171	1.17	91.4	89.2	94.7	109.4	104.4	110.8	1.17908	0.00321763	1005	0.0179579	High	High	High	High	High	High	1		Q8VC70	1.17908	0.00321763		Q8VC70	8.569	91.4	89.2	94.7	109.4	104.4	110.8
FALSE	High	Master Protein	Q9CQH7	Transcription factor BTF3 homolog 4 OS=Mus musculus OX=10090 GN=Btf3l4 PE=1 SV=1	0	39.588	31	8	10	7	158	17.3	6.35	33.14	8	0.899	0.882	0.929	104	107.5	103.8	93.4	94.8	96.5	0.90295	0.00321816	1006	0.017943	High	High	High	High	High	High	1		Q9CQH7	0.90295	0.00321816		Q9CQH7	39.588	104	107.5	103.8	93.4	94.8	96.5
FALSE	High	Master Protein	P09103	Protein disulfide-isomerase OS=Mus musculus OX=10090 GN=P4hb PE=1 SV=2	0	285.705	75	49	190	48	509	57	4.88	539.55	49	0.757	0.727	0.781	113.9	117.3	110.8	86.3	85.2	86.5	0.754386	0.00322184	1007	0.0179457	High	High	High	High	High	High	1		P09103	0.754386	0.00322184		P09103	285.705	113.9	117.3	110.8	86.3	85.2	86.5
FALSE	High	Master Protein	P16882	Growth hormone receptor OS=Mus musculus OX=10090 GN=Ghr PE=1 SV=1	0	19.134	11	7	7	7	650	72.7	4.86	12.87	7	1.297	1.233	1.229	84.4	89.1	93	109.5	109.8	114.2	1.25141	0.00323472	1008	0.0179995	High	High	High	High	High	High	1		P16882	1.25141	0.00323472		P16882	19.134	84.4	89.1	93	109.5	109.8	114.2
FALSE	High	Master Protein	Q8CHT1	Ephexin-1 OS=Mus musculus OX=10090 GN=Ngef PE=1 SV=1	0	33.058	14	9	9	9	710	82.1	5.99	22.77	9	1.138	1.218	1.136	91.9	89.7	95.8	104.6	109.2	108.8	1.16294	0.00323648	1009	0.0179915	High	High	High	High	High	High	1		Q8CHT1	1.16294	0.00323648		Q8CHT1	33.058	91.9	89.7	95.8	104.6	109.2	108.8
FALSE	High	Master Protein	P35279	Ras-related protein Rab-6A OS=Mus musculus OX=10090 GN=Rab6a PE=1 SV=4	0	44.42	59	11	12	10	208	23.6	5.54	35.69	11	0.667	0.75	0.764	121.7	115.3	110.7	81.1	86.5	84.7	0.725626	0.00323819	1010	0.0179832	High	High	High	High	High	High	1		P35279	0.725626	0.00323819		P35279	44.42	121.7	115.3	110.7	81.1	86.5	84.7
FALSE	High	Master Protein	Q9ER88	28S ribosomal protein S29, mitochondrial OS=Mus musculus OX=10090 GN=Dap3 PE=1 SV=1	0	64.083	40	12	13	12	391	44.7	8.94	46.74	12	1.284	1.326	1.355	84.4	89.2	84.7	108.4	118.3	114.8	1.32211	0.00324308	1011	0.0179925	High	High	High	High	High	High	1		Q9ER88	1.32211	0.00324308		Q9ER88	64.083	84.4	89.2	84.7	108.4	118.3	114.8
FALSE	High	Master Protein	Q99LC9	Peroxisomal ATPase PEX6 OS=Mus musculus OX=10090 GN=Pex6 PE=1 SV=1	0	133.572	39	28	28	28	981	104.5	7.34	90.39	28	0.796	0.788	0.814	111.5	114	108	88.8	89.8	87.9	0.7991	0.00324687	1012	0.0179958	High	High	High	High	High	High	1		Q99LC9	0.7991	0.00324687		Q99LC9	133.572	111.5	114	108	88.8	89.8	87.9
FALSE	High	Master Protein	Q91YJ3	Thymocyte nuclear protein 1 OS=Mus musculus OX=10090 GN=Thyn1 PE=1 SV=1	0	34.184	37	10	12	10	226	26.2	9.11	27.42	10	0.919	0.876	0.857	104.8	106.4	107.3	96.4	93.2	92	0.884144	0.00325393	1013	0.0180171	High	High	High	High	High	High	1		Q91YJ3	0.884144	0.00325393		Q91YJ3	34.184	104.8	106.4	107.3	96.4	93.2	92
FALSE	High	Master Protein	Q9Z2I0	Mitochondrial proton/calcium exchanger protein OS=Mus musculus OX=10090 GN=Letm1 PE=1 SV=1	0	141.042	41	25	41	25	738	82.9	6.52	150.45	25	1.105	1.143	1.111	94.7	93.9	94.5	104.6	107.3	105	1.11939	0.00326591	1014	0.0180656	High	High	High	High	High	High	1		Q9Z2I0	1.11939	0.00326591		Q9Z2I0	141.042	94.7	93.9	94.5	104.6	107.3	105
FALSE	High	Master Protein	Q9JJ59	ABC-type oligopeptide transporter ABCB9 OS=Mus musculus OX=10090 GN=Abcb9 PE=2 SV=1	0	5.799	2	2	3	1	762	83.9	7.62	5.78	2	0.893	0.864	0.831	105.5	106.3	110.4	94.2	91.9	91.8	0.862508	0.00327192	1015	0.018081	High	High	High	High	High	High	1		Q9JJ59	0.862508	0.00327192		Q9JJ59	5.799	105.5	106.3	110.4	94.2	91.9	91.8
FALSE	High	Master Protein	Q80XL6	Acyl-CoA dehydrogenase family member 11 OS=Mus musculus OX=10090 GN=Acad11 PE=1 SV=2	0	232.696	59	47	74	46	779	87.3	8.43	235.98	47	0.648	0.615	0.656	120.2	127	118.8	77.9	78.1	77.9	0.639071	0.00327352	1016	0.018072	High	High	High	High	High	High	1		Q80XL6	0.639071	0.00327352		Q80XL6	232.696	120.2	127	118.8	77.9	78.1	77.9
FALSE	High	Master Protein	Q9CQF4	Mitochondrial transcription rescue factor 1 OS=Mus musculus OX=10090 GN=Mtres1 PE=1 SV=1	0	10.41	18	5	6	5	240	27.8	9.36	8.45	5	1.204	1.141	1.111	90.1	93.7	95.1	108.5	106.9	105.7	1.15131	0.00328266	1017	0.0181046	High	High	High	High	High	High	1		Q9CQF4	1.15131	0.00328266		Q9CQF4	10.41	90.1	93.7	95.1	108.5	106.9	105.7
FALSE	High	Master Protein	Q8K2I3	Dimethylaniline monooxygenase [N-oxide-forming] 2 OS=Mus musculus OX=10090 GN=Fmo2 PE=1 SV=3	0	46.375	29	13	16	13	535	60.9	8.47	51.23	13	0.808	0.795	0.86	106.6	114.2	108.7	86.1	90.8	93.5	0.820637	0.00328759	1018	0.018114	High	High	High	High	High	High	1		Q8K2I3	0.820637	0.00328759		Q8K2I3	46.375	106.6	114.2	108.7	86.1	90.8	93.5
FALSE	High	Master Protein	P70122	Ribosome maturation protein SBDS OS=Mus musculus OX=10090 GN=Sbds PE=1 SV=4	0	78.765	58	19	21	19	250	28.8	8.76	76.87	19	0.909	0.903	0.915	103.5	104.2	106.6	94.1	94.1	97.5	0.909004	0.00328963	1019	0.0181075	High	High	High	High	High	High	1		P70122	0.909004	0.00328963		P70122	78.765	103.5	104.2	106.6	94.1	94.1	97.5
FALSE	High	Master Protein	Q9D2Y4	Mixed lineage kinase domain-like protein OS=Mus musculus OX=10090 GN=Mlkl PE=1 SV=1	0	21.739	12	7	7	7	472	54.3	8.25	15.76	7	0.746	0.76	0.731	110.2	112.9	120.6	82.2	85.8	88.1	0.745127	0.00329997	1020	0.0181466	High	High	High	High	High	High	1		Q9D2Y4	0.745127	0.00329997		Q9D2Y4	21.739	110.2	112.9	120.6	82.2	85.8	88.1
FALSE	High	Master Protein	Q9CRB8	Mitochondrial fission process protein 1 OS=Mus musculus OX=10090 GN=Mtfp1 PE=1 SV=1	0	32.519	29	6	8	6	166	18.3	8.68	27.05	6	1.233	1.211	1.258	86.5	90.7	91.3	106.7	109.9	114.9	1.23464	0.00330071	1021	0.0181329	High	High	High	High	High	High	1		Q9CRB8	1.23464	0.00330071		Q9CRB8	32.519	86.5	90.7	91.3	106.7	109.9	114.9
FALSE	High	Master Protein	Q9JJL3	Solute carrier organic anion transporter family member 1B2 OS=Mus musculus OX=10090 GN=Slco1b2 PE=1 SV=1	0	77.874	27	16	23	16	689	76.7	8.68	71.62	16	1.079	1.161	1.152	95.7	92.6	93.3	103.3	107.6	107.5	1.13068	0.00330525	1022	0.0181401	High	High	High	High	High	High	1		Q9JJL3	1.13068	0.00330525		Q9JJL3	77.874	95.7	92.6	93.3	103.3	107.6	107.5
FALSE	High	Master Protein	Q9D1P0	39S ribosomal protein L13, mitochondrial OS=Mus musculus OX=10090 GN=Mrpl13 PE=1 SV=1	0	43.393	58	11	12	11	178	20.7	9.35	42.94	11	1.162	1.159	1.135	90.6	92.1	96.1	105.3	106.8	109.1	1.15208	0.0033103	1023	0.01815	High	High	High	High	High	High	1		Q9D1P0	1.15208	0.0033103		Q9D1P0	43.393	90.6	92.1	96.1	105.3	106.8	109.1
FALSE	High	Master Protein	P61226	Ras-related protein Rap-2b OS=Mus musculus OX=10090 GN=Rap2b PE=1 SV=1	0	17.925	26	5	5	3	183	20.5	4.81	12.3	5	0.741	0.541	0.5	115	133.9	128.9	85.2	72.4	64.5	0.587877	0.00333263	1024	0.0182546	High	High	High	High	High	High	1		P61226	0.587877	0.00333263		P61226	17.925	115	133.9	128.9	85.2	72.4	64.5
FALSE	High	Master Protein	Q80UU1	Ankyrin repeat and zinc finger domain-containing protein 1 OS=Mus musculus OX=10090 GN=Ankzf1 PE=1 SV=2	0	15.212	6	4	4	4	748	82.9	8.37	8.92	4	1.67	1.438	1.253	74.3	82.4	89.2	124	118.4	111.7	1.44002	0.00333958	1025	0.0182748	High	High	High	High	High	High	1		Q80UU1	1.44002	0.00333958		Q80UU1	15.212	74.3	82.4	89.2	124	118.4	111.7
FALSE	High	Master Protein	Q8VDI9	Alpha-1,2-mannosyltransferase ALG9 OS=Mus musculus OX=10090 GN=Alg9 PE=2 SV=1	0	29.018	12	6	9	6	611	69.5	8.94	20.74	6	1.273	1.256	1.209	86.5	87.3	93.5	110.1	109.6	113.1	1.24504	0.003372	1026	0.0184343	High	High	High	High	High	High	1		Q8VDI9	1.24504	0.003372		Q8VDI9	29.018	86.5	87.3	93.5	110.1	109.6	113.1
FALSE	High	Master Protein	Q8BGE6	Cysteine protease ATG4B OS=Mus musculus OX=10090 GN=Atg4b PE=1 SV=2	0	27.59	24	6	6	6	393	44.3	5.07	19.27	6	1.165	1.221	1.106	91.5	90.9	94.9	106.7	111	105	1.16372	0.00337899	1027	0.0184545	High	High	High	High	High	High	1		Q8BGE6	1.16372	0.00337899		Q8BGE6	27.59	91.5	90.9	94.9	106.7	111	105
FALSE	High	Master Protein	Q9D8N0	Elongation factor 1-gamma OS=Mus musculus OX=10090 GN=Eef1g PE=1 SV=3	0	151.828	68	29	47	29	437	50	6.74	153.31	29	1.081	1.149	1.125	95.3	93	95	103.1	106.8	106.8	1.1179	0.0033816	1028	0.0184508	High	High	High	High	High	High	1		Q9D8N0	1.1179	0.0033816		Q9D8N0	151.828	95.3	93	95	103.1	106.8	106.8
FALSE	High	Master Protein	Q61704	Inter-alpha-trypsin inhibitor heavy chain H3 OS=Mus musculus OX=10090 GN=Itih3 PE=1 SV=3	0	48.251	18	12	12	12	889	99.3	6.05	38.68	12	0.864	0.802	0.857	104.5	111	110.4	90.3	89	94.7	0.840749	0.00339406	1029	0.0185008	High	High	High	High	High	High	1		Q61704	0.840749	0.00339406		Q61704	48.251	104.5	111	110.4	90.3	89	94.7
FALSE	High	Master Protein	Q9EQH2	Endoplasmic reticulum aminopeptidase 1 OS=Mus musculus OX=10090 GN=Erap1 PE=1 SV=2	0	181.989	42	38	53	38	930	106.5	6.2	151.06	38	0.88	0.871	0.877	103.6	108.9	107.3	91.2	94.9	94	0.87586	0.00339413	1030	0.0184832	High	High	High	High	High	High	1		Q9EQH2	0.87586	0.00339413		Q9EQH2	181.989	103.6	108.9	107.3	91.2	94.9	94
FALSE	High	Master Protein	P01654	Ig kappa chain V-III region PC 2880/PC 1229 OS=Mus musculus OX=10090 PE=1 SV=1	0	20.922	49	3	5	2	111	12	5.34	17.86	3	0.65	0.661	0.634	115.6	118.9	129.6	75.2	78.6	82.1	0.647899	0.00339449	1031	0.0184672	High	High	High	High	High	High	1		P01654	0.647899	0.00339449		P01654	20.922	115.6	118.9	129.6	75.2	78.6	82.1
FALSE	High	Master Protein	Q69ZR9	Protein TASOR OS=Mus musculus OX=10090 GN=Tasor PE=1 SV=2	0	10.914	1	2	2	2	1610	181.3	5.67	6.33	2	1.344	1.468	1.207	82.6	82.5	91.9	111	121.1	111	1.33502	0.00339664	1032	0.018461	High	High	High	High	High	High	1		Q69ZR9	1.33502	0.00339664		Q69ZR9	10.914	82.6	82.5	91.9	111	121.1	111
FALSE	High	Master Protein	Q8JZR0	Long-chain-fatty-acid--CoA ligase 5 OS=Mus musculus OX=10090 GN=Acsl5 PE=1 SV=1	0	213.865	58	40	77	37	683	76.2	7.09	231.28	40	0.841	0.802	0.83	107.1	112	109.7	90.1	89.9	91.1	0.824513	0.00341957	1033	0.0185677	High	High	High	High	High	High	1		Q8JZR0	0.824513	0.00341957		Q8JZR0	213.865	107.1	112	109.7	90.1	89.9	91.1
FALSE	High	Master Protein	Q3TWI9	CSC1-like protein 2 OS=Mus musculus OX=10090 GN=Tmem63b PE=1 SV=1	0	5.293	2	2	2	2	832	94.7	7.49	2.14	2	1.285	1.349	1.248	85.4	83.4	92.9	109.8	112.6	115.9	1.2927	0.00342512	1034	0.0185798	High	High	High	High	High	High	1		Q3TWI9	1.2927	0.00342512		Q3TWI9	5.293	85.4	83.4	92.9	109.8	112.6	115.9
FALSE	High	Master Protein	P43276	Histone H1.5 OS=Mus musculus OX=10090 GN=H1-5 PE=1 SV=2	0	21.058	20	6	7	3	223	22.6	10.92	16.89	6	0.614	0.489	0.518	119.5	129.2	141.5	73.3	63.2	73.3	0.537673	0.00343525	1035	0.0186167	High	High	High	High	High	High	1		P43276	0.537673	0.00343525		P43276	21.058	119.5	129.2	141.5	73.3	63.2	73.3
FALSE	High	Master Protein	Q8CGZ0	Calcium homeostasis endoplasmic reticulum protein OS=Mus musculus OX=10090 GN=Cherp PE=1 SV=1	0	29.309	8	8	8	8	936	106.1	9.14	25.06	8	1.152	1.13	1.132	90.5	94.7	95.5	104.2	107.1	108.1	1.13787	0.00343863	1036	0.0186171	High	High	High	High	High	High	1		Q8CGZ0	1.13787	0.00343863		Q8CGZ0	29.309	90.5	94.7	95.5	104.2	107.1	108.1
FALSE	High	Master Protein	P60335	Poly(rC)-binding protein 1 OS=Mus musculus OX=10090 GN=Pcbp1 PE=1 SV=1	0	105.975	62	18	34	12	356	37.5	7.09	114.03	18	1.197	1.163	1.196	87.7	93.3	93.5	105	108.6	111.8	1.18543	0.00343902	1037	0.0186012	High	High	High	High	High	High	1		P60335	1.18543	0.00343902		P60335	105.975	87.7	93.3	93.5	105	108.6	111.8
FALSE	High	Master Protein	P40237	CD82 antigen OS=Mus musculus OX=10090 GN=Cd82 PE=1 SV=1	0	22.205	16	5	8	5	266	29.6	5.02	25.72	5	1.16	1.223	1.145	91.5	89.2	95.2	106.1	109.1	108.9	1.1747	0.00346719	1038	0.0187355	High	High	High	High	High	High	1		P40237	1.1747	0.00346719		P40237	22.205	91.5	89.2	95.2	106.1	109.1	108.9
FALSE	High	Master Protein	Q8BJU0	Small glutamine-rich tetratricopeptide repeat-containing protein alpha OS=Mus musculus OX=10090 GN=Sgta PE=1 SV=2	0	59.211	40	13	16	13	315	34.3	5.06	44.88	13	0.842	0.883	0.868	108.7	104	109.2	91.6	91.8	94.7	0.863933	0.00348125	1039	0.0187934	High	High	High	High	High	High	1		Q8BJU0	0.863933	0.00348125		Q8BJU0	59.211	108.7	104	109.2	91.6	91.8	94.7
FALSE	High	Master Protein	Q9DBS5	Kinesin light chain 4 OS=Mus musculus OX=10090 GN=Klc4 PE=1 SV=1	0	131.391	51	27	30	22	619	68.6	6.09	103.61	27	1.303	1.288	1.214	85.4	87.6	91.6	111.3	112.8	111.2	1.2672	0.00351212	1040	0.0189418	High	High	High	High	High	High	1		Q9DBS5	1.2672	0.00351212		Q9DBS5	131.391	85.4	87.6	91.6	111.3	112.8	111.2
FALSE	High	Master Protein	P97315	Cysteine and glycine-rich protein 1 OS=Mus musculus OX=10090 GN=Csrp1 PE=1 SV=3	0	47.691	60	8	14	8	193	20.6	8.57	56.33	8	0.727	0.676	0.721	113.3	121.6	116.5	82.4	82.2	83.9	0.707171	0.00352069	1041	0.0189698	High	High	High	High	High	High	1		P97315	0.707171	0.00352069		P97315	47.691	113.3	121.6	116.5	82.4	82.2	83.9
FALSE	High	Master Protein	P42232	Signal transducer and activator of transcription 5B OS=Mus musculus OX=10090 GN=Stat5b PE=1 SV=1	0	97.586	33	22	25	6	786	89.9	6.05	81.76	22	1.343	1.401	1.288	81.1	82.7	92.4	108.9	115.9	119	1.34192	0.00352307	1042	0.0189644	High	High	High	High	High	High	1		P42232	1.34192	0.00352307		P42232	97.586	81.1	82.7	92.4	108.9	115.9	119
FALSE	High	Master Protein	P55050	Fatty acid-binding protein, intestinal OS=Mus musculus OX=10090 GN=Fabp2 PE=1 SV=2	0	39.621	56	10	20	10	132	15.1	7.24	47.29	10	0.295	0.323	0.317	165.4	143.7	148.5	48.9	46.4	47.1	0.311189	0.00354557	1043	0.0190672	High	High	High	High	High	High	1		P55050	0.311189	0.00354557		P55050	39.621	165.4	143.7	148.5	48.9	46.4	47.1
FALSE	High	Master Protein	Q9CZ42	ATP-dependent (S)-NAD(P)H-hydrate dehydratase OS=Mus musculus OX=10090 GN=Naxd PE=1 SV=1	0	86.941	64	16	19	16	343	36.7	7.77	74.69	16	1.172	1.148	1.202	90.9	95.2	89.9	106.6	109.3	108.1	1.17391	0.0035548	1044	0.0190985	High	High	High	High	High	High	1		Q9CZ42	1.17391	0.0035548		Q9CZ42	86.941	90.9	95.2	89.9	106.6	109.3	108.1
FALSE	High	Master Protein	P24788	Cyclin-dependent kinase 11B OS=Mus musculus OX=10090 GN=Cdk11b PE=1 SV=2	0	20.728	9	7	7	7	784	91.5	5.39	18.21	7	1.238	1.221	1.209	87.3	88	94.7	108.1	107.5	114.5	1.22259	0.00355849	1045	0.0191001	High	High	High	High	High	High	1		P24788	1.22259	0.00355849		P24788	20.728	87.3	88	94.7	108.1	107.5	114.5
FALSE	High	Master Protein	Q8CJG1	Protein argonaute-1 OS=Mus musculus OX=10090 GN=Ago1 PE=1 SV=2	0	60.909	20	15	16	5	857	97.2	9.16	50.42	15	1.063	1.06	1.056	96.3	96.5	98.5	102.3	102.3	104.1	1.05973	0.00356066	1046	0.0190934	High	High	High	High	High	High	1		Q8CJG1	1.05973	0.00356066		Q8CJG1	60.909	96.3	96.5	98.5	102.3	102.3	104.1
FALSE	High	Master Protein	Q61112	45 kDa calcium-binding protein OS=Mus musculus OX=10090 GN=Sdf4 PE=1 SV=1	0	26.661	19	7	7	7	361	42	4.96	20.49	7	1.188	1.175	1.094	90.9	91.9	96.1	108	108	105.2	1.15167	0.00358899	1047	0.019227	High	High	High	High	High	High	1		Q61112	1.15167	0.00358899		Q61112	26.661	90.9	91.9	96.1	108	108	105.2
FALSE	High	Master Protein	Q8CG16	Complement C1r-A subcomponent OS=Mus musculus OX=10090 GN=C1ra PE=1 SV=1	0	23.908	14	9	10	7	707	80	5.66	19.84	9	1.876	1.629	1.622	66.2	71.3	84.8	124.1	116.1	137.5	1.69906	0.00359683	1048	0.0192506	High	High	High	High	High	High	1		Q8CG16	1.69906	0.00359683		Q8CG16	23.908	66.2	71.3	84.8	124.1	116.1	137.5
FALSE	High	Master Protein	Q8VCB3	Glycogen [starch] synthase, liver OS=Mus musculus OX=10090 GN=Gys2 PE=1 SV=2	0	176.171	52	38	53	37	704	80.8	6.89	161.73	38	1.286	1.289	1.17	90.4	84.6	91.9	116.3	109.1	107.6	1.24766	0.00359683	1049	0.0192323	High	High	High	High	High	High	1		Q8VCB3	1.24766	0.00359683		Q8VCB3	176.171	90.4	84.6	91.9	116.3	109.1	107.6
FALSE	High	Master Protein	P26151	High affinity immunoglobulin gamma Fc receptor I OS=Mus musculus OX=10090 GN=Fcgr1 PE=1 SV=1	0	4.849	4	2	2	2	404	44.9	6.09	4.08	2	0.611	0.455	0.525	118.6	129.9	144.2	72.5	59.1	75.7	0.527884	0.00361033	1050	0.019286	High	High	High	High	High	High	1		P26151	0.527884	0.00361033		P26151	4.849	118.6	129.9	144.2	72.5	59.1	75.7
FALSE	High	Master Protein	Q9JLM9	Growth factor receptor-bound protein 14 OS=Mus musculus OX=10090 GN=Grb14 PE=1 SV=1	0	51.857	27	13	15	12	538	60.5	8.44	40.97	13	1.337	1.367	1.26	84	83.9	90.7	112.4	114.7	114.3	1.32019	0.00361516	1051	0.0192935	High	High	High	High	High	High	1		Q9JLM9	1.32019	0.00361516		Q9JLM9	51.857	84	83.9	90.7	112.4	114.7	114.3
FALSE	High	Master Protein	Q9QZQ8	Core histone macro-H2A.1 OS=Mus musculus OX=10090 GN=Macroh2a1 PE=1 SV=4	0	29.323	22	7	7	5	369	39.3	9.83	19.76	7	1.779	1.684	1.524	67.1	72.7	86.5	119.4	122.5	131.7	1.65091	0.00361552	1052	0.019277	High	High	High	High	High	High	1		Q9QZQ8	1.65091	0.00361552		Q9QZQ8	29.323	67.1	72.7	86.5	119.4	122.5	131.7
FALSE	High	Master Protein	Q925E7	Serine/threonine-protein phosphatase 2A 55 kDa regulatory subunit B delta isoform OS=Mus musculus OX=10090 GN=Ppp2r2d PE=1 SV=1	0	44.199	26	10	12	5	453	51.9	6.49	34.49	10	0.808	0.776	0.793	110	107.8	116.9	88.8	83.7	92.7	0.792351	0.00362905	1053	0.0193308	High	High	High	High	High	High	1		Q925E7	0.792351	0.00362905		Q925E7	44.199	110	107.8	116.9	88.8	83.7	92.7
FALSE	High	Master Protein	Q05144	Ras-related C3 botulinum toxin substrate 2 OS=Mus musculus OX=10090 GN=Rac2 PE=1 SV=1	0	23.386	31	7	10	3	192	21.4	7.61	24.5	7	0.668	0.7	0.638	117.3	116.3	126.1	78.4	81.4	80.5	0.668057	0.00363727	1054	0.0193562	High	High	High	High	High	High	1		Q05144	0.668057	0.00363727		Q05144	23.386	117.3	116.3	126.1	78.4	81.4	80.5
FALSE	High	Master Protein	P62774	Myotrophin OS=Mus musculus OX=10090 GN=Mtpn PE=1 SV=2	0	36.956	67	8	13	8	118	12.9	5.52	39.89	8	0.781	0.793	0.867	111.4	113.8	105.8	87	90.2	91.8	0.812689	0.00367827	1055	0.0195558	High	High	High	High	High	High	1		P62774	0.812689	0.00367827		P62774	36.956	111.4	113.8	105.8	87	90.2	91.8
FALSE	High	Master Protein	Q9DB34	Charged multivesicular body protein 2a OS=Mus musculus OX=10090 GN=Chmp2a PE=1 SV=1	0	46.109	38	12	15	12	222	25.1	5.97	32.25	12	1.116	1.147	1.113	92.6	92.9	96.9	103.3	106.6	107.8	1.125	0.00368306	1056	0.0195628	High	High	High	High	High	High	1		Q9DB34	1.125	0.00368306		Q9DB34	46.109	92.6	92.9	96.9	103.3	106.6	107.8
FALSE	High	Master Protein	O35683	NADH dehydrogenase [ubiquinone] 1 alpha subcomplex subunit 1 OS=Mus musculus OX=10090 GN=Ndufa1 PE=1 SV=1	0	7.812	23	2	5	2	70	8.1	9.48	12.04	2	1.181	1.168	1.202	89.9	95.7	89.2	106.1	111.8	107.3	1.18341	0.00369837	1057	0.0196255	High	High	High	High	High	High	1		O35683	1.18341	0.00369837		O35683	7.812	89.9	95.7	89.2	106.1	111.8	107.3
FALSE	High	Master Protein	Q9CQP0	39S ribosomal protein L33, mitochondrial OS=Mus musculus OX=10090 GN=Mrpl33 PE=1 SV=1	0	13.461	42	2	2	2	65	7.4	10.89	9.98	2	1.186	1.174	1.302	90	94.3	86.1	106.8	110.7	112.1	1.21893	0.0037078	1058	0.0196569	High	High	High	High	High	High	1		Q9CQP0	1.21893	0.0037078		Q9CQP0	13.461	90	94.3	86.1	106.8	110.7	112.1
FALSE	High	Master Protein	Q9CZN8	Glutamyl-tRNA(Gln) amidotransferase subunit A, mitochondrial OS=Mus musculus OX=10090 GN=Qrsl1 PE=1 SV=1	0	28.152	14	7	7	7	525	56.7	5.95	19.94	7	1.206	1.203	1.265	88.3	91.6	89.8	106.5	110.2	113.6	1.22469	0.00372367	1059	0.0197225	High	High	High	High	High	High	1		Q9CZN8	1.22469	0.00372367		Q9CZN8	28.152	88.3	91.6	89.8	106.5	110.2	113.6
FALSE	High	Master Protein	Q921W0	Charged multivesicular body protein 1a OS=Mus musculus OX=10090 GN=Chmp1a PE=1 SV=1	0	21.071	31	8	13	8	196	21.6	8.06	29.85	8	0.907	0.918	0.875	103.3	104.9	107.6	93.7	96.3	94.1	0.89962	0.00372823	1060	0.019728	High	High	High	High	High	High	1		Q921W0	0.89962	0.00372823		Q921W0	21.071	103.3	104.9	107.6	93.7	96.3	94.1
FALSE	High	Master Protein	Q99J83	Autophagy protein 5 OS=Mus musculus OX=10090 GN=Atg5 PE=1 SV=1	0	24.166	25	5	6	5	275	32.4	5.91	26.05	5	1.13	1.118	1.105	91.7	96	95.6	103.7	107.3	105.7	1.1179	0.00373717	1061	0.0197566	High	High	High	High	High	High	1		Q99J83	1.1179	0.00373717		Q99J83	24.166	91.7	96	95.6	103.7	107.3	105.7
FALSE	High	Master Protein	Q6P6M5	Peroxisomal membrane protein 11C OS=Mus musculus OX=10090 GN=Pex11g PE=1 SV=2	0	27.805	28	6	7	6	241	27.1	9.61	24.13	6	0.69	0.743	0.679	115.9	112.8	123.7	80	83.8	83.9	0.702894	0.00374252	1062	0.0197663	High	High	High	High	High	High	1		Q6P6M5	0.702894	0.00374252		Q6P6M5	27.805	115.9	112.8	123.7	80	83.8	83.9
FALSE	High	Master Protein	Q9CYF5	RCC1-like G exchanging factor-like protein OS=Mus musculus OX=10090 GN=Rcc1l PE=1 SV=1	0.001	4.138	3	2	2	2	461	50	8.29	5.09	2	1.506	1.561	1.397	78.5	74.2	89	118.3	115.8	124.2	1.48242	0.00377463	1063	0.0199171	High	High	High	High	High	High	1		Q9CYF5	1.48242	0.00377463		Q9CYF5	4.138	78.5	74.2	89	118.3	115.8	124.2
FALSE	High	Master Protein	Q8K4Q0	Regulatory-associated protein of mTOR OS=Mus musculus OX=10090 GN=Rptor PE=1 SV=1	0	33.582	6	9	9	9	1335	149.4	6.87	23.76	9	1.107	1.101	1.109	93.5	94.5	96.9	103.5	104.1	107.5	1.106	0.00377566	1064	0.0199038	High	High	High	High	High	High	1		Q8K4Q0	1.106	0.00377566		Q8K4Q0	33.582	93.5	94.5	96.9	103.5	104.1	107.5
FALSE	High	Master Protein	Q80WJ7	Protein LYRIC OS=Mus musculus OX=10090 GN=Mtdh PE=1 SV=1	0	123.055	49	24	28	24	579	63.8	9.33	111.09	24	0.884	0.869	0.856	104.5	108	108.4	92.4	93.9	92.8	0.869741	0.00377761	1065	0.0198954	High	High	High	High	High	High	1		Q80WJ7	0.869741	0.00377761		Q80WJ7	123.055	104.5	108	108.4	92.4	93.9	92.8
FALSE	High	Master Protein	Q5SUR0	Phosphoribosylformylglycinamidine synthase OS=Mus musculus OX=10090 GN=Pfas PE=1 SV=1	0	89.723	21	25	30	25	1337	144.5	5.67	79.6	25	1.228	1.17	1.15	88.9	90.9	95.2	109.2	106.3	109.5	1.18182	0.00378725	1066	0.0199275	High	High	High	High	High	High	1		Q5SUR0	1.18182	0.00378725		Q5SUR0	89.723	88.9	90.9	95.2	109.2	106.3	109.5
FALSE	High	Master Protein	Q9R0P4	Small acidic protein OS=Mus musculus OX=10090 GN=Smap PE=1 SV=1	0	8.727	13	2	2	2	181	20	4.82	7.56	2	0.821	0.831	0.802	110	107.6	112.4	90.3	89.5	90.2	0.818182	0.00378753	1067	0.0199103	High	High	High	High	High	High	1		Q9R0P4	0.818182	0.00378753		Q9R0P4	8.727	110	107.6	112.4	90.3	89.5	90.2
FALSE	High	Master Protein	Q6PAC3	DDB1- and CUL4-associated factor 13 OS=Mus musculus OX=10090 GN=Dcaf13 PE=2 SV=2	0	5.054	3	2	2	2	445	51.4	9.32	4.53	2	0.817	0.838	0.793	106.5	109.4	114.6	87	91.6	90.9	0.815431	0.00379413	1068	0.0199263	High	High	High	High	High	High	1		Q6PAC3	0.815431	0.00379413		Q6PAC3	5.054	106.5	109.4	114.6	87	91.6	90.9
FALSE	High	Master Protein	Q99L45	Eukaryotic translation initiation factor 2 subunit 2 OS=Mus musculus OX=10090 GN=Eif2s2 PE=1 SV=1	0	78.338	40	18	27	18	331	38.1	5.8	72.51	18	1.073	1.087	1.085	95.4	95.4	97.4	102.4	103.7	105.7	1.08189	0.00379455	1069	0.0199099	High	High	High	High	High	High	1		Q99L45	1.08189	0.00379455		Q99L45	78.338	95.4	95.4	97.4	102.4	103.7	105.7
FALSE	High	Master Protein	Q61646	Haptoglobin OS=Mus musculus OX=10090 GN=Hp PE=1 SV=1	0	129.356	47	20	37	20	347	38.7	6.29	119.11	20	0.552	0.498	0.513	124.4	138.1	132.3	68.6	68.7	67.9	0.519757	0.00380729	1070	0.019958	High	High	High	High	High	High	1		Q61646	0.519757	0.00380729		Q61646	129.356	124.4	138.1	132.3	68.6	68.7	67.9
FALSE	High	Master Protein	P57746	V-type proton ATPase subunit D OS=Mus musculus OX=10090 GN=Atp6v1d PE=1 SV=1	0	30.199	32	8	9	8	247	28.4	9.45	24.35	8	1.168	1.151	1.211	91	95.4	89.3	106.3	109.8	108.1	1.17592	0.00380905	1071	0.0199486	High	High	High	High	High	High	1		P57746	1.17592	0.00380905		P57746	30.199	91	95.4	89.3	106.3	109.8	108.1
FALSE	High	Master Protein	P07309	Transthyretin OS=Mus musculus OX=10090 GN=Ttr PE=1 SV=1	0	40.606	47	7	9	7	147	15.8	6.16	36.52	7	0.616	0.583	0.588	117.2	130.4	128.5	72.2	76.1	75.6	0.59532	0.00380966	1072	0.0199332	High	High	High	High	High	High	1		P07309	0.59532	0.00380966		P07309	40.606	117.2	130.4	128.5	72.2	76.1	75.6
FALSE	High	Master Protein	Q91YT0	NADH dehydrogenase [ubiquinone] flavoprotein 1, mitochondrial OS=Mus musculus OX=10090 GN=Ndufv1 PE=1 SV=1	0	142.192	62	24	49	24	464	50.8	8.21	153.14	24	1.068	1.063	1.11	95.8	97.5	95.1	102.3	103.7	105.6	1.08044	0.00381039	1073	0.0199184	High	High	High	High	High	High	1		Q91YT0	1.08044	0.00381039		Q91YT0	142.192	95.8	97.5	95.1	102.3	103.7	105.6
FALSE	High	Master Protein	Q3U214	Microtubule-associated serine/threonine-protein kinase 3 OS=Mus musculus OX=10090 GN=Mast3 PE=1 SV=3	0	5.812	2	3	3	2	1321	144.1	8.44	6.05	3	1.378	1.33	1.19	85.3	82.7	93.3	117.6	110	111	1.29583	0.0038198	1074	0.0199491	High	High	High	High	High	High	1		Q3U214	1.29583	0.0038198		Q3U214	5.812	85.3	82.7	93.3	117.6	110	111
FALSE	High	Master Protein	Q3UN02	Lysocardiolipin acyltransferase 1 OS=Mus musculus OX=10090 GN=Lclat1 PE=1 SV=2	0	31.363	23	9	9	9	376	44.4	8.53	25.32	9	0.851	0.892	0.903	107.5	104.3	107	91.5	93	96.6	0.881744	0.00382242	1075	0.0199441	High	High	High	High	High	High	1		Q3UN02	0.881744	0.00382242		Q3UN02	31.363	107.5	104.3	107	91.5	93	96.6
FALSE	High	Master Protein	Q9D1Q6	Endoplasmic reticulum resident protein 44 OS=Mus musculus OX=10090 GN=Erp44 PE=1 SV=1	0	118.488	64	24	38	24	406	46.8	5.27	125.33	24	1.129	1.116	1.158	92.7	96.6	91.8	104.7	107.8	106.3	1.13412	0.0038353	1076	0.0199927	High	High	High	High	High	High	1		Q9D1Q6	1.13412	0.0038353		Q9D1Q6	118.488	92.7	96.6	91.8	104.7	107.8	106.3
FALSE	High	Master Protein	Q62018	RNA polymerase-associated protein CTR9 homolog OS=Mus musculus OX=10090 GN=Ctr9 PE=1 SV=2	0	24.939	6	7	7	7	1173	133.3	6.49	18.81	7	1.208	1.242	1.256	89.3	89	90.2	107.8	110.5	113.2	1.23464	0.00383849	1077	0.0199908	High	High	High	High	High	High	1		Q62018	1.23464	0.00383849		Q62018	24.939	89.3	89	90.2	107.8	110.5	113.2
FALSE	High	Master Protein	Q3TJ91	LLGL scribble cell polarity complex component 2 OS=Mus musculus OX=10090 GN=Llgl2 PE=1 SV=2	0	20.049	7	8	9	8	1027	114.3	7.46	15.01	8	1.357	1.416	1.565	86.2	83.1	76.4	117	117.6	119.7	1.442	0.00384803	1078	0.0200219	High	High	High	High	High	High	1		Q3TJ91	1.442	0.00384803		Q3TJ91	20.049	86.2	83.1	76.4	117	117.6	119.7
FALSE	High	Master Protein	Q99JB2	Stomatin-like protein 2, mitochondrial OS=Mus musculus OX=10090 GN=Stoml2 PE=1 SV=1	0	119.171	67	20	22	20	353	38.4	8.87	91.01	20	1.153	1.124	1.121	91.3	94.1	96	105.2	105.8	107.6	1.1322	0.00385966	1079	0.0200638	High	High	High	High	High	High	1		Q99JB2	1.1322	0.00385966		Q99JB2	119.171	91.3	94.1	96	105.2	105.8	107.6
FALSE	High	Master Protein	P0DJE0	Protein PET100 homolog, mitochondrial OS=Mus musculus OX=10090 GN=Pet100 PE=1 SV=1	0	5.531	12	2	2	2	76	9.4	9.13	4.88	2	1.8	1.392	1.489	68.3	82.5	85	122.9	114.7	126.5	1.54411	0.00386298	1080	0.0200625	High	High	High	High	High	High	1		P0DJE0	1.54411	0.00386298		P0DJE0	5.531	68.3	82.5	85	122.9	114.7	126.5
FALSE	High	Master Protein	Q9Z239	Phospholemman OS=Mus musculus OX=10090 GN=Fxyd1 PE=1 SV=1	0	7.184	22	2	2	2	92	10.3	8.54	3.25	2	1.341	1.492	1.47	83.7	81.1	81.8	112.2	121	120.3	1.4335	0.00387803	1081	0.020122	High	High	High	High	High	High	1		Q9Z239	1.4335	0.00387803		Q9Z239	7.184	83.7	81.1	81.8	112.2	121	120.3
FALSE	High	Master Protein	Q9ERF3	SKI8 subunit of superkiller complex protein OS=Mus musculus OX=10090 GN=Skic8 PE=1 SV=1	0	37.252	32	7	8	7	305	33.8	5.36	31.87	7	1.328	1.259	1.329	85.1	90.3	84.9	113.1	113.7	112.9	1.30503	0.00388055	1082	0.0201164	High	High	High	High	High	High	1		Q9ERF3	1.30503	0.00388055		Q9ERF3	37.252	85.1	90.3	84.9	113.1	113.7	112.9
FALSE	High	Master Protein	Q9DCM0	Persulfide dioxygenase ETHE1, mitochondrial OS=Mus musculus OX=10090 GN=Ethe1 PE=1 SV=2	0	89.393	80	13	26	13	254	27.7	7.23	95.25	13	1.433	1.313	1.427	79.8	89.3	82.2	114.3	117.2	117.3	1.38798	0.00388679	1083	0.0201302	High	High	High	High	High	High	1		Q9DCM0	1.38798	0.00388679		Q9DCM0	89.393	79.8	89.3	82.2	114.3	117.2	117.3
FALSE	High	Master Protein	Q8BUE4	Ferroptosis suppressor protein 1 OS=Mus musculus OX=10090 GN=Aifm2 PE=1 SV=1	0	35.98	27	12	13	12	373	40.6	8.98	27.08	12	0.924	0.865	0.907	102.9	106.7	106.5	95.1	92.2	96.6	0.898134	0.00389	1084	0.0201282	High	High	High	High	High	High	1		Q8BUE4	0.898134	0.00389		Q8BUE4	35.98	102.9	106.7	106.5	95.1	92.2	96.6
FALSE	High	Master Protein	O08528	Hexokinase-2 OS=Mus musculus OX=10090 GN=Hk2 PE=1 SV=1	0	51.593	18	16	16	15	917	102.5	6.11	39.79	16	0.534	0.503	0.497	124.1	131	142	66.3	66	70.6	0.510954	0.00389197	1085	0.0201199	High	High	High	High	High	High	1		O08528	0.510954	0.00389197		O08528	51.593	124.1	131	142	66.3	66	70.6
FALSE	High	Master Protein	Q8VE18	Nonsense-mediated mRNA decay factor SMG8 OS=Mus musculus OX=10090 GN=Smg8 PE=1 SV=1	0	7.603	3	3	3	3	991	109.6	7.77	4.27	3	1.076	1.093	1.14	97.5	94.2	93.7	104.9	103	106.8	1.10266	0.00390009	1086	0.0201433	High	High	High	High	High	High	1		Q8VE18	1.10266	0.00390009		Q8VE18	7.603	97.5	94.2	93.7	104.9	103	106.8
FALSE	High	Master Protein	Q91Y97	Fructose-bisphosphate aldolase B OS=Mus musculus OX=10090 GN=Aldob PE=1 SV=3	0	277.451	93	36	277	34	364	39.5	8.27	892.22	36	0.742	0.72	0.762	114.4	118.4	111.9	84.9	85.2	85.2	0.740644	0.00392851	1087	0.0202714	High	High	High	High	High	High	1		Q91Y97	0.740644	0.00392851		Q91Y97	277.451	114.4	118.4	111.9	84.9	85.2	85.2
FALSE	High	Master Protein	Q9WV80	Sorting nexin-1 OS=Mus musculus OX=10090 GN=Snx1 PE=1 SV=1	0	58.338	32	16	18	14	522	58.9	5.22	50.98	16	1.049	1.034	1.031	97.4	98.3	98.7	102.2	101.6	101.8	1.03804	0.00395696	1088	0.0203994	High	High	High	High	High	High	1		Q9WV80	1.03804	0.00395696		Q9WV80	58.338	97.4	98.3	98.7	102.2	101.6	101.8
FALSE	High	Master Protein	Q62095	ATP-dependent RNA helicase DDX3Y OS=Mus musculus OX=10090 GN=Ddx3y PE=1 SV=2	0	167.26	56	37	48	9	658	73.4	7.53	142.83	37	1.283	1.27	1.222	85.3	86.5	94.1	109.4	109.8	114.9	1.25649	0.00399322	1089	0.0205675	High	High	High	High	High	High	1		Q62095	1.25649	0.00399322		Q62095	167.26	85.3	86.5	94.1	109.4	109.8	114.9
FALSE	High	Master Protein	P63321	Ras-related protein Ral-A OS=Mus musculus OX=10090 GN=Rala PE=1 SV=1	0	24.108	31	6	7	4	206	23.5	7.11	22.92	6	1.135	1.105	1.08	93.6	93.9	97.3	106.2	103.8	105.2	1.10674	0.00400042	1090	0.0205857	High	High	High	High	High	High	1		P63321	1.10674	0.00400042		P63321	24.108	93.6	93.9	97.3	106.2	103.8	105.2
FALSE	High	Master Protein	Q9JJG9	Nitric oxide-associated protein 1 OS=Mus musculus OX=10090 GN=Noa1 PE=1 SV=1	0.001	4.646	2	1	1	1	693	77.3	8.12	2.42	1	1.307	1.202	1.253	83.3	90.4	92.6	108.9	108.7	116	1.25272	0.00400493	1091	0.0205899	High	High	High	High	High	High	1		Q9JJG9	1.25272	0.00400493		Q9JJG9	4.646	83.3	90.4	92.6	108.9	108.7	116
FALSE	High	Master Protein	Q8R127	Saccharopine dehydrogenase-like oxidoreductase OS=Mus musculus OX=10090 GN=Sccpdh PE=1 SV=1	0	9.919	6	3	3	3	429	47.1	8.6	5.79	3	0.886	0.886	0.832	103.7	108.5	109	91.9	96.2	90.7	0.867995	0.00400507	1092	0.0205718	High	High	High	High	High	High	1		Q8R127	0.867995	0.00400507		Q8R127	9.919	103.7	108.5	109	91.9	96.2	90.7
FALSE	High	Master Protein	Q8CJ96	Ras association domain-containing protein 8 OS=Mus musculus OX=10090 GN=Rassf8 PE=2 SV=1	0	10.387	7	4	4	4	419	48.1	5.95	10.92	4	1.254	1.199	1.164	88	89.8	94.3	110.4	107.7	109.8	1.20507	0.00401014	1093	0.020579	High	High	High	High	High	High	1		Q8CJ96	1.20507	0.00401014		Q8CJ96	10.387	88	89.8	94.3	110.4	107.7	109.8
FALSE	High	Master Protein	P68433	Histone H3.1 OS=Mus musculus OX=10090 GN=H3c11 PE=1 SV=2	0	9.062	22	4	4	1	136	15.4	11.12	7.01	4	0.664	0.655	0.622	118.2	119	127.2	78.5	77.9	79.1	0.646268	0.00401017	1094	0.0205603	High	High	High	High	High	High	1		P68433	0.646268	0.00401017		P68433	9.062	118.2	119	127.2	78.5	77.9	79.1
FALSE	High	Master Protein	O54782	Epididymis-specific alpha-mannosidase OS=Mus musculus OX=10090 GN=Man2b2 PE=1 SV=2	0	53.046	15	13	13	13	1018	115.5	7.39	42.03	13	1.383	1.316	1.282	81.5	86.1	90.4	112.7	113.4	115.8	1.32519	0.0040522	1095	0.0207569	High	High	High	High	High	High	1		O54782	1.32519	0.0040522		O54782	53.046	81.5	86.1	90.4	112.7	113.4	115.8
FALSE	Low	Master Protein	Q8VCD3	Protein ERGIC-53-like OS=Mus musculus OX=10090 GN=Lman1l PE=2 SV=2	0.058	1.235	1	1	1	1	505	56.3	8.69	0	1	1.844	1.709	1.536	66.4	70.8	86.5	122.4	121	132.9	1.68216	0.00405545	1096	0.0207546	High	High	High	High	High	High	1		Q8VCD3	1.68216	0.00405545		Q8VCD3	1.235	66.4	70.8	86.5	122.4	121	132.9
FALSE	Medium	Master Protein	Q8R2Y9	SOSS complex subunit B1 OS=Mus musculus OX=10090 GN=Nabp2 PE=1 SV=1	0.013	2.179	8	2	2	2	212	22.6	9.06	0	2	1.166	1.078	1.175	92.2	96.7	91.6	107.5	104.2	107.6	1.13832	0.00405613	1097	0.0207391	High	High	High	High	High	High	1		Q8R2Y9	1.13832	0.00405613		Q8R2Y9	2.179	92.2	96.7	91.6	107.5	104.2	107.6
FALSE	High	Master Protein	P0DOV2	Interferon-activable protein 204 OS=Mus musculus OX=10090 GN=Ifi204 PE=1 SV=1	0	67.455	26	16	16	11	619	69.4	8.69	49.41	16	0.715	0.675	0.682	113	120.9	121.1	80.8	81.6	82.6	0.690141	0.00405914	1098	0.0207356	High	High	High	High	High	High	1		P0DOV2	0.690141	0.00405914		P0DOV2	67.455	113	120.9	121.1	80.8	81.6	82.6
FALSE	High	Master Protein	Q80TM6	R3H domain-containing protein 2 OS=Mus musculus OX=10090 GN=R3hdm2 PE=1 SV=2	0	9.763	3	4	4	4	1044	114.5	8.91	8.05	4	1.454	1.198	1.298	82.5	92.7	84.3	120	111.1	109.4	1.31214	0.00406151	1099	0.0207289	High	High	High	High	High	High	1		Q80TM6	1.31214	0.00406151		Q80TM6	9.763	82.5	92.7	84.3	120	111.1	109.4
FALSE	High	Master Protein	P70460	Vasodilator-stimulated phosphoprotein OS=Mus musculus OX=10090 GN=Vasp PE=1 SV=4	0	45.674	29	11	11	11	375	39.6	8.53	30.49	11	0.753	0.66	0.639	112.2	118.8	125.8	84.5	78.4	80.4	0.681895	0.00406413	1100	0.0207234	High	High	High	High	High	High	1		P70460	0.681895	0.00406413		P70460	45.674	112.2	118.8	125.8	84.5	78.4	80.4
FALSE	High	Master Protein	Q8K1R3	Polyribonucleotide nucleotidyltransferase 1, mitochondrial OS=Mus musculus OX=10090 GN=Pnpt1 PE=1 SV=1	0	159.711	45	37	40	36	783	85.6	8.03	126.36	37	1.135	1.165	1.189	92	93.9	91.5	104.4	109.4	108.8	1.16294	0.00406619	1101	0.020715	High	High	High	High	High	High	1		Q8K1R3	1.16294	0.00406619		Q8K1R3	159.711	92	93.9	91.5	104.4	109.4	108.8
FALSE	High	Master Protein	Q3UVL4	Vacuolar protein sorting-associated protein 51 homolog OS=Mus musculus OX=10090 GN=Vps51 PE=1 SV=2	0	32.384	12	8	8	8	782	86.1	6.24	23.65	8	1.327	1.236	1.236	83.4	88	93.5	110.7	108.7	115.6	1.26463	0.00407821	1102	0.0207574	High	High	High	High	High	High	1		Q3UVL4	1.26463	0.00407821		Q3UVL4	32.384	83.4	88	93.5	110.7	108.7	115.6
FALSE	High	Master Protein	Q91YP2	Neurolysin, mitochondrial OS=Mus musculus OX=10090 GN=Nln PE=1 SV=1	0	135.22	46	29	38	29	704	80.4	6.44	116.55	29	0.802	0.823	0.855	108.7	110.8	109	87.2	91.2	93.2	0.826788	0.00408226	1103	0.0207592	High	High	High	High	High	High	1		Q91YP2	0.826788	0.00408226		Q91YP2	135.22	108.7	110.8	109	87.2	91.2	93.2
FALSE	High	Master Protein	O70492	Sorting nexin-3 OS=Mus musculus OX=10090 GN=Snx3 PE=1 SV=3	0	27.647	32	5	6	5	162	18.7	8.66	19.35	5	1.432	1.415	1.517	79.4	82.9	82.2	113.7	117.2	124.7	1.4544	0.00408323	1104	0.0207453	High	High	High	High	High	High	1		O70492	1.4544	0.00408323		O70492	27.647	79.4	82.9	82.2	113.7	117.2	124.7
FALSE	High	Master Protein	P70280	Vesicle-associated membrane protein 7 OS=Mus musculus OX=10090 GN=Vamp7 PE=1 SV=1	0	32.914	40	6	7	6	220	25	8.6	25.23	6	1.379	1.397	1.296	79.6	82.9	92.3	109.8	115.8	119.6	1.35479	0.00408494	1105	0.0207352	High	High	High	High	High	High	1		P70280	1.35479	0.00408494		P70280	32.914	79.6	82.9	92.3	109.8	115.8	119.6
FALSE	High	Master Protein	P61922	4-aminobutyrate aminotransferase, mitochondrial OS=Mus musculus OX=10090 GN=Abat PE=1 SV=1	0	239.322	75	34	72	34	500	56.4	8.09	305.21	34	1.3	1.25	1.382	84.9	92.4	82.6	110.4	115.5	114.1	1.3082	0.00409677	1106	0.0207765	High	High	High	High	High	High	1		P61922	1.3082	0.00409677		P61922	239.322	84.9	92.4	82.6	110.4	115.5	114.1
FALSE	High	Master Protein	Q8C2Q3	RNA-binding protein 14 OS=Mus musculus OX=10090 GN=Rbm14 PE=1 SV=1	0	81.084	31	18	20	18	669	69.4	9.67	66.53	18	1.303	1.261	1.227	85	88.1	92	110.8	111.1	112.9	1.26292	0.00411311	1107	0.0208405	High	High	High	High	High	High	1		Q8C2Q3	1.26292	0.00411311		Q8C2Q3	81.084	85	88.1	92	110.8	111.1	112.9
FALSE	High	Master Protein	Q8VCG4	Complement component C8 gamma chain OS=Mus musculus OX=10090 GN=C8g PE=1 SV=1	0	42.941	58	8	9	8	202	22.5	9.25	36.9	8	1.356	1.242	1.248	82.6	88.4	92.2	112	109.8	115	1.27964	0.00411829	1108	0.0208479	High	High	High	High	High	High	1		Q8VCG4	1.27964	0.00411829		Q8VCG4	42.941	82.6	88.4	92.2	112	109.8	115
FALSE	High	Master Protein	Q9CQV6	Microtubule-associated proteins 1A/1B light chain 3B OS=Mus musculus OX=10090 GN=Map1lc3b PE=1 SV=3	0	6.176	17	2	2	2	125	14.6	8.43	5.83	2	1.517	1.451	1.373	73.5	82.8	89.3	111.4	120.2	122.7	1.44259	0.0041208	1109	0.0208418	High	High	High	High	High	High	1		Q9CQV6	1.44259	0.0041208		Q9CQV6	6.176	73.5	82.8	89.3	111.4	120.2	122.7
FALSE	High	Master Protein	P06151	L-lactate dehydrogenase A chain OS=Mus musculus OX=10090 GN=Ldha PE=1 SV=3	0	236.498	88	32	99	30	332	36.5	7.74	306.8	32	0.664	0.711	0.675	123.7	114	118.8	82.2	81.1	80.2	0.683029	0.00412819	1110	0.0208604	High	High	High	High	High	High	1		P06151	0.683029	0.00412819		P06151	236.498	123.7	114	118.8	82.2	81.1	80.2
FALSE	High	Master Protein	Q8R5I6	Glutathione S-transferase Mu 4 OS=Mus musculus OX=10090 GN=Gstm4 PE=1 SV=1	0	92.328	68	19	66	12	218	25.5	6.93	213.63	19	0.832	0.87	0.835	107.8	108.3	109	89.7	94.2	91	0.845586	0.00414041	1111	0.0209033	High	High	High	High	High	High	1		Q8R5I6	0.845586	0.00414041		Q8R5I6	92.328	107.8	108.3	109	89.7	94.2	91
FALSE	High	Master Protein	Q8C0C0	Zinc fingers and homeoboxes protein 2 OS=Mus musculus OX=10090 GN=Zhx2 PE=1 SV=1	0	41.199	16	12	14	12	836	92.2	7.46	35.08	12	1.276	1.246	1.221	85.4	87.1	94.5	109	108.5	115.4	1.24682	0.00415331	1112	0.0209496	High	High	High	High	High	High	1		Q8C0C0	1.24682	0.00415331		Q8C0C0	41.199	85.4	87.1	94.5	109	108.5	115.4
FALSE	High	Master Protein	Q8BFQ4	WD repeat-containing protein 82 OS=Mus musculus OX=10090 GN=Wdr82 PE=1 SV=1	0	44.59	41	12	13	12	313	35.1	7.69	32.74	12	1.358	1.406	1.279	82.3	81.8	91.8	111.7	115	117.4	1.34467	0.00415458	1113	0.0209371	High	High	High	High	High	High	1		Q8BFQ4	1.34467	0.00415458		Q8BFQ4	44.59	82.3	81.8	91.8	111.7	115	117.4
FALSE	High	Master Protein	P42703	Leukemia inhibitory factor receptor OS=Mus musculus OX=10090 GN=Lifr PE=1 SV=1	0	42.174	13	13	13	12	1092	122.5	6.04	35.43	13	1.601	1.576	1.427	75.5	77	84.5	120.9	121.4	120.6	1.53122	0.00415464	1114	0.0209187	High	High	High	High	High	High	1		P42703	1.53122	0.00415464		P42703	42.174	75.5	77	84.5	120.9	121.4	120.6
FALSE	High	Master Protein	Q65Z40	Wings apart-like protein homolog OS=Mus musculus OX=10090 GN=Wapl PE=1 SV=2	0	19.382	5	6	6	6	1200	134	5.41	15.09	6	1.358	1.265	1.267	81.4	87.9	92.2	110.6	111.1	116.8	1.29446	0.0041762	1115	0.0210083	High	High	High	High	High	High	1		Q65Z40	1.29446	0.0041762		Q65Z40	19.382	81.4	87.9	92.2	110.6	111.1	116.8
FALSE	High	Master Protein	Q64133	Amine oxidase [flavin-containing] A OS=Mus musculus OX=10090 GN=Maoa PE=1 SV=3	0	67.806	31	16	23	14	526	59.6	7.81	69.87	16	0.906	0.885	0.899	103.3	107.2	105.9	93.5	94.9	95.2	0.896334	0.00418398	1116	0.0210286	High	High	High	High	High	High	1		Q64133	0.896334	0.00418398		Q64133	67.806	103.3	107.2	105.9	93.5	94.9	95.2
FALSE	High	Master Protein	Q9DCT1	1,5-anhydro-D-fructose reductase OS=Mus musculus OX=10090 GN=Akr1e2 PE=1 SV=1	0	60.438	49	14	16	13	301	34.4	7.33	56.73	14	0.864	0.917	0.882	106.9	105.1	105.8	92.4	96.4	93.3	0.887665	0.00418822	1117	0.0210311	High	High	High	High	High	High	1		Q9DCT1	0.887665	0.00418822		Q9DCT1	60.438	106.9	105.1	105.8	92.4	96.4	93.3
FALSE	High	Master Protein	P15116	Cadherin-2 OS=Mus musculus OX=10090 GN=Cdh2 PE=1 SV=2	0	74.87	25	15	16	15	906	99.7	4.78	58.11	15	1.194	1.147	1.165	88.9	94.4	93.4	106.1	108.3	108.8	1.16805	0.00420869	1118	0.021115	High	High	High	High	High	High	1		P15116	1.16805	0.00420869		P15116	74.87	88.9	94.4	93.4	106.1	108.3	108.8
FALSE	High	Master Protein	Q5SSH8	Neuferricin OS=Mus musculus OX=10090 GN=Cyb5d2 PE=1 SV=1	0	14.269	12	3	4	3	263	29.1	7.42	11.58	3	1.243	1.219	1.331	87.3	90.4	87.4	108.5	110.2	116.3	1.26367	0.00420995	1119	0.0211024	High	High	High	High	High	High	1		Q5SSH8	1.26367	0.00420995		Q5SSH8	14.269	87.3	90.4	87.4	108.5	110.2	116.3
FALSE	High	Master Protein	Q9CQV4	Reticulophagy regulator 3 OS=Mus musculus OX=10090 GN=Retreg3 PE=1 SV=1	0	18.46	11	5	6	5	466	51.6	4.97	17.92	5	1.132	1.116	1.1	92.2	95.2	96.1	104.4	106.3	105.7	1.11605	0.00422235	1120	0.0211457	High	High	High	High	High	High	1		Q9CQV4	1.11605	0.00422235		Q9CQV4	18.46	92.2	95.2	96.1	104.4	106.3	105.7
FALSE	High	Master Protein	Q8K354	Carbonyl reductase [NADPH] 3 OS=Mus musculus OX=10090 GN=Cbr3 PE=1 SV=1	0	40.141	40	9	11	8	277	30.9	6.57	33.28	9	0.818	0.755	0.849	108.6	115.6	108	88.8	87.3	91.7	0.806141	0.00422269	1121	0.0211285	High	High	High	High	High	High	1		Q8K354	0.806141	0.00422269		Q8K354	40.141	108.6	115.6	108	88.8	87.3	91.7
FALSE	High	Master Protein	Q9ESV0	ATP-dependent RNA helicase DDX24 OS=Mus musculus OX=10090 GN=Ddx24 PE=1 SV=2	0	14.637	5	3	3	3	857	96.4	9.36	10.41	3	1.565	1.594	1.317	75.5	77.4	88.8	118.1	123.3	117	1.48283	0.00424499	1122	0.0212212	High	High	High	High	High	High	1		Q9ESV0	1.48283	0.00424499		Q9ESV0	14.637	75.5	77.4	88.8	118.1	123.3	117
FALSE	High	Master Protein	Q9EQ06	Estradiol 17-beta-dehydrogenase 11 OS=Mus musculus OX=10090 GN=Hsd17b11 PE=1 SV=1	0	100.484	59	19	24	16	298	32.9	8.66	90.07	19	0.841	0.899	0.907	107.8	106.6	104.4	90.7	95.8	94.7	0.882058	0.00425872	1123	0.0212708	High	High	High	High	High	High	1		Q9EQ06	0.882058	0.00425872		Q9EQ06	100.484	107.8	106.6	104.4	90.7	95.8	94.7
FALSE	High	Master Protein	Q8BK48	Pyrethroid hydrolase Ces2e OS=Mus musculus OX=10090 GN=Ces2e PE=1 SV=1	0	153.683	58	23	39	20	559	62.3	6.16	162.51	23	0.746	0.702	0.768	110.9	121	113.4	82.7	85	87.1	0.737909	0.00426167	1124	0.0212666	High	High	High	High	High	High	1		Q8BK48	0.737909	0.00426167		Q8BK48	153.683	110.9	121	113.4	82.7	85	87.1
FALSE	High	Master Protein	Q9WUP7	Ubiquitin carboxyl-terminal hydrolase isozyme L5 OS=Mus musculus OX=10090 GN=Uchl5 PE=1 SV=2	0	73.43	56	16	19	16	329	37.6	5.33	58.96	16	1.127	1.136	1.112	91.8	93.7	96.9	103.4	106.4	107.8	1.12465	0.00426192	1125	0.021249	High	High	High	High	High	High	1		Q9WUP7	1.12465	0.00426192		Q9WUP7	73.43	91.8	93.7	96.9	103.4	106.4	107.8
FALSE	High	Master Protein	P01869	Ig gamma-1 chain C region, membrane-bound form OS=Mus musculus OX=10090 GN=Ighg1 PE=1 SV=2	0	41.993	21	6	14	6	393	43.4	6.44	56.2	6	1.645	1.449	1.807	73.7	85	70.2	121.2	123.1	126.8	1.62123	0.0042693	1126	0.0212669	High	High	High	High	High	High	1		P01869	1.62123	0.0042693		P01869	41.993	73.7	85	70.2	121.2	123.1	126.8
FALSE	High	Master Protein	P15392	Cytochrome P450 2A4 OS=Mus musculus OX=10090 GN=Cyp2a4 PE=2 SV=3	0	125.599	36	23	35	1	494	56.7	9.11	115.85	23	1.322	1.489	1.422	84.9	82.4	81.7	112.3	122.6	116.1	1.40964	0.00427039	1127	0.0212534	High	High	High	High	High	High	1		P15392	1.40964	0.00427039		P15392	125.599	84.9	82.4	81.7	112.3	122.6	116.1
FALSE	High	Master Protein	Q9CXJ1	Probable glutamate--tRNA ligase, mitochondrial OS=Mus musculus OX=10090 GN=Ears2 PE=1 SV=1	0	36.888	21	10	11	10	523	58.3	8.75	30.98	10	1.514	1.351	1.549	79.2	83.3	80.4	119.9	112.6	124.6	1.47015	0.00427184	1128	0.0212418	High	High	High	High	High	High	1		Q9CXJ1	1.47015	0.00427184		Q9CXJ1	36.888	79.2	83.3	80.4	119.9	112.6	124.6
FALSE	High	Master Protein	Q8WTY4	Anamorsin OS=Mus musculus OX=10090 GN=Ciapin1 PE=1 SV=1	0	37.091	30	7	7	7	309	33.4	5.2	26.95	7	0.804	0.826	0.789	109.3	108.2	114.7	87.9	89.4	90.4	0.80584	0.00427476	1129	0.0212375	High	High	High	High	High	High	1		Q8WTY4	0.80584	0.00427476		Q8WTY4	37.091	109.3	108.2	114.7	87.9	89.4	90.4
FALSE	High	Master Protein	Q8C0C7	Phenylalanine--tRNA ligase alpha subunit OS=Mus musculus OX=10090 GN=Farsa PE=1 SV=1	0	107.441	52	22	27	22	508	57.6	8.28	103.82	22	1.099	1.08	1.107	93.4	97.4	95.6	102.6	105.2	105.8	1.09497	0.00427932	1130	0.0212414	High	High	High	High	High	High	1		Q8C0C7	1.09497	0.00427932		Q8C0C7	107.441	93.4	97.4	95.6	102.6	105.2	105.8
FALSE	High	Master Protein	Q8BX02	KN motif and ankyrin repeat domain-containing protein 2 OS=Mus musculus OX=10090 GN=Kank2 PE=1 SV=1	0	51.446	19	13	15	13	843	90.2	5.55	41.53	13	1.21	1.188	1.223	86.8	94.8	90.2	105.1	112.6	110.4	1.20714	0.00430891	1131	0.0213693	High	High	High	High	High	High	1		Q8BX02	1.20714	0.00430891		Q8BX02	51.446	86.8	94.8	90.2	105.1	112.6	110.4
FALSE	High	Master Protein	Q9R257	Heme-binding protein 1 OS=Mus musculus OX=10090 GN=Hebp1 PE=1 SV=2	0	86.486	86	13	19	13	190	21.1	5.26	79.26	13	0.903	0.939	0.892	103.5	103.8	106.7	93.4	97.5	95.2	0.911146	0.00431228	1132	0.0213671	High	High	High	High	High	High	1		Q9R257	0.911146	0.00431228		Q9R257	86.486	103.5	103.8	106.7	93.4	97.5	95.2
FALSE	High	Master Protein	P70404	Isocitrate dehydrogenase [NAD] subunit gamma 1, mitochondrial OS=Mus musculus OX=10090 GN=Idh3g PE=1 SV=1	0	65.731	44	14	21	14	393	42.8	9.01	74.13	14	1.042	1.069	1.087	98.1	96.9	95.4	102.2	103.6	103.7	1.06577	0.00431994	1133	0.0213862	High	High	High	High	High	High	1		P70404	1.06577	0.00431994		P70404	65.731	98.1	96.9	95.4	102.2	103.6	103.7
FALSE	High	Master Protein	Q9R0H0	Peroxisomal acyl-coenzyme A oxidase 1 OS=Mus musculus OX=10090 GN=Acox1 PE=1 SV=5	0	310.636	84	50	140	50	661	74.6	8.48	448.1	50	0.6	0.61	0.645	128.2	125.4	117.2	77	76.6	75.6	0.618123	0.00434234	1134	0.0214781	High	High	High	High	High	High	1		Q9R0H0	0.618123	0.00434234		Q9R0H0	310.636	128.2	125.4	117.2	77	76.6	75.6
FALSE	High	Master Protein	O08966	Solute carrier family 22 member 1 OS=Mus musculus OX=10090 GN=Slc22a1 PE=1 SV=2	0	39.411	14	9	10	9	556	61.5	6.67	31.89	9	1.132	1.154	1.167	92.2	94	92.8	104.3	108.5	108.3	1.1509	0.00436267	1135	0.0215597	High	High	High	High	High	High	1		O08966	1.1509	0.00436267		O08966	39.411	92.2	94	92.8	104.3	108.5	108.3
FALSE	High	Master Protein	Q8BWP8	Beta-1,4-glucuronyltransferase 1 OS=Mus musculus OX=10090 GN=B4gat1 PE=1 SV=1	0	13.234	11	5	6	5	415	47.4	7.27	10.48	5	1.208	1.091	1.206	90	96.2	90.7	108.7	105	109.4	1.16685	0.0043668	1136	0.0215611	High	High	High	High	High	High	1		Q8BWP8	1.16685	0.0043668		Q8BWP8	13.234	90	96.2	90.7	108.7	105	109.4
FALSE	High	Master Protein	Q8VCM5	Mitochondrial ubiquitin ligase activator of NFKB 1 OS=Mus musculus OX=10090 GN=Mul1 PE=1 SV=2	0	24.485	17	5	6	5	352	39.8	7.96	22.87	5	1.161	1.308	1.288	91.5	87.9	87.1	106.3	115	112.2	1.25141	0.00437006	1137	0.0215582	High	High	High	High	High	High	1		Q8VCM5	1.25141	0.00437006		Q8VCM5	24.485	91.5	87.9	87.1	106.3	115	112.2
FALSE	High	Master Protein	P40142	Transketolase OS=Mus musculus OX=10090 GN=Tkt PE=1 SV=1	0	275.802	79	38	94	38	623	67.6	7.5	362.92	38	0.688	0.701	0.751	118.3	121.2	110.9	81.4	85	83.3	0.712614	0.00437077	1138	0.0215427	High	High	High	High	High	High	1		P40142	0.712614	0.00437077		P40142	275.802	118.3	121.2	110.9	81.4	85	83.3
FALSE	High	Master Protein	Q01149	Collagen alpha-2(I) chain OS=Mus musculus OX=10090 GN=Col1a2 PE=1 SV=2	0	18.844	5	6	6	6	1372	129.5	9.19	10.77	6	0.474	0.391	0.336	136	132.6	161.1	64.5	51.8	54	0.396323	0.00437271	1139	0.0215334	High	High	High	High	High	High	1		Q01149	0.396323	0.00437271		Q01149	18.844	136	132.6	161.1	64.5	51.8	54
FALSE	High	Master Protein	B1AZA5	Transmembrane protein 245 OS=Mus musculus OX=10090 GN=Tmem245 PE=1 SV=1	0	11.854	4	4	5	4	876	97.3	8.75	12.57	4	0.771	0.799	0.792	116.6	108.8	110.4	90	86.9	87.4	0.787076	0.00437299	1140	0.0215159	High	High	High	High	High	High	1		B1AZA5	0.787076	0.00437299		B1AZA5	11.854	116.6	108.8	110.4	90	86.9	87.4
FALSE	High	Master Protein	Q9DCS3	Enoyl-[acyl-carrier-protein] reductase, mitochondrial OS=Mus musculus OX=10090 GN=Mecr PE=1 SV=2	0	111.657	70	16	21	16	373	40.3	9.07	84.92	16	1.249	1.17	1.269	86.8	94.1	88.4	108.5	110.1	112.1	1.228	0.0043777	1141	0.0215202	High	High	High	High	High	High	1		Q9DCS3	1.228	0.0043777		Q9DCS3	111.657	86.8	94.1	88.4	108.5	110.1	112.1
FALSE	High	Master Protein	Q8BWR2	PITH domain-containing protein 1 OS=Mus musculus OX=10090 GN=Pithd1 PE=1 SV=1	0	18.257	25	5	5	5	211	24.2	5.74	11.75	5	0.72	0.658	0.642	113.5	129.2	116	81.7	85	74.5	0.672428	0.00438135	1142	0.0215193	High	High	High	High	High	High	1		Q8BWR2	0.672428	0.00438135		Q8BWR2	18.257	113.5	129.2	116	81.7	85	74.5
FALSE	High	Master Protein	P03930	ATP synthase protein 8 OS=Mus musculus OX=10090 GN=Mtatp8 PE=1 SV=1	0	7.062	36	3	4	3	67	7.8	9.88	7.54	3	1.274	1.189	1.387	90.2	91.3	81.7	114.9	108.6	113.3	1.27964	0.00440179	1143	0.0216007	High	High	High	High	High	High	1		P03930	1.27964	0.00440179		P03930	7.062	90.2	91.3	81.7	114.9	108.6	113.3
FALSE	High	Master Protein	A2AIL4	NADH dehydrogenase (ubiquinone) complex I, assembly factor 6 OS=Mus musculus OX=10090 GN=Ndufaf6 PE=1 SV=1	0	17.513	20	5	5	5	333	38.3	9.44	14.2	5	1.617	1.469	1.517	71.6	78.6	86.9	115.7	115.4	131.8	1.53058	0.00440828	1144	0.0216137	High	High	High	High	High	High	1		A2AIL4	1.53058	0.00440828		A2AIL4	17.513	71.6	78.6	86.9	115.7	115.4	131.8
FALSE	High	Master Protein	Q9CQY5	Magnesium transporter protein 1 OS=Mus musculus OX=10090 GN=Magt1 PE=1 SV=1	0	28.135	21	8	12	6	335	37.9	9.76	32.48	8	0.843	0.874	0.878	106.8	106.5	108.4	90.1	93.1	95.1	0.865092	0.00441665	1145	0.0216358	High	High	High	High	High	High	1		Q9CQY5	0.865092	0.00441665		Q9CQY5	28.135	106.8	106.5	108.4	90.1	93.1	95.1
[truncated: 5,805 more rows]
